# Supplementary material for: Encapsulation of the Antioxidant R-(+)-α-Lipoic Acid in Permethylated α- and β-Cyclodextrins: Thermal and X-ray Structural Characterization of the 1:1 Inclusion Complexes
Source: Molecules. 2017 May 23;22(6):866. doi: 10.3390/molecules22060866 (PMC6152681; doi:10.3390/molecules22060866)
Supplement: Supplementary file 1 [file molecules-22-00866-s001.zip]

Archive with 6 entries (5 files):
- Supplementary Material/
- Supplementary Material/Proof of deposition - TMAALA - CCDC Depository Request CRM0001000748522.txt
- Supplementary Material/Proof of deposition - TMBALA- CCDC Depository Request CRM0001000748526.txt
- Supplementary Material/SUPPLEMENTARY DATA.docx
- Supplementary Material/TMAALAfin.cif
- Supplementary Material/TMBALAfin.cif
