# Supplementary material for: Encapsulation of the Antioxidant R-(+)-α-Lipoic Acid in Permethylated α- and β-Cyclodextrins: Thermal and X-ray Structural Characterization of the 1:1 Inclusion Complexes
Source: Molecules. 2017 May 23;22(6):866. doi: 10.3390/molecules22060866 (PMC6152681; doi:10.3390/molecules22060866)
Supplement: Supplementary file 1 [file molecules-22-00866-s001.zip › Supplementary Material/Proof of deposition - TMAALA - CCDC Depository Request CRM0001000748522.txt]

From:	CCDC Deposit <deposit_reply@ccdc.cam.ac.uk>
Sent:	28 December 2016 10:28 AM
To:	Mino Caira
Subject:	CCDC Depository Request CRM:0001000748522

Dear Depositor, 
Thank you for depositing your crystal structure(s) at the Cambridge Crystallographic Data Centre.  
The data have been assigned to the following deposition numbers.
CCDC 1524720
--------------------------------------------------------------- 
Summary of Data CCDC 1524720 
--------------------------------------------------------------- 
Compound Name: 
Formula: C54 H96 O30,C8 H14 O2 S2,6(H2 O1) 
Unit Cell Parameters: a 15.1893(7) b 21.7433(11) c 23.4588(11) P212121 
---------------------------------------------------------------
If we have any queries relating to the data then we will contact you later. 
Data submitted as a CSD Communications (previously known as Private Communications) will be 
processed and added to the Cambridge Structural Database (CSD). 
Please note, if the data have not appeared in a journal publication 1 year after the date of deposition,  
and the CCDC cannot contact you to discuss the matter, then the CCDC will automatically include the 
data  
in the CSD as a CSD Communications (previously known as Private Communications).
Kind Regards,
 
The CSD Team
Cambridge Crystallographic Data Centre 
http://www.ccdc.cam.ac.uk/ 
deposit@ccdc.cam.ac.uk
 
 
We�re pleased to announce the launch of our new web interface for all your deposited data. 
More details in our blog: http://www.ccdc.cam.ac.uk/Community/blog/2016-12-01-your-deposited-data-
is-now-just-a-click-away/
 
 
 
 
 
 
