# Supplementary material for: Encapsulation of the Antioxidant R-(+)-α-Lipoic Acid in Permethylated α- and β-Cyclodextrins: Thermal and X-ray Structural Characterization of the 1:1 Inclusion Complexes
Source: Molecules. 2017 May 23;22(6):866. doi: 10.3390/molecules22060866 (PMC6152681; doi:10.3390/molecules22060866)
Supplement: Supplementary file 1 [file molecules-22-00866-s001.zip › Supplementary Material/TMAALAfin.cif]

 
data_C:\TMAALA
 
_audit_creation_method            'SHELXL-2014/7'
_shelx_SHELXL_version_number      '2014/7'
_chemical_name_systematic         
;
'hexakis(2,3,6-tri-O-methyl)-alpha-cyclodextrin                
(R)-(+)-1,2-Dithiolane-3-pentanoic acid hexahydrate'
; 
_chemical_name_common             'TRIMEA-(R)-(+)-alpha-lipoic acid hexahydrate 1:1'
_chemical_melting_point           'anhydrous complex decomp. at 461 K'
_chemical_formula_moiety          'C54 H96 O30, C8 H14 O2 S2, 6(H2 O)' 
_chemical_formula_sum
 'C62 H122 O38 S2' 
_chemical_formula_weight          1539.71

loop_
 _atom_type_symbol
 _atom_type_description
 _atom_type_scat_dispersion_real
 _atom_type_scat_dispersion_imag
 _atom_type_scat_source
 'C'  'C'   0.0033   0.0016
 'International Tables Vol C Tables 4.2.6.8 and 6.1.1.4'
 'H'  'H'   0.0000   0.0000
 'International Tables Vol C Tables 4.2.6.8 and 6.1.1.4'
 'O'  'O'   0.0106   0.0060
 'International Tables Vol C Tables 4.2.6.8 and 6.1.1.4'
 'S'  'S'   0.1246   0.1234
 'International Tables Vol C Tables 4.2.6.8 and 6.1.1.4'
 
_space_group_crystal_system       orthorhombic
_space_group_IT_number            19
_space_group_name_H-M_alt         'P 21 21 21'
_space_group_name_Hall            'P 2ac 2ab'
 
_shelx_space_group_comment
;
The symmetry employed for this shelxl refinement is uniquely defined
by the following loop, which should always be used as a source of
symmetry information in preference to the above space-group names.
They are only intended as comments.
;
 
loop_
 _space_group_symop_operation_xyz
 'x, y, z'
 '-x+1/2, -y, z+1/2'
 'x+1/2, -y+1/2, -z'
 '-x, y+1/2, -z+1/2'
 
_cell_length_a                    15.1893(7)
_cell_length_b                    21.7433(11)
_cell_length_c                    23.4588(11)
_cell_angle_alpha                 90
_cell_angle_beta                  90
_cell_angle_gamma                 90
_cell_volume                      7747.6(6)
_cell_formula_units_Z             4
_cell_measurement_temperature     173(2)
_cell_measurement_reflns_used     9884
_cell_measurement_theta_min       2.30
_cell_measurement_theta_max       25.92
 
_exptl_crystal_description        block
_exptl_crystal_colour             colourless
_exptl_crystal_density_meas       ?
_exptl_crystal_density_method     'not measured'
_exptl_crystal_density_diffrn     1.320       
_exptl_crystal_F_000              3320
_exptl_transmission_factor_min    ?
_exptl_transmission_factor_max    ?
_exptl_crystal_size_max           0.240
_exptl_crystal_size_mid           0.200
_exptl_crystal_size_min           0.150
_exptl_absorpt_coefficient_mu     0.159
_shelx_estimated_absorpt_T_min    0.963
_shelx_estimated_absorpt_T_max    0.976
_exptl_absorpt_correction_type    'multi-scan'
_exptl_absorpt_correction_T_min   0.799
_exptl_absorpt_correction_T_max   0.976
_exptl_absorpt_process_details    'SADABS v2008/1, Sheldrick, G.M., (2008)' 
_exptl_absorpt_special_details    ?
_diffrn_ambient_temperature       173(2)
_diffrn_radiation_wavelength      0.71073
_diffrn_radiation_type            MoK\a
_diffrn_source                    'fine-focus sealed tube'
_diffrn_measurement_device_type   'Bruker Kappa Apex II Duo'
_diffrn_measurement_method        'phi- and omega scans of 0.50 deg.'
_diffrn_detector_area_resol_mean  n/a
_diffrn_reflns_number             72052
_diffrn_reflns_av_unetI/netI      0.0428
_diffrn_reflns_av_R_equivalents   0.0423
_diffrn_reflns_limit_h_min        -17
_diffrn_reflns_limit_h_max        20
_diffrn_reflns_limit_k_min        -28
_diffrn_reflns_limit_k_max        28
_diffrn_reflns_limit_l_min        -31
_diffrn_reflns_limit_l_max        31
_diffrn_reflns_theta_min          1.597
_diffrn_reflns_theta_max          28.375
_diffrn_reflns_theta_full         25.242
_diffrn_measured_fraction_theta_max   0.993
_diffrn_measured_fraction_theta_full  0.999
_diffrn_reflns_Laue_measured_fraction_max    0.993
_diffrn_reflns_Laue_measured_fraction_full   0.999
_diffrn_reflns_point_group_measured_fraction_max   0.993
_diffrn_reflns_point_group_measured_fraction_full  0.999
_reflns_number_total              19280
_reflns_number_gt                 15418
_reflns_threshold_expression      'I > 2\s(I)'
_reflns_Friedel_coverage          0.843
_reflns_Friedel_fraction_max      0.992
_reflns_Friedel_fraction_full     1.000
 
_reflns_special_details
;
 Reflections were merged by SHELXL according to the crystal
 class for the calculation of statistics and refinement.
 
 _reflns_Friedel_fraction is defined as the number of unique
 Friedel pairs measured divided by the number that would be
 possible theoretically, ignoring centric projections and
 systematic absences.
;

_computing_data_collection        'Bruker 2013, APEX2, v2013.10-0.'
_computing_cell_refinement        'Program SAINT, v8.34A, Bruker AXS'
_computing_data_reduction         'Program SAINT, v8.34A, Bruker AXS'
_computing_structure_solution     'SHELXD (TR Schneider & GM Sheldrick, 2002)'
_computing_structure_refinement 'SHELXL-2014/7 (Sheldrick, 2014)'
_computing_molecular_graphics     'POV-Ray in interface X-Seed (LJ Barbour, 1999)'
_computing_publication_material   'PLATON (Spek, 1990)'
_refine_special_details           ?
_refine_ls_structure_factor_coef  Fsqd
_refine_ls_matrix_type            full
_refine_ls_weighting_scheme       calc
_refine_ls_weighting_details
'w=1/[\s^2^(Fo^2^)+(0.0493P)^2^+3.7798P] where P=(Fo^2^+2Fc^2^)/3'
_atom_sites_solution_primary      direct
_atom_sites_solution_secondary    difmap
_atom_sites_solution_hydrogens    mixed
_refine_ls_hydrogen_treatment     mixed
_refine_ls_extinction_method      none
_refine_ls_extinction_coef        .
_refine_ls_abs_structure_details
;
 Flack x determined using 5854 quotients [(I+)-(I-)]/[(I+)+(I-)]
 (Parsons, Flack and Wagner, Acta Cryst. B69 (2013) 249-259).
;
_refine_ls_abs_structure_Flack    0.00(2)
_chemical_absolute_configuration  syn
_refine_ls_number_reflns          19280
_refine_ls_number_parameters      974
_refine_ls_number_restraints      18
_refine_ls_R_factor_all           0.0640
_refine_ls_R_factor_gt            0.0465
_refine_ls_wR_factor_ref          0.1170
_refine_ls_wR_factor_gt           0.1095
_refine_ls_goodness_of_fit_ref    1.017
_refine_ls_restrained_S_all       1.017
_refine_ls_shift/su_max           0.001
_refine_ls_shift/su_mean          0.000
 
loop_
 _atom_site_label
 _atom_site_type_symbol
 _atom_site_fract_x
 _atom_site_fract_y
 _atom_site_fract_z
 _atom_site_U_iso_or_equiv
 _atom_site_adp_type
 _atom_site_occupancy
 _atom_site_site_symmetry_order  
 _atom_site_calc_flag
 _atom_site_refinement_flags_posn
 _atom_site_refinement_flags_adp
 _atom_site_refinement_flags_occupancy
 _atom_site_disorder_assembly
 _atom_site_disorder_group
S1 S 0.52889(9) 0.26722(5) 0.59062(4) 0.0474(3) Uani 1 1 d . . . . .
S2 S 0.47022(7) 0.35212(5) 0.59062(4) 0.0402(2) Uani 1 1 d . . . . .
O17 O 0.5047(2) 0.55304(13) 0.19969(12) 0.0509(8) Uani 1 1 d D . . . .
O15 O 0.5733(2) 0.87270(15) 0.42195(13) 0.0534(8) Uani 1 1 d D . . . .
O18 O 0.4873(3) 0.43002(15) 0.17511(13) 0.0627(10) Uani 1 1 d D . . . .
O13 O 0.5144(3) 0.82807(15) 0.52805(14) 0.0648(10) Uani 1 1 d D . . . .
O16 O 0.5791(3) 0.74456(19) 0.38732(18) 0.0823(12) Uani 1 1 d D . . . .
O11 O 0.4958(3) 0.67516(14) 0.48005(13) 0.0621(10) Uani 1 1 d . . . . .
O12 O 0.4939(3) 0.71599(14) 0.56661(14) 0.0611(10) Uani 1 1 d . . . . .
H12 H 0.4941 0.7489 0.5479 0.073 Uiso 1 1 calc R U . . .
C3 C 0.5354(2) 0.37642(16) 0.52905(15) 0.0301(7) Uani 1 1 d . . . . .
H3 H 0.5985 0.3805 0.5405 0.036 Uiso 1 1 calc R U . . .
C4 C 0.5263(3) 0.32450(18) 0.48578(16) 0.0447(10) Uani 1 1 d . . . . .
H4A H 0.5758 0.3269 0.4584 0.054 Uiso 1 1 calc R U . . .
H4B H 0.4710 0.3303 0.4641 0.054 Uiso 1 1 calc R U . . .
C5 C 0.5257(3) 0.26033(18) 0.51317(16) 0.0410(9) Uani 1 1 d . . . . .
H5A H 0.5773 0.2366 0.4998 0.049 Uiso 1 1 calc R U . . .
H5B H 0.4718 0.2380 0.5016 0.049 Uiso 1 1 calc R U . . .
C6 C 0.5024(2) 0.43799(16) 0.50684(14) 0.0301(7) Uani 1 1 d . . . . .
H6A H 0.4397 0.4334 0.4962 0.036 Uiso 1 1 calc R U . . .
H6B H 0.5354 0.4482 0.4717 0.036 Uiso 1 1 calc R U . . .
C7 C 0.5103(3) 0.49194(16) 0.54793(15) 0.0333(8) Uani 1 1 d . . . . .
H7A H 0.5707 0.4926 0.5639 0.040 Uiso 1 1 calc R U . . .
H7B H 0.4689 0.4857 0.5800 0.040 Uiso 1 1 calc R U . . .
C8 C 0.4913(2) 0.55398(16) 0.52038(15) 0.0320(7) Uani 1 1 d . . . . .
H8A H 0.5331 0.5602 0.4885 0.038 Uiso 1 1 calc R U . . .
H8B H 0.4312 0.5530 0.5041 0.038 Uiso 1 1 calc R U . . .
C9 C 0.4980(3) 0.60815(18) 0.56039(17) 0.0430(10) Uani 1 1 d . . . . .
H9A H 0.4490 0.6060 0.5882 0.052 Uiso 1 1 calc R U . . .
H9B H 0.5538 0.6050 0.5820 0.052 Uiso 1 1 calc R U . . .
C10 C 0.4951(3) 0.66877(18) 0.53117(17) 0.0406(9) Uani 1 1 d . . . . .
O2G1 O 0.17081(15) 0.32949(10) 0.58284(9) 0.0266(5) Uani 1 1 d . . . . .
O3G1 O 0.19590(15) 0.33869(10) 0.46556(9) 0.0260(5) Uani 1 1 d . . . . .
O4G1 O 0.29505(14) 0.44281(10) 0.43054(9) 0.0220(4) Uani 1 1 d . . . . .
O5G1 O 0.17437(15) 0.49681(10) 0.55868(9) 0.0248(5) Uani 1 1 d . . . . .
O6G1 O 0.2500(2) 0.60818(11) 0.52530(11) 0.0394(6) Uani 1 1 d . . . . .
C1G1 C 0.1792(2) 0.44249(15) 0.59307(13) 0.0227(6) Uani 1 1 d . . . . .
H1G1 H 0.1327 0.4443 0.6232 0.027 Uiso 1 1 calc R U . . .
C2G1 C 0.1623(2) 0.38671(14) 0.55442(13) 0.0231(6) Uani 1 1 d . . . . .
H2G1 H 0.1009 0.3898 0.5393 0.028 Uiso 1 1 calc R U . . .
C3G1 C 0.2251(2) 0.38506(14) 0.50398(12) 0.0208(6) Uani 1 1 d . . . . .
H3G1 H 0.2859 0.3751 0.5176 0.025 Uiso 1 1 calc R U . . .
C4G1 C 0.2259(2) 0.44606(14) 0.47254(12) 0.0203(6) Uani 1 1 d . . . . .
H4G1 H 0.1682 0.4518 0.4527 0.024 Uiso 1 1 calc R U . . .
C5G1 C 0.2403(2) 0.49932(14) 0.51419(13) 0.0232(6) Uani 1 1 d . . . . .
H5G1 H 0.3004 0.4963 0.5314 0.028 Uiso 1 1 calc R U . . .
C6G1 C 0.2292(3) 0.56167(14) 0.48548(13) 0.0283(7) Uani 1 1 d . . . . .
H61A H 0.2688 0.5647 0.4521 0.034 Uiso 1 1 calc R U . . .
H61B H 0.1678 0.5666 0.4721 0.034 Uiso 1 1 calc R U . . .
C7G1 C 0.0981(2) 0.31543(18) 0.61835(16) 0.0358(8) Uani 1 1 d . . . . .
H71C H 0.0972 0.3437 0.6509 0.054 Uiso 1 1 calc R U . . .
H71A H 0.1034 0.2731 0.6322 0.054 Uiso 1 1 calc R U . . .
H71B H 0.0434 0.3198 0.5966 0.054 Uiso 1 1 calc R U . . .
C8G1 C 0.2566(3) 0.28968(16) 0.45729(16) 0.0354(8) Uani 1 1 d . . . . .
H81A H 0.3092 0.3052 0.4378 0.053 Uiso 1 1 calc R U . . .
H81B H 0.2291 0.2576 0.4340 0.053 Uiso 1 1 calc R U . . .
H81C H 0.2733 0.2725 0.4943 0.053 Uiso 1 1 calc R U . . .
C9G1 C 0.2537(3) 0.66752(17) 0.49868(18) 0.0466(10) Uani 1 1 d . . . . .
H91C H 0.3001 0.6676 0.4696 0.070 Uiso 1 1 calc R U . . .
H91A H 0.2668 0.6989 0.5275 0.070 Uiso 1 1 calc R U . . .
H91B H 0.1969 0.6766 0.4808 0.070 Uiso 1 1 calc R U . . .
O2G2 O 0.26809(15) 0.35806(11) 0.33819(10) 0.0293(5) Uani 1 1 d . . . . .
O3G2 O 0.43328(16) 0.37569(10) 0.28157(10) 0.0292(5) Uani 1 1 d . . . . .
O4G2 O 0.54167(14) 0.45402(10) 0.35481(9) 0.0227(4) Uani 1 1 d . . . . .
O5G2 O 0.31995(14) 0.52027(10) 0.36310(9) 0.0230(5) Uani 1 1 d . . . . .
O6G2 O 0.43274(18) 0.60040(11) 0.30331(10) 0.0316(5) Uani 1 1 d . . . . .
C1G2 C 0.2765(2) 0.46419(15) 0.37499(13) 0.0228(6) Uani 1 1 d . . . . .
H1G2 H 0.2116 0.4706 0.3713 0.027 Uiso 1 1 calc R U . . .
C2G2 C 0.3059(2) 0.41741(14) 0.33028(13) 0.0223(6) Uani 1 1 d . . . . .
H2G2 H 0.2888 0.4330 0.2917 0.027 Uiso 1 1 calc R U . . .
C3G2 C 0.4051(2) 0.40824(14) 0.33154(13) 0.0208(6) Uani 1 1 d . . . . .
H3G2 H 0.4211 0.3836 0.3660 0.025 Uiso 1 1 calc R U . . .
C4G2 C 0.45585(19) 0.46857(13) 0.33257(12) 0.0191(6) Uani 1 1 d . . . . .
H4G2 H 0.4616 0.4849 0.2929 0.023 Uiso 1 1 calc R U . . .
C5G2 C 0.4137(2) 0.51745(14) 0.37092(12) 0.0211(6) Uani 1 1 d . . . . .
H5G2 H 0.4256 0.5060 0.4115 0.025 Uiso 1 1 calc R U . . .
C6G2 C 0.4480(2) 0.58167(15) 0.36130(13) 0.0259(7) Uani 1 1 d . . . . .
H62B H 0.4181 0.6105 0.3876 0.031 Uiso 1 1 calc R U . . .
H62A H 0.5119 0.5829 0.3695 0.031 Uiso 1 1 calc R U . . .
C7G2 C 0.1766(2) 0.35472(18) 0.32567(16) 0.0352(8) Uani 1 1 d . . . . .
H72C H 0.1438 0.3797 0.3532 0.053 Uiso 1 1 calc R U . . .
H72B H 0.1570 0.3119 0.3282 0.053 Uiso 1 1 calc R U . . .
H72A H 0.1660 0.3703 0.2871 0.053 Uiso 1 1 calc R U . . .
C8G2 C 0.4436(3) 0.31104(16) 0.2895(2) 0.0463(10) Uani 1 1 d . . . . .
H82C H 0.4924 0.3034 0.3160 0.069 Uiso 1 1 calc R U . . .
H82A H 0.4564 0.2915 0.2528 0.069 Uiso 1 1 calc R U . . .
H82B H 0.3892 0.2938 0.3053 0.069 Uiso 1 1 calc R U . . .
C9G2 C 0.4312(3) 0.66548(16) 0.29756(17) 0.0400(9) Uani 1 1 d . . . . .
H92A H 0.3831 0.6824 0.3205 0.060 Uiso 1 1 calc R U . . .
H92B H 0.4222 0.6763 0.2574 0.060 Uiso 1 1 calc R U . . .
H92C H 0.4873 0.6826 0.3108 0.060 Uiso 1 1 calc R U . . .
O2G3 O 0.65024(16) 0.36138(11) 0.31008(9) 0.0291(5) Uani 1 1 d . . . . .
O3G3 O 0.79242(15) 0.37155(11) 0.38650(10) 0.0296(5) Uani 1 1 d . . . . .
O4G3 O 0.77455(14) 0.46790(10) 0.46748(9) 0.0246(5) Uani 1 1 d . . . . .
O5G3 O 0.65383(15) 0.52655(10) 0.34226(9) 0.0242(5) Uani 1 1 d . . . . .
O6G3 O 0.78076(17) 0.60960(11) 0.39411(11) 0.0361(6) Uani 1 1 d . . . . .
C1G3 C 0.6166(2) 0.47098(15) 0.32254(13) 0.0226(6) Uani 1 1 d . . . . .
H1G3 H 0.5989 0.4762 0.2818 0.027 Uiso 1 1 calc R U . . .
C2G3 C 0.6854(2) 0.41924(15) 0.32662(13) 0.0237(6) Uani 1 1 d . . . . .
H2G3 H 0.7355 0.4295 0.3007 0.028 Uiso 1 1 calc R U . . .
C3G3 C 0.7209(2) 0.41341(15) 0.38723(13) 0.0232(6) Uani 1 1 d . . . . .
H3G3 H 0.6736 0.3976 0.4130 0.028 Uiso 1 1 calc R U . . .
C4G3 C 0.7527(2) 0.47610(14) 0.40851(13) 0.0226(6) Uani 1 1 d . . . . .
H4G3 H 0.8062 0.4890 0.3867 0.027 Uiso 1 1 calc R U . . .
C5G3 C 0.6799(2) 0.52379(15) 0.40113(13) 0.0240(6) Uani 1 1 d . . . . .
H5G3 H 0.6279 0.5097 0.4237 0.029 Uiso 1 1 calc R U . . .
C6G3 C 0.7023(2) 0.58850(15) 0.42033(15) 0.0295(7) Uani 1 1 d . . . . .
H63B H 0.6532 0.6165 0.4105 0.035 Uiso 1 1 calc R U . . .
H63A H 0.7097 0.5891 0.4623 0.035 Uiso 1 1 calc R U . . .
C7G3 C 0.6632(3) 0.34868(19) 0.25082(15) 0.0402(9) Uani 1 1 d . . . . .
H73B H 0.6332 0.3800 0.2279 0.060 Uiso 1 1 calc R U . . .
H73A H 0.6391 0.3080 0.2417 0.060 Uiso 1 1 calc R U . . .
H73C H 0.7264 0.3493 0.2422 0.060 Uiso 1 1 calc R U . . .
C8G3 C 0.7819(3) 0.32064(16) 0.42404(17) 0.0362(8) Uani 1 1 d . . . . .
H83A H 0.7698 0.3357 0.4626 0.054 Uiso 1 1 calc R U . . .
H83B H 0.8359 0.2960 0.4243 0.054 Uiso 1 1 calc R U . . .
H83C H 0.7326 0.2952 0.4110 0.054 Uiso 1 1 calc R U . . .
C9G3 C 0.7978(3) 0.67171(18) 0.4111(2) 0.0543(12) Uani 1 1 d . . . . .
H93B H 0.7473 0.6976 0.4012 0.081 Uiso 1 1 calc R U . . .
H93A H 0.8504 0.6869 0.3915 0.081 Uiso 1 1 calc R U . . .
H93C H 0.8074 0.6732 0.4524 0.081 Uiso 1 1 calc R U . . .
O2G4 O 0.92884(16) 0.39653(11) 0.49560(10) 0.0312(5) Uani 1 1 d . . . . .
O3G4 O 0.89214(16) 0.39077(10) 0.61244(10) 0.0287(5) Uani 1 1 d . . . . .
O4G4 O 0.74104(15) 0.46156(11) 0.64406(9) 0.0272(5) Uani 1 1 d . . . . .
O5G4 O 0.83258(16) 0.54825(11) 0.52267(10) 0.0301(5) Uani 1 1 d . . . . .
O6G4 O 0.7202(2) 0.63835(13) 0.56806(13) 0.0566(8) Uani 1 1 d . . . . .
C1G4 C 0.8515(2) 0.49633(15) 0.48838(14) 0.0258(7) Uani 1 1 d . . . . .
H1G4 H 0.8892 0.5093 0.4556 0.031 Uiso 1 1 calc R U . . .
C2G4 C 0.9022(2) 0.44994(15) 0.52510(14) 0.0263(7) Uani 1 1 d . . . . .
H2G4 H 0.9557 0.4707 0.5408 0.032 Uiso 1 1 calc R U . . .
C3G4 C 0.8444(2) 0.42986(14) 0.57448(13) 0.0244(6) Uani 1 1 d . . . . .
H3G4 H 0.7930 0.4065 0.5590 0.029 Uiso 1 1 calc R U . . .
C4G4 C 0.8104(2) 0.48453(15) 0.60837(14) 0.0266(7) Uani 1 1 d . . . . .
H4G4 H 0.8588 0.5012 0.6328 0.032 Uiso 1 1 calc R U . . .
C5G4 C 0.7749(3) 0.53588(15) 0.56999(14) 0.0299(7) Uani 1 1 d . . . . .
H5G4 H 0.7153 0.5242 0.5554 0.036 Uiso 1 1 calc R U . . .
C6G4 C 0.7688(3) 0.59653(16) 0.60143(16) 0.0424(10) Uani 1 1 d . . . . .
H64B H 0.7394 0.5904 0.6387 0.051 Uiso 1 1 calc R U . . .
H64A H 0.8286 0.6130 0.6085 0.051 Uiso 1 1 calc R U . . .
C7G4 C 0.9797(2) 0.40912(18) 0.44551(15) 0.0350(8) Uani 1 1 d . . . . .
H74A H 0.9402 0.4200 0.4140 0.052 Uiso 1 1 calc R U . . .
H74B H 1.0139 0.3725 0.4352 0.052 Uiso 1 1 calc R U . . .
H74C H 1.0199 0.4435 0.4530 0.052 Uiso 1 1 calc R U . . .
C8G4 C 0.8623(3) 0.32855(16) 0.61111(16) 0.0329(8) Uani 1 1 d . . . . .
H16 H 0.7990 0.3273 0.6190 0.049 Uiso 1 1 calc R U . . .
H17 H 0.8939 0.3046 0.6400 0.049 Uiso 1 1 calc R U . . .
H18 H 0.8737 0.3110 0.5733 0.049 Uiso 1 1 calc R U . . .
C9G4 C 0.7231(5) 0.6986(2) 0.5919(3) 0.0805(19) Uani 1 1 d . . . . .
H94C H 0.7046 0.6970 0.6318 0.121 Uiso 1 1 calc R U . . .
H94B H 0.6834 0.7256 0.5705 0.121 Uiso 1 1 calc R U . . .
H94A H 0.7833 0.7146 0.5896 0.121 Uiso 1 1 calc R U . . .
O2G5 O 0.76310(19) 0.36521(12) 0.72181(11) 0.0413(7) Uani 1 1 d . . . . .
O3G5 O 0.59094(18) 0.36251(11) 0.77251(10) 0.0339(6) Uani 1 1 d . . . . .
O4G5 O 0.47656(15) 0.45413(10) 0.72648(9) 0.0254(5) Uani 1 1 d . . . . .
O5G5 O 0.69584(15) 0.52593(11) 0.71817(10) 0.0298(5) Uani 1 1 d . . . . .
O6G5 O 0.5699(2) 0.59444(15) 0.77663(14) 0.0376(9) Uiso 0.823(6) 1 d . . P A 1
C1G5 C 0.7465(2) 0.47395(16) 0.70321(14) 0.0291(7) Uani 1 1 d . . . . .
H1G5 H 0.8095 0.4823 0.7131 0.035 Uiso 1 1 calc R U . . .
C2G5 C 0.7151(2) 0.41869(16) 0.73788(14) 0.0296(7) Uani 1 1 d . . . . .
H2G5 H 0.7277 0.4272 0.7790 0.036 Uiso 1 1 calc R U . . .
C3G5 C 0.6171(2) 0.40765(15) 0.73178(13) 0.0270(7) Uani 1 1 d . . . . .
H3G5 H 0.6041 0.3923 0.6925 0.032 Uiso 1 1 calc R U . . .
C4G5 C 0.5651(2) 0.46648(15) 0.74272(13) 0.0251(7) Uani 1 1 d . . . . .
H4G5 H 0.5675 0.4771 0.7842 0.030 Uiso 1 1 calc R U . . .
C5G5 C 0.6028(2) 0.51952(15) 0.70734(14) 0.0264(7) Uani 1 1 d . . . . .
H5G5 H 0.5941 0.5099 0.6660 0.032 Uiso 1 1 calc R U . . .
C6G5 C 0.5609(3) 0.58074(17) 0.71996(17) 0.0376(8) Uani 1 1 d D . . . .
H6G1 H 0.5893 0.6131 0.6967 0.045 Uiso 1 1 calc R U . A 1
H6G2 H 0.4976 0.5794 0.7098 0.045 Uiso 1 1 calc R U . A 1
C7G5 C 0.8115(3) 0.3382(2) 0.76549(19) 0.0531(12) Uani 1 1 d . . . . .
H75A H 0.8484 0.3695 0.7838 0.080 Uiso 1 1 calc R U . . .
H75C H 0.8490 0.3057 0.7497 0.080 Uiso 1 1 calc R U . . .
H75B H 0.7712 0.3205 0.7937 0.080 Uiso 1 1 calc R U . . .
C8G5 C 0.5636(3) 0.30584(17) 0.74885(19) 0.0440(10) Uani 1 1 d . . . . .
H85A H 0.5130 0.3127 0.7237 0.066 Uiso 1 1 calc R U . . .
H85B H 0.5467 0.2776 0.7796 0.066 Uiso 1 1 calc R U . . .
H85C H 0.6120 0.2878 0.7269 0.066 Uiso 1 1 calc R U . . .
C9G5 C 0.5507(3) 0.6562(2) 0.7889(2) 0.0410(12) Uiso 0.823(6) 1 d . . P A 1
H953 H 0.5926 0.6829 0.7690 0.061 Uiso 0.823(6) 1 calc R U P A 1
H951 H 0.5554 0.6630 0.8301 0.061 Uiso 0.823(6) 1 calc R U P A 1
H952 H 0.4907 0.6657 0.7763 0.061 Uiso 0.823(6) 1 calc R U P A 1
O2G6 O 0.38763(18) 0.36903(12) 0.79692(11) 0.0384(6) Uani 1 1 d . . . . .
O3G6 O 0.25037(16) 0.35047(11) 0.71236(10) 0.0316(5) Uani 1 1 d . . . . .
O4G6 O 0.26208(14) 0.43653(10) 0.61915(9) 0.0227(4) Uani 1 1 d . . . . .
O5G6 O 0.35884(16) 0.52192(10) 0.73980(9) 0.0276(5) Uani 1 1 d . . . . .
O6G6 O 0.3347(2) 0.61949(11) 0.66836(12) 0.0434(7) Uani 1 1 d . . . . .
C1G6 C 0.4074(2) 0.47173(16) 0.76262(14) 0.0274(7) Uani 1 1 d . . . . .
H1G6 H 0.4313 0.4830 0.8009 0.033 Uiso 1 1 calc R U . . .
C2G6 C 0.3432(2) 0.41818(16) 0.76844(13) 0.0273(7) Uani 1 1 d . . . . .
H2G6 H 0.2913 0.4314 0.7916 0.033 Uiso 1 1 calc R U . . .
C3G6 C 0.3128(2) 0.39919(14) 0.70938(13) 0.0237(6) Uani 1 1 d . . . . .
H3G6 H 0.3649 0.3850 0.6869 0.028 Uiso 1 1 calc R U . . .
C4G6 C 0.2701(2) 0.45352(15) 0.67843(13) 0.0227(6) Uani 1 1 d . . . . .
H4G6 H 0.2105 0.4618 0.6948 0.027 Uiso 1 1 calc R U . . .
C5G6 C 0.3272(2) 0.51170(14) 0.68248(13) 0.0235(6) Uani 1 1 d . . . . .
H5G6 H 0.3787 0.5075 0.6562 0.028 Uiso 1 1 calc R U . . .
C6G6 C 0.2767(2) 0.56946(15) 0.66722(15) 0.0303(7) Uani 1 1 d . . . . .
H66B H 0.2506 0.5652 0.6287 0.036 Uiso 1 1 calc R U . . .
H66A H 0.2283 0.5761 0.6949 0.036 Uiso 1 1 calc R U . . .
C7G6 C 0.3390(4) 0.3406(2) 0.8400(2) 0.0619(14) Uani 1 1 d . . . . .
H76B H 0.3161 0.3719 0.8662 0.093 Uiso 1 1 calc R U . . .
H76C H 0.3770 0.3121 0.8611 0.093 Uiso 1 1 calc R U . . .
H76A H 0.2898 0.3179 0.8231 0.093 Uiso 1 1 calc R U . . .
C8G6 C 0.2862(3) 0.29301(17) 0.69448(19) 0.0449(10) Uani 1 1 d . . . . .
H86B H 0.3056 0.2962 0.6547 0.067 Uiso 1 1 calc R U . . .
H86A H 0.2411 0.2610 0.6977 0.067 Uiso 1 1 calc R U . . .
H86C H 0.3365 0.2824 0.7187 0.067 Uiso 1 1 calc R U . . .
C9G6 C 0.2896(4) 0.67641(19) 0.6626(2) 0.0623(14) Uani 1 1 d . . . . .
H96B H 0.2520 0.6751 0.6287 0.093 Uiso 1 1 calc R U . . .
H96A H 0.3326 0.7098 0.6587 0.093 Uiso 1 1 calc R U . . .
H96C H 0.2533 0.6836 0.6964 0.093 Uiso 1 1 calc R U . . .
O652 O 0.5959(10) 0.6333(4) 0.6954(7) 0.055(5) Uiso 0.177(6) 1 d D . P A 2
C952 C 0.5442(14) 0.6821(9) 0.7173(10) 0.043(6) Uiso 0.177(6) 1 d D . P A 2
H95A H 0.5610 0.6902 0.7569 0.064 Uiso 0.177(6) 1 calc R U P A 2
H95B H 0.4818 0.6708 0.7157 0.064 Uiso 0.177(6) 1 calc R U P A 2
H95C H 0.5539 0.7192 0.6944 0.064 Uiso 0.177(6) 1 calc R U P A 2
H13A H 0.506(3) 0.8561(12) 0.5508(13) 0.051 Uiso 1 1 d D U . . .
H16A H 0.559(3) 0.7230(13) 0.4128(11) 0.051 Uiso 1 1 d D U . . .
H18B H 0.470(3) 0.4117(17) 0.2035(11) 0.051 Uiso 1 1 d D U . . .
H15B H 0.6220(12) 0.8869(17) 0.4295(17) 0.051 Uiso 1 1 d D U . . .
H18A H 0.488(3) 0.4667(5) 0.183(2) 0.051 Uiso 1 1 d D U . . .
H17A H 0.535(2) 0.5792(14) 0.1840(17) 0.051 Uiso 1 1 d D U . . .
O14 O 0.4695(2) 0.91307(15) 0.61564(12) 0.0511(7) Uani 1 1 d D . . . .
H16B H 0.584(3) 0.7805(6) 0.3974(15) 0.061 Uiso 1 1 d D U . . .
H15A H 0.551(2) 0.8935(15) 0.3967(13) 0.061 Uiso 1 1 d D U . . .
H17B H 0.503(3) 0.5719(18) 0.2300(9) 0.061 Uiso 1 1 d D U . . .
H14A H 0.493(2) 0.8930(17) 0.6412(13) 0.061 Uiso 1 1 d D U . . .
H14B H 0.4159(4) 0.908(2) 0.6164(19) 0.061 Uiso 1 1 d D U . . .
H13B H 0.522(3) 0.841(2) 0.4957(8) 0.061 Uiso 1 1 d D U . . .
 
loop_
 _atom_site_aniso_label
 _atom_site_aniso_U_11
 _atom_site_aniso_U_22
 _atom_site_aniso_U_33
 _atom_site_aniso_U_23
 _atom_site_aniso_U_13
 _atom_site_aniso_U_12
S1 0.0709(8) 0.0349(5) 0.0365(5) 0.0083(4) -0.0069(5) 0.0073(5)
S2 0.0570(6) 0.0372(5) 0.0264(4) 0.0055(4) 0.0113(4) 0.0078(4)
O17 0.082(2) 0.0318(15) 0.0392(15) 0.0006(12) 0.0249(16) -0.0070(15)
O15 0.061(2) 0.060(2) 0.0395(16) 0.0090(14) -0.0075(14) -0.0202(16)
O18 0.112(3) 0.0427(18) 0.0335(15) -0.0025(14) 0.0073(18) -0.015(2)
O13 0.102(3) 0.0393(18) 0.053(2) -0.0055(15) 0.033(2) -0.0031(18)
O16 0.112(4) 0.060(2) 0.074(3) -0.005(2) 0.022(3) -0.012(2)
O11 0.112(3) 0.0344(16) 0.0398(16) -0.0015(13) 0.0034(18) -0.0077(17)
O12 0.106(3) 0.0312(15) 0.0464(17) -0.0096(13) 0.0088(18) -0.0003(17)
C3 0.0259(17) 0.0316(18) 0.0329(17) 0.0016(14) 0.0046(14) 0.0002(14)
C4 0.065(3) 0.036(2) 0.0330(19) -0.0019(16) 0.0163(19) 0.000(2)
C5 0.049(2) 0.036(2) 0.038(2) -0.0015(16) -0.0013(18) 0.0042(18)
C6 0.0372(19) 0.0285(18) 0.0247(16) 0.0039(13) 0.0038(14) -0.0011(14)
C7 0.039(2) 0.0342(19) 0.0269(17) 0.0000(15) -0.0029(15) -0.0020(16)
C8 0.0374(19) 0.0290(17) 0.0298(17) -0.0031(14) 0.0042(15) -0.0025(15)
C9 0.063(3) 0.032(2) 0.0340(19) -0.0041(16) -0.0006(19) -0.0003(19)
C10 0.049(2) 0.033(2) 0.039(2) -0.0058(17) 0.0041(18) -0.0042(17)
O2G1 0.0297(12) 0.0246(12) 0.0255(11) 0.0039(9) 0.0077(10) -0.0014(9)
O3G1 0.0293(12) 0.0226(12) 0.0260(11) -0.0047(9) 0.0013(9) -0.0008(9)
O4G1 0.0198(10) 0.0277(11) 0.0186(10) 0.0040(9) 0.0007(8) 0.0022(9)
O5G1 0.0307(12) 0.0231(11) 0.0207(10) 0.0013(9) 0.0017(9) 0.0067(9)
O6G1 0.0700(19) 0.0188(12) 0.0294(12) 0.0009(10) -0.0018(13) 0.0001(12)
C1G1 0.0233(15) 0.0263(16) 0.0185(13) 0.0003(12) 0.0028(12) 0.0031(12)
C2G1 0.0212(15) 0.0261(16) 0.0219(14) 0.0032(12) 0.0028(12) 0.0008(12)
C3G1 0.0220(14) 0.0221(15) 0.0182(13) 0.0008(12) 0.0006(12) -0.0004(12)
C4G1 0.0192(14) 0.0221(15) 0.0196(13) 0.0022(12) 0.0010(12) 0.0005(12)
C5G1 0.0275(16) 0.0224(15) 0.0198(14) 0.0015(12) 0.0014(12) 0.0028(12)
C6G1 0.044(2) 0.0193(15) 0.0218(15) 0.0000(12) 0.0004(14) 0.0030(14)
C7G1 0.036(2) 0.039(2) 0.0320(18) 0.0078(16) 0.0087(16) -0.0093(16)
C8G1 0.046(2) 0.0237(17) 0.0359(19) -0.0018(14) 0.0028(16) 0.0068(16)
C9G1 0.076(3) 0.0215(18) 0.043(2) 0.0017(16) 0.006(2) -0.0019(19)
O2G2 0.0298(12) 0.0263(12) 0.0318(12) 0.0023(10) -0.0014(10) -0.0093(10)
O3G2 0.0370(13) 0.0216(11) 0.0290(12) -0.0071(9) 0.0066(10) -0.0024(10)
O4G2 0.0214(10) 0.0264(11) 0.0204(10) 0.0050(9) -0.0006(9) -0.0010(9)
O5G2 0.0243(11) 0.0227(11) 0.0221(10) 0.0037(9) -0.0001(9) 0.0014(9)
O6G2 0.0504(15) 0.0199(11) 0.0244(11) 0.0036(9) -0.0005(11) -0.0034(10)
C1G2 0.0214(15) 0.0276(16) 0.0195(14) 0.0046(12) -0.0022(12) 0.0002(12)
C2G2 0.0262(16) 0.0222(16) 0.0185(14) 0.0018(12) -0.0015(12) -0.0053(12)
C3G2 0.0247(15) 0.0193(15) 0.0184(14) 0.0022(11) 0.0005(12) -0.0013(12)
C4G2 0.0186(14) 0.0199(14) 0.0188(13) 0.0021(11) -0.0011(11) -0.0011(11)
C5G2 0.0243(15) 0.0226(15) 0.0165(13) 0.0008(11) -0.0024(11) 0.0006(12)
C6G2 0.0312(17) 0.0243(16) 0.0223(15) -0.0001(12) -0.0020(13) -0.0020(13)
C7G2 0.0327(18) 0.039(2) 0.0340(18) 0.0016(16) -0.0055(15) -0.0127(16)
C8G2 0.057(3) 0.0193(18) 0.063(3) -0.0058(17) 0.016(2) -0.0027(17)
C9G2 0.058(3) 0.0209(18) 0.042(2) 0.0063(15) -0.0028(19) -0.0015(16)
O2G3 0.0340(13) 0.0274(12) 0.0260(11) -0.0034(10) -0.0012(10) -0.0022(10)
O3G3 0.0293(12) 0.0277(12) 0.0318(12) 0.0021(10) -0.0010(10) 0.0066(10)
O4G3 0.0237(11) 0.0291(12) 0.0210(10) 0.0014(9) -0.0007(9) -0.0040(9)
O5G3 0.0243(11) 0.0237(11) 0.0246(11) 0.0041(9) -0.0009(9) -0.0021(9)
O6G3 0.0360(14) 0.0257(12) 0.0468(15) 0.0037(11) -0.0044(12) -0.0090(11)
C1G3 0.0237(15) 0.0234(15) 0.0208(14) 0.0035(12) 0.0009(12) -0.0037(12)
C2G3 0.0244(15) 0.0250(16) 0.0218(14) 0.0021(12) 0.0018(12) -0.0012(13)
C3G3 0.0232(15) 0.0249(16) 0.0215(14) 0.0032(12) 0.0017(12) 0.0003(12)
C4G3 0.0230(15) 0.0233(15) 0.0215(14) 0.0016(12) 0.0001(12) -0.0025(12)
C5G3 0.0249(16) 0.0229(16) 0.0242(15) 0.0021(12) -0.0011(12) -0.0025(12)
C6G3 0.0308(18) 0.0230(16) 0.0347(18) -0.0004(14) -0.0013(14) 0.0011(13)
C7G3 0.054(2) 0.037(2) 0.0290(18) -0.0083(16) -0.0038(17) 0.0015(18)
C8G3 0.042(2) 0.0212(17) 0.045(2) 0.0033(15) -0.0076(17) 0.0040(15)
C9G3 0.055(3) 0.025(2) 0.082(3) 0.002(2) -0.016(2) -0.0139(18)
O2G4 0.0313(12) 0.0301(13) 0.0322(12) -0.0002(10) 0.0052(10) 0.0033(10)
O3G4 0.0332(13) 0.0212(11) 0.0316(12) 0.0028(10) -0.0047(10) -0.0006(10)
O4G4 0.0307(12) 0.0302(12) 0.0206(10) -0.0056(9) -0.0033(9) 0.0002(10)
O5G4 0.0367(13) 0.0218(11) 0.0318(12) -0.0010(10) -0.0023(10) -0.0013(10)
O6G4 0.086(2) 0.0313(15) 0.0525(18) 0.0001(13) 0.0019(17) 0.0232(15)
C1G4 0.0238(15) 0.0272(16) 0.0263(16) -0.0010(13) -0.0006(13) -0.0024(13)
C2G4 0.0239(15) 0.0270(16) 0.0281(16) -0.0021(13) -0.0036(13) -0.0005(13)
C3G4 0.0259(16) 0.0228(15) 0.0244(15) -0.0023(12) -0.0056(13) -0.0001(13)
C4G4 0.0314(17) 0.0218(16) 0.0265(16) -0.0049(13) -0.0042(13) -0.0017(13)
C5G4 0.0383(19) 0.0258(17) 0.0256(16) -0.0035(13) -0.0011(14) 0.0037(14)
C6G4 0.070(3) 0.0222(17) 0.035(2) -0.0032(15) 0.0005(19) 0.0085(18)
C7G4 0.0266(18) 0.046(2) 0.0324(18) 0.0002(16) 0.0021(14) 0.0049(16)
C8G4 0.039(2) 0.0231(17) 0.0366(18) 0.0003(14) 0.0046(16) -0.0005(14)
C9G4 0.122(5) 0.023(2) 0.097(4) 0.004(2) 0.023(4) 0.015(3)
O2G5 0.0530(17) 0.0424(15) 0.0285(12) -0.0079(11) -0.0063(12) 0.0274(13)
O3G5 0.0484(15) 0.0244(12) 0.0288(12) 0.0002(10) -0.0063(11) 0.0068(11)
O4G5 0.0286(12) 0.0273(12) 0.0203(10) -0.0060(9) -0.0020(9) 0.0033(9)
O5G5 0.0295(12) 0.0283(13) 0.0315(12) -0.0108(10) -0.0069(10) 0.0011(10)
C1G5 0.0277(17) 0.0377(19) 0.0219(15) -0.0110(14) -0.0062(13) 0.0032(14)
C2G5 0.0351(18) 0.0327(18) 0.0209(15) -0.0055(13) -0.0064(14) 0.0144(15)
C3G5 0.0372(19) 0.0248(16) 0.0189(14) -0.0022(12) -0.0066(13) 0.0047(14)
C4G5 0.0305(17) 0.0260(16) 0.0188(14) -0.0046(12) -0.0053(13) 0.0055(13)
C5G5 0.0284(16) 0.0244(16) 0.0263(16) -0.0038(13) -0.0070(13) 0.0013(13)
C6G5 0.039(2) 0.0267(18) 0.047(2) -0.0059(16) -0.0054(17) 0.0023(16)
C7G5 0.070(3) 0.045(3) 0.045(2) -0.0033(19) -0.017(2) 0.030(2)
C8G5 0.056(3) 0.0270(19) 0.049(2) -0.0048(17) -0.001(2) 0.0021(18)
O2G6 0.0431(15) 0.0432(15) 0.0289(12) 0.0163(11) 0.0014(11) 0.0088(12)
O3G6 0.0367(13) 0.0245(12) 0.0336(13) 0.0044(10) 0.0054(10) -0.0027(10)
O4G6 0.0236(11) 0.0277(11) 0.0168(10) -0.0021(9) 0.0015(8) 0.0014(9)
O5G6 0.0358(13) 0.0250(12) 0.0220(11) -0.0048(9) -0.0044(10) 0.0095(10)
O6G6 0.0565(18) 0.0208(13) 0.0528(16) 0.0015(12) -0.0133(14) 0.0011(12)
C1G6 0.0328(18) 0.0299(17) 0.0195(14) -0.0018(13) -0.0025(13) 0.0088(14)
C2G6 0.0295(17) 0.0321(18) 0.0203(15) 0.0043(13) 0.0027(13) 0.0076(14)
C3G6 0.0298(16) 0.0190(15) 0.0224(14) 0.0032(12) 0.0040(13) 0.0022(12)
C4G6 0.0262(16) 0.0246(15) 0.0173(13) -0.0003(12) 0.0000(12) 0.0056(13)
C5G6 0.0304(16) 0.0194(15) 0.0207(14) -0.0018(12) -0.0034(12) 0.0034(13)
C6G6 0.0394(19) 0.0247(16) 0.0268(16) -0.0024(13) -0.0069(15) 0.0064(14)
C7G6 0.068(3) 0.065(3) 0.053(3) 0.034(2) 0.010(2) 0.004(3)
C8G6 0.053(3) 0.0250(19) 0.057(3) 0.0033(18) -0.009(2) -0.0013(18)
C9G6 0.095(4) 0.021(2) 0.070(3) 0.000(2) -0.032(3) 0.008(2)
O14 0.071(2) 0.0465(17) 0.0354(15) -0.0003(13) -0.0037(15) 0.0057(17)
 
_geom_special_details
;
 All esds (except the esd in the dihedral angle between two l.s. planes)
 are estimated using the full covariance matrix.  The cell esds are taken
 into account individually in the estimation of esds in distances, angles
 and torsion angles; correlations between esds in cell parameters are only
 used when they are defined by crystal symmetry.  An approximate (isotropic)
 treatment of cell esds is used for estimating esds involving l.s. planes.
;
 
loop_
 _geom_bond_atom_site_label_1
 _geom_bond_atom_site_label_2
 _geom_bond_distance
 _geom_bond_site_symmetry_2
 _geom_bond_publ_flag
S1 C5 1.824(4) . ?
S1 S2 2.0499(14) . ?
S2 C3 1.829(3) . ?
O17 H17A 0.8200(14) . ?
O17 H17B 0.8200(14) . ?
O15 H15B 0.8201(15) . ?
O15 H15A 0.8200(14) . ?
O18 H18B 0.8200(14) . ?
O18 H18A 0.8200(14) . ?
O13 H13A 0.8201(14) . ?
O13 H13B 0.8204(14) . ?
O16 H16A 0.8201(14) . ?
O16 H16B 0.8202(15) . ?
O11 C10 1.207(5) . ?
O12 C10 1.321(5) . ?
O12 H12 0.8400 . ?
C3 C6 1.521(5) . ?
C3 C4 1.524(5) . ?
C3 H3 1.0000 . ?
C4 C5 1.536(6) . ?
C4 H4A 0.9900 . ?
C4 H4B 0.9900 . ?
C5 H5A 0.9900 . ?
C5 H5B 0.9900 . ?
C6 C7 1.523(5) . ?
C6 H6A 0.9900 . ?
C6 H6B 0.9900 . ?
C7 C8 1.524(5) . ?
C7 H7A 0.9900 . ?
C7 H7B 0.9900 . ?
C8 C9 1.510(5) . ?
C8 H8A 0.9900 . ?
C8 H8B 0.9900 . ?
C9 C10 1.486(6) . ?
C9 H9A 0.9900 . ?
C9 H9B 0.9900 . ?
O2G1 C7G1 1.417(4) . ?
O2G1 C2G1 1.417(4) . ?
O3G1 C8G1 1.422(4) . ?
O3G1 C3G1 1.424(4) . ?
O4G1 C1G2 1.412(4) . ?
O4G1 C4G1 1.442(3) . ?
O5G1 C1G1 1.432(4) . ?
O5G1 C5G1 1.448(4) . ?
O6G1 C6G1 1.412(4) . ?
O6G1 C9G1 1.435(4) . ?
C1G1 O4G6 1.405(4) . ?
C1G1 C2G1 1.536(4) . ?
C1G1 H1G1 1.0000 . ?
C2G1 C3G1 1.521(4) . ?
C2G1 H2G1 1.0000 . ?
C3G1 C4G1 1.518(4) . ?
C3G1 H3G1 1.0000 . ?
C4G1 C5G1 1.531(4) . ?
C4G1 H4G1 1.0000 . ?
C5G1 C6G1 1.523(4) . ?
C5G1 H5G1 1.0000 . ?
C6G1 H61A 0.9900 . ?
C6G1 H61B 0.9900 . ?
C7G1 H71C 0.9800 . ?
C7G1 H71A 0.9800 . ?
C7G1 H71B 0.9800 . ?
C8G1 H81A 0.9800 . ?
C8G1 H81B 0.9800 . ?
C8G1 H81C 0.9800 . ?
C9G1 H91C 0.9800 . ?
C9G1 H91A 0.9800 . ?
C9G1 H91B 0.9800 . ?
O2G2 C7G2 1.422(4) . ?
O2G2 C2G2 1.425(4) . ?
O3G2 C8G2 1.427(4) . ?
O3G2 C3G2 1.434(4) . ?
O4G2 C1G3 1.416(4) . ?
O4G2 C4G2 1.439(4) . ?
O5G2 C1G2 1.414(4) . ?
O5G2 C5G2 1.437(4) . ?
O6G2 C9G2 1.422(4) . ?
O6G2 C6G2 1.439(4) . ?
C1G2 C2G2 1.528(4) . ?
C1G2 H1G2 1.0000 . ?
C2G2 C3G2 1.521(4) . ?
C2G2 H2G2 1.0000 . ?
C3G2 C4G2 1.521(4) . ?
C3G2 H3G2 1.0000 . ?
C4G2 C5G2 1.533(4) . ?
C4G2 H4G2 1.0000 . ?
C5G2 C6G2 1.508(4) . ?
C5G2 H5G2 1.0000 . ?
C6G2 H62B 0.9900 . ?
C6G2 H62A 0.9900 . ?
C7G2 H72C 0.9800 . ?
C7G2 H72B 0.9800 . ?
C7G2 H72A 0.9800 . ?
C8G2 H82C 0.9800 . ?
C8G2 H82A 0.9800 . ?
C8G2 H82B 0.9800 . ?
C9G2 H92A 0.9800 . ?
C9G2 H92B 0.9800 . ?
C9G2 H92C 0.9800 . ?
O2G3 C2G3 1.420(4) . ?
O2G3 C7G3 1.431(4) . ?
O3G3 C3G3 1.417(4) . ?
O3G3 C8G3 1.424(4) . ?
O4G3 C1G4 1.410(4) . ?
O4G3 C4G3 1.434(4) . ?
O5G3 C1G3 1.412(4) . ?
O5G3 C5G3 1.438(4) . ?
O6G3 C6G3 1.417(4) . ?
O6G3 C9G3 1.432(5) . ?
C1G3 C2G3 1.538(5) . ?
C1G3 H1G3 1.0000 . ?
C2G3 C3G3 1.526(4) . ?
C2G3 H2G3 1.0000 . ?
C3G3 C4G3 1.530(4) . ?
C3G3 H3G3 1.0000 . ?
C4G3 C5G3 1.525(4) . ?
C4G3 H4G3 1.0000 . ?
C5G3 C6G3 1.516(4) . ?
C5G3 H5G3 1.0000 . ?
C6G3 H63B 0.9900 . ?
C6G3 H63A 0.9900 . ?
C7G3 H73B 0.9800 . ?
C7G3 H73A 0.9800 . ?
C7G3 H73C 0.9800 . ?
C8G3 H83A 0.9800 . ?
C8G3 H83B 0.9800 . ?
C8G3 H83C 0.9800 . ?
C9G3 H93B 0.9800 . ?
C9G3 H93A 0.9800 . ?
C9G3 H93C 0.9800 . ?
O2G4 C2G4 1.411(4) . ?
O2G4 C7G4 1.433(4) . ?
O3G4 C8G4 1.427(4) . ?
O3G4 C3G4 1.428(4) . ?
O4G4 C1G5 1.416(4) . ?
O4G4 C4G4 1.435(4) . ?
O5G4 C1G4 1.416(4) . ?
O5G4 C5G4 1.440(4) . ?
O6G4 C6G4 1.408(5) . ?
O6G4 C9G4 1.424(6) . ?
C1G4 C2G4 1.534(5) . ?
C1G4 H1G4 1.0000 . ?
C2G4 C3G4 1.517(5) . ?
C2G4 H2G4 1.0000 . ?
C3G4 C4G4 1.521(4) . ?
C3G4 H3G4 1.0000 . ?
C4G4 C5G4 1.532(5) . ?
C4G4 H4G4 1.0000 . ?
C5G4 C6G4 1.514(5) . ?
C5G4 H5G4 1.0000 . ?
C6G4 H64B 0.9900 . ?
C6G4 H64A 0.9900 . ?
C7G4 H74A 0.9800 . ?
C7G4 H74B 0.9800 . ?
C7G4 H74C 0.9800 . ?
C8G4 H16 0.9800 . ?
C8G4 H17 0.9800 . ?
C8G4 H18 0.9800 . ?
C9G4 H94C 0.9800 . ?
C9G4 H94B 0.9800 . ?
C9G4 H94A 0.9800 . ?
O2G5 C7G5 1.391(5) . ?
O2G5 C2G5 1.423(4) . ?
O3G5 C8G5 1.414(4) . ?
O3G5 C3G5 1.426(4) . ?
O4G5 C1G6 1.403(4) . ?
O4G5 C4G5 1.423(4) . ?
O5G5 C1G5 1.412(4) . ?
O5G5 C5G5 1.443(4) . ?
O6G5 C6G5 1.369(5) . ?
O6G5 C9G5 1.403(6) . ?
C1G5 C2G5 1.527(5) . ?
C1G5 H1G5 1.0000 . ?
C2G5 C3G5 1.515(5) . ?
C2G5 H2G5 1.0000 . ?
C3G5 C4G5 1.525(4) . ?
C3G5 H3G5 1.0000 . ?
C4G5 C5G5 1.532(5) . ?
C4G5 H4G5 1.0000 . ?
C5G5 C6G5 1.505(5) . ?
C5G5 H5G5 1.0000 . ?
C6G5 O652 1.385(3) . ?
C6G5 H6G1 0.9900 . ?
C6G5 H6G2 0.9900 . ?
C7G5 H75A 0.9800 . ?
C7G5 H75C 0.9800 . ?
C7G5 H75B 0.9800 . ?
C8G5 H85A 0.9800 . ?
C8G5 H85B 0.9800 . ?
C8G5 H85C 0.9800 . ?
C9G5 H953 0.9800 . ?
C9G5 H951 0.9800 . ?
C9G5 H952 0.9800 . ?
O2G6 C7G6 1.397(5) . ?
O2G6 C2G6 1.430(4) . ?
O3G6 C3G6 1.423(4) . ?
O3G6 C8G6 1.426(5) . ?
O4G6 C4G6 1.444(4) . ?
O5G6 C1G6 1.422(4) . ?
O5G6 C5G6 1.445(4) . ?
O6G6 C6G6 1.400(4) . ?
O6G6 C9G6 1.421(5) . ?
C1G6 C2G6 1.525(5) . ?
C1G6 H1G6 1.0000 . ?
C2G6 C3G6 1.518(4) . ?
C2G6 H2G6 1.0000 . ?
C3G6 C4G6 1.530(4) . ?
C3G6 H3G6 1.0000 . ?
C4G6 C5G6 1.537(5) . ?
C4G6 H4G6 1.0000 . ?
C5G6 C6G6 1.515(4) . ?
C5G6 H5G6 1.0000 . ?
C6G6 H66B 0.9900 . ?
C6G6 H66A 0.9900 . ?
C7G6 H76B 0.9800 . ?
C7G6 H76C 0.9800 . ?
C7G6 H76A 0.9800 . ?
C8G6 H86B 0.9800 . ?
C8G6 H86A 0.9800 . ?
C8G6 H86C 0.9800 . ?
C9G6 H96B 0.9800 . ?
C9G6 H96A 0.9800 . ?
C9G6 H96C 0.9800 . ?
O652 C952 1.417(7) . ?
C952 H95A 0.9800 . ?
C952 H95B 0.9800 . ?
C952 H95C 0.9800 . ?
O14 H14A 0.8201(14) . ?
O14 H14B 0.8201(14) . ?
 
loop_
 _geom_angle_atom_site_label_1
 _geom_angle_atom_site_label_2
 _geom_angle_atom_site_label_3
 _geom_angle
 _geom_angle_site_symmetry_1
 _geom_angle_site_symmetry_3
 _geom_angle_publ_flag
C5 S1 S2 93.56(14) . . ?
C3 S2 S1 91.43(12) . . ?
H17A O17 H17B 93(4) . . ?
H15B O15 H15A 109.1(16) . . ?
H18B O18 H18A 107(4) . . ?
H13A O13 H13B 111(4) . . ?
H16A O16 H16B 111.7(9) . . ?
C10 O12 H12 109.5 . . ?
C6 C3 C4 113.2(3) . . ?
C6 C3 S2 110.3(2) . . ?
C4 C3 S2 105.2(2) . . ?
C6 C3 H3 109.3 . . ?
C4 C3 H3 109.3 . . ?
S2 C3 H3 109.3 . . ?
C3 C4 C5 113.3(3) . . ?
C3 C4 H4A 108.9 . . ?
C5 C4 H4A 108.9 . . ?
C3 C4 H4B 108.9 . . ?
C5 C4 H4B 108.9 . . ?
H4A C4 H4B 107.7 . . ?
C4 C5 S1 110.0(3) . . ?
C4 C5 H5A 109.7 . . ?
S1 C5 H5A 109.7 . . ?
C4 C5 H5B 109.7 . . ?
S1 C5 H5B 109.7 . . ?
H5A C5 H5B 108.2 . . ?
C3 C6 C7 115.8(3) . . ?
C3 C6 H6A 108.3 . . ?
C7 C6 H6A 108.3 . . ?
C3 C6 H6B 108.3 . . ?
C7 C6 H6B 108.3 . . ?
H6A C6 H6B 107.4 . . ?
C6 C7 C8 113.5(3) . . ?
C6 C7 H7A 108.9 . . ?
C8 C7 H7A 108.9 . . ?
C6 C7 H7B 108.9 . . ?
C8 C7 H7B 108.9 . . ?
H7A C7 H7B 107.7 . . ?
C9 C8 C7 114.5(3) . . ?
C9 C8 H8A 108.6 . . ?
C7 C8 H8A 108.6 . . ?
C9 C8 H8B 108.6 . . ?
C7 C8 H8B 108.6 . . ?
H8A C8 H8B 107.6 . . ?
C10 C9 C8 113.8(3) . . ?
C10 C9 H9A 108.8 . . ?
C8 C9 H9A 108.8 . . ?
C10 C9 H9B 108.8 . . ?
C8 C9 H9B 108.8 . . ?
H9A C9 H9B 107.7 . . ?
O11 C10 O12 122.4(4) . . ?
O11 C10 C9 124.0(4) . . ?
O12 C10 C9 113.5(3) . . ?
C7G1 O2G1 C2G1 113.3(3) . . ?
C8G1 O3G1 C3G1 114.5(3) . . ?
C1G2 O4G1 C4G1 118.0(2) . . ?
C1G1 O5G1 C5G1 113.7(2) . . ?
C6G1 O6G1 C9G1 111.4(3) . . ?
O4G6 C1G1 O5G1 111.6(3) . . ?
O4G6 C1G1 C2G1 109.5(2) . . ?
O5G1 C1G1 C2G1 108.1(2) . . ?
O4G6 C1G1 H1G1 109.2 . . ?
O5G1 C1G1 H1G1 109.2 . . ?
C2G1 C1G1 H1G1 109.2 . . ?
O2G1 C2G1 C3G1 106.7(2) . . ?
O2G1 C2G1 C1G1 113.6(2) . . ?
C3G1 C2G1 C1G1 111.9(3) . . ?
O2G1 C2G1 H2G1 108.2 . . ?
C3G1 C2G1 H2G1 108.2 . . ?
C1G1 C2G1 H2G1 108.2 . . ?
O3G1 C3G1 C4G1 108.3(2) . . ?
O3G1 C3G1 C2G1 108.3(2) . . ?
C4G1 C3G1 C2G1 111.3(2) . . ?
O3G1 C3G1 H3G1 109.7 . . ?
C4G1 C3G1 H3G1 109.7 . . ?
C2G1 C3G1 H3G1 109.7 . . ?
O4G1 C4G1 C3G1 107.2(2) . . ?
O4G1 C4G1 C5G1 111.7(2) . . ?
C3G1 C4G1 C5G1 110.6(2) . . ?
O4G1 C4G1 H4G1 109.1 . . ?
C3G1 C4G1 H4G1 109.1 . . ?
C5G1 C4G1 H4G1 109.1 . . ?
O5G1 C5G1 C6G1 106.0(3) . . ?
O5G1 C5G1 C4G1 109.4(3) . . ?
C6G1 C5G1 C4G1 112.0(2) . . ?
O5G1 C5G1 H5G1 109.8 . . ?
C6G1 C5G1 H5G1 109.8 . . ?
C4G1 C5G1 H5G1 109.8 . . ?
O6G1 C6G1 C5G1 108.7(3) . . ?
O6G1 C6G1 H61A 110.0 . . ?
C5G1 C6G1 H61A 110.0 . . ?
O6G1 C6G1 H61B 110.0 . . ?
C5G1 C6G1 H61B 110.0 . . ?
H61A C6G1 H61B 108.3 . . ?
O2G1 C7G1 H71C 109.5 . . ?
O2G1 C7G1 H71A 109.5 . . ?
H71C C7G1 H71A 109.5 . . ?
O2G1 C7G1 H71B 109.5 . . ?
H71C C7G1 H71B 109.5 . . ?
H71A C7G1 H71B 109.5 . . ?
O3G1 C8G1 H81A 109.5 . . ?
O3G1 C8G1 H81B 109.5 . . ?
H81A C8G1 H81B 109.5 . . ?
O3G1 C8G1 H81C 109.5 . . ?
H81A C8G1 H81C 109.5 . . ?
H81B C8G1 H81C 109.5 . . ?
O6G1 C9G1 H91C 109.5 . . ?
O6G1 C9G1 H91A 109.5 . . ?
H91C C9G1 H91A 109.5 . . ?
O6G1 C9G1 H91B 109.5 . . ?
H91C C9G1 H91B 109.5 . . ?
H91A C9G1 H91B 109.5 . . ?
C7G2 O2G2 C2G2 114.4(3) . . ?
C8G2 O3G2 C3G2 114.3(3) . . ?
C1G3 O4G2 C4G2 118.5(2) . . ?
C1G2 O5G2 C5G2 113.6(2) . . ?
C9G2 O6G2 C6G2 112.0(3) . . ?
O4G1 C1G2 O5G2 111.9(2) . . ?
O4G1 C1G2 C2G2 110.9(2) . . ?
O5G2 C1G2 C2G2 107.6(2) . . ?
O4G1 C1G2 H1G2 108.8 . . ?
O5G2 C1G2 H1G2 108.8 . . ?
C2G2 C1G2 H1G2 108.8 . . ?
O2G2 C2G2 C3G2 106.2(3) . . ?
O2G2 C2G2 C1G2 113.3(2) . . ?
C3G2 C2G2 C1G2 111.3(2) . . ?
O2G2 C2G2 H2G2 108.6 . . ?
C3G2 C2G2 H2G2 108.6 . . ?
C1G2 C2G2 H2G2 108.6 . . ?
O3G2 C3G2 C2G2 110.1(2) . . ?
O3G2 C3G2 C4G2 106.7(2) . . ?
C2G2 C3G2 C4G2 112.9(3) . . ?
O3G2 C3G2 H3G2 109.0 . . ?
C2G2 C3G2 H3G2 109.0 . . ?
C4G2 C3G2 H3G2 109.0 . . ?
O4G2 C4G2 C3G2 106.0(2) . . ?
O4G2 C4G2 C5G2 108.5(2) . . ?
C3G2 C4G2 C5G2 113.3(2) . . ?
O4G2 C4G2 H4G2 109.6 . . ?
C3G2 C4G2 H4G2 109.6 . . ?
C5G2 C4G2 H4G2 109.6 . . ?
O5G2 C5G2 C6G2 106.5(2) . . ?
O5G2 C5G2 C4G2 111.6(2) . . ?
C6G2 C5G2 C4G2 114.2(3) . . ?
O5G2 C5G2 H5G2 108.1 . . ?
C6G2 C5G2 H5G2 108.1 . . ?
C4G2 C5G2 H5G2 108.1 . . ?
O6G2 C6G2 C5G2 110.4(3) . . ?
O6G2 C6G2 H62B 109.6 . . ?
C5G2 C6G2 H62B 109.6 . . ?
O6G2 C6G2 H62A 109.6 . . ?
C5G2 C6G2 H62A 109.6 . . ?
H62B C6G2 H62A 108.1 . . ?
O2G2 C7G2 H72C 109.5 . . ?
O2G2 C7G2 H72B 109.5 . . ?
H72C C7G2 H72B 109.5 . . ?
O2G2 C7G2 H72A 109.5 . . ?
H72C C7G2 H72A 109.5 . . ?
H72B C7G2 H72A 109.5 . . ?
O3G2 C8G2 H82C 109.5 . . ?
O3G2 C8G2 H82A 109.5 . . ?
H82C C8G2 H82A 109.5 . . ?
O3G2 C8G2 H82B 109.5 . . ?
H82C C8G2 H82B 109.5 . . ?
H82A C8G2 H82B 109.5 . . ?
O6G2 C9G2 H92A 109.5 . . ?
O6G2 C9G2 H92B 109.5 . . ?
H92A C9G2 H92B 109.5 . . ?
O6G2 C9G2 H92C 109.5 . . ?
H92A C9G2 H92C 109.5 . . ?
H92B C9G2 H92C 109.5 . . ?
C2G3 O2G3 C7G3 112.6(3) . . ?
C3G3 O3G3 C8G3 113.9(3) . . ?
C1G4 O4G3 C4G3 118.2(2) . . ?
C1G3 O5G3 C5G3 112.9(2) . . ?
C6G3 O6G3 C9G3 109.6(3) . . ?
O5G3 C1G3 O4G2 111.7(2) . . ?
O5G3 C1G3 C2G3 109.5(3) . . ?
O4G2 C1G3 C2G3 108.8(2) . . ?
O5G3 C1G3 H1G3 108.9 . . ?
O4G2 C1G3 H1G3 108.9 . . ?
C2G3 C1G3 H1G3 108.9 . . ?
O2G3 C2G3 C3G3 108.3(3) . . ?
O2G3 C2G3 C1G3 112.1(3) . . ?
C3G3 C2G3 C1G3 111.0(3) . . ?
O2G3 C2G3 H2G3 108.4 . . ?
C3G3 C2G3 H2G3 108.4 . . ?
C1G3 C2G3 H2G3 108.4 . . ?
O3G3 C3G3 C2G3 108.3(3) . . ?
O3G3 C3G3 C4G3 109.5(3) . . ?
C2G3 C3G3 C4G3 110.0(3) . . ?
O3G3 C3G3 H3G3 109.7 . . ?
C2G3 C3G3 H3G3 109.7 . . ?
C4G3 C3G3 H3G3 109.7 . . ?
O4G3 C4G3 C5G3 111.2(2) . . ?
O4G3 C4G3 C3G3 106.1(2) . . ?
C5G3 C4G3 C3G3 109.9(3) . . ?
O4G3 C4G3 H4G3 109.9 . . ?
C5G3 C4G3 H4G3 109.9 . . ?
C3G3 C4G3 H4G3 109.9 . . ?
O5G3 C5G3 C6G3 108.0(3) . . ?
O5G3 C5G3 C4G3 109.7(3) . . ?
C6G3 C5G3 C4G3 115.8(3) . . ?
O5G3 C5G3 H5G3 107.7 . . ?
C6G3 C5G3 H5G3 107.7 . . ?
C4G3 C5G3 H5G3 107.7 . . ?
O6G3 C6G3 C5G3 111.1(3) . . ?
O6G3 C6G3 H63B 109.4 . . ?
C5G3 C6G3 H63B 109.4 . . ?
O6G3 C6G3 H63A 109.4 . . ?
C5G3 C6G3 H63A 109.4 . . ?
H63B C6G3 H63A 108.0 . . ?
O2G3 C7G3 H73B 109.5 . . ?
O2G3 C7G3 H73A 109.5 . . ?
H73B C7G3 H73A 109.5 . . ?
O2G3 C7G3 H73C 109.5 . . ?
H73B C7G3 H73C 109.5 . . ?
H73A C7G3 H73C 109.5 . . ?
O3G3 C8G3 H83A 109.5 . . ?
O3G3 C8G3 H83B 109.5 . . ?
H83A C8G3 H83B 109.5 . . ?
O3G3 C8G3 H83C 109.5 . . ?
H83A C8G3 H83C 109.5 . . ?
H83B C8G3 H83C 109.5 . . ?
O6G3 C9G3 H93B 109.5 . . ?
O6G3 C9G3 H93A 109.5 . . ?
H93B C9G3 H93A 109.5 . . ?
O6G3 C9G3 H93C 109.5 . . ?
H93B C9G3 H93C 109.5 . . ?
H93A C9G3 H93C 109.5 . . ?
C2G4 O2G4 C7G4 113.6(3) . . ?
C8G4 O3G4 C3G4 112.9(3) . . ?
C1G5 O4G4 C4G4 117.5(3) . . ?
C1G4 O5G4 C5G4 114.4(2) . . ?
C6G4 O6G4 C9G4 111.1(4) . . ?
O4G3 C1G4 O5G4 112.3(3) . . ?
O4G3 C1G4 C2G4 108.8(3) . . ?
O5G4 C1G4 C2G4 107.9(3) . . ?
O4G3 C1G4 H1G4 109.3 . . ?
O5G4 C1G4 H1G4 109.3 . . ?
C2G4 C1G4 H1G4 109.3 . . ?
O2G4 C2G4 C3G4 107.7(3) . . ?
O2G4 C2G4 C1G4 114.2(3) . . ?
C3G4 C2G4 C1G4 109.1(3) . . ?
O2G4 C2G4 H2G4 108.6 . . ?
C3G4 C2G4 H2G4 108.6 . . ?
C1G4 C2G4 H2G4 108.6 . . ?
O3G4 C3G4 C2G4 110.7(3) . . ?
O3G4 C3G4 C4G4 108.2(3) . . ?
C2G4 C3G4 C4G4 111.8(3) . . ?
O3G4 C3G4 H3G4 108.7 . . ?
C2G4 C3G4 H3G4 108.7 . . ?
C4G4 C3G4 H3G4 108.7 . . ?
O4G4 C4G4 C3G4 106.4(3) . . ?
O4G4 C4G4 C5G4 109.8(3) . . ?
C3G4 C4G4 C5G4 112.5(3) . . ?
O4G4 C4G4 H4G4 109.4 . . ?
C3G4 C4G4 H4G4 109.4 . . ?
C5G4 C4G4 H4G4 109.4 . . ?
O5G4 C5G4 C6G4 104.5(3) . . ?
O5G4 C5G4 C4G4 112.0(3) . . ?
C6G4 C5G4 C4G4 111.7(3) . . ?
O5G4 C5G4 H5G4 109.5 . . ?
C6G4 C5G4 H5G4 109.5 . . ?
C4G4 C5G4 H5G4 109.5 . . ?
O6G4 C6G4 C5G4 108.9(3) . . ?
O6G4 C6G4 H64B 109.9 . . ?
C5G4 C6G4 H64B 109.9 . . ?
O6G4 C6G4 H64A 109.9 . . ?
C5G4 C6G4 H64A 109.9 . . ?
H64B C6G4 H64A 108.3 . . ?
O2G4 C7G4 H74A 109.5 . . ?
O2G4 C7G4 H74B 109.5 . . ?
H74A C7G4 H74B 109.5 . . ?
O2G4 C7G4 H74C 109.5 . . ?
H74A C7G4 H74C 109.5 . . ?
H74B C7G4 H74C 109.5 . . ?
O3G4 C8G4 H16 109.5 . . ?
O3G4 C8G4 H17 109.5 . . ?
H16 C8G4 H17 109.5 . . ?
O3G4 C8G4 H18 109.5 . . ?
H16 C8G4 H18 109.5 . . ?
H17 C8G4 H18 109.5 . . ?
O6G4 C9G4 H94C 109.5 . . ?
O6G4 C9G4 H94B 109.5 . . ?
H94C C9G4 H94B 109.5 . . ?
O6G4 C9G4 H94A 109.5 . . ?
H94C C9G4 H94A 109.5 . . ?
H94B C9G4 H94A 109.5 . . ?
C7G5 O2G5 C2G5 114.8(3) . . ?
C8G5 O3G5 C3G5 114.7(3) . . ?
C1G6 O4G5 C4G5 119.6(2) . . ?
C1G5 O5G5 C5G5 114.4(2) . . ?
C6G5 O6G5 C9G5 112.8(3) . . ?
O5G5 C1G5 O4G4 111.3(3) . . ?
O5G5 C1G5 C2G5 109.1(3) . . ?
O4G4 C1G5 C2G5 110.7(3) . . ?
O5G5 C1G5 H1G5 108.5 . . ?
O4G4 C1G5 H1G5 108.5 . . ?
C2G5 C1G5 H1G5 108.5 . . ?
O2G5 C2G5 C3G5 110.4(3) . . ?
O2G5 C2G5 C1G5 110.0(3) . . ?
C3G5 C2G5 C1G5 112.4(3) . . ?
O2G5 C2G5 H2G5 108.0 . . ?
C3G5 C2G5 H2G5 108.0 . . ?
C1G5 C2G5 H2G5 108.0 . . ?
O3G5 C3G5 C2G5 108.6(3) . . ?
O3G5 C3G5 C4G5 108.7(3) . . ?
C2G5 C3G5 C4G5 111.1(3) . . ?
O3G5 C3G5 H3G5 109.5 . . ?
C2G5 C3G5 H3G5 109.5 . . ?
C4G5 C3G5 H3G5 109.5 . . ?
O4G5 C4G5 C3G5 106.6(3) . . ?
O4G5 C4G5 C5G5 110.5(3) . . ?
C3G5 C4G5 C5G5 110.3(3) . . ?
O4G5 C4G5 H4G5 109.8 . . ?
C3G5 C4G5 H4G5 109.8 . . ?
C5G5 C4G5 H4G5 109.8 . . ?
O5G5 C5G5 C6G5 107.1(3) . . ?
O5G5 C5G5 C4G5 110.1(3) . . ?
C6G5 C5G5 C4G5 113.7(3) . . ?
O5G5 C5G5 H5G5 108.6 . . ?
C6G5 C5G5 H5G5 108.6 . . ?
C4G5 C5G5 H5G5 108.6 . . ?
O6G5 C6G5 C5G5 109.9(3) . . ?
O652 C6G5 C5G5 119.1(7) . . ?
O6G5 C6G5 H6G1 109.7 . . ?
C5G5 C6G5 H6G1 109.7 . . ?
O6G5 C6G5 H6G2 109.7 . . ?
C5G5 C6G5 H6G2 109.7 . . ?
H6G1 C6G5 H6G2 108.2 . . ?
O2G5 C7G5 H75A 109.5 . . ?
O2G5 C7G5 H75C 109.5 . . ?
H75A C7G5 H75C 109.5 . . ?
O2G5 C7G5 H75B 109.5 . . ?
H75A C7G5 H75B 109.5 . . ?
H75C C7G5 H75B 109.5 . . ?
O3G5 C8G5 H85A 109.5 . . ?
O3G5 C8G5 H85B 109.5 . . ?
H85A C8G5 H85B 109.5 . . ?
O3G5 C8G5 H85C 109.5 . . ?
H85A C8G5 H85C 109.5 . . ?
H85B C8G5 H85C 109.5 . . ?
O6G5 C9G5 H953 109.5 . . ?
O6G5 C9G5 H951 109.5 . . ?
H953 C9G5 H951 109.5 . . ?
O6G5 C9G5 H952 109.5 . . ?
H953 C9G5 H952 109.5 . . ?
H951 C9G5 H952 109.5 . . ?
C7G6 O2G6 C2G6 114.8(3) . . ?
C3G6 O3G6 C8G6 112.6(3) . . ?
C1G1 O4G6 C4G6 118.1(2) . . ?
C1G6 O5G6 C5G6 113.9(2) . . ?
C6G6 O6G6 C9G6 111.8(3) . . ?
O4G5 C1G6 O5G6 111.7(3) . . ?
O4G5 C1G6 C2G6 108.9(3) . . ?
O5G6 C1G6 C2G6 106.7(3) . . ?
O4G5 C1G6 H1G6 109.8 . . ?
O5G6 C1G6 H1G6 109.8 . . ?
C2G6 C1G6 H1G6 109.8 . . ?
O2G6 C2G6 C3G6 111.5(3) . . ?
O2G6 C2G6 C1G6 108.1(3) . . ?
C3G6 C2G6 C1G6 108.7(3) . . ?
O2G6 C2G6 H2G6 109.5 . . ?
C3G6 C2G6 H2G6 109.5 . . ?
C1G6 C2G6 H2G6 109.5 . . ?
O3G6 C3G6 C2G6 111.1(3) . . ?
O3G6 C3G6 C4G6 108.4(3) . . ?
C2G6 C3G6 C4G6 110.6(3) . . ?
O3G6 C3G6 H3G6 108.9 . . ?
C2G6 C3G6 H3G6 108.9 . . ?
C4G6 C3G6 H3G6 108.9 . . ?
O4G6 C4G6 C3G6 107.2(2) . . ?
O4G6 C4G6 C5G6 108.5(2) . . ?
C3G6 C4G6 C5G6 111.6(3) . . ?
O4G6 C4G6 H4G6 109.8 . . ?
C3G6 C4G6 H4G6 109.8 . . ?
C5G6 C4G6 H4G6 109.8 . . ?
O5G6 C5G6 C6G6 105.1(2) . . ?
O5G6 C5G6 C4G6 111.8(2) . . ?
C6G6 C5G6 C4G6 112.4(3) . . ?
O5G6 C5G6 H5G6 109.1 . . ?
C6G6 C5G6 H5G6 109.1 . . ?
C4G6 C5G6 H5G6 109.1 . . ?
O6G6 C6G6 C5G6 108.7(3) . . ?
O6G6 C6G6 H66B 110.0 . . ?
C5G6 C6G6 H66B 110.0 . . ?
O6G6 C6G6 H66A 110.0 . . ?
C5G6 C6G6 H66A 110.0 . . ?
H66B C6G6 H66A 108.3 . . ?
O2G6 C7G6 H76B 109.5 . . ?
O2G6 C7G6 H76C 109.5 . . ?
H76B C7G6 H76C 109.5 . . ?
O2G6 C7G6 H76A 109.5 . . ?
H76B C7G6 H76A 109.5 . . ?
H76C C7G6 H76A 109.5 . . ?
O3G6 C8G6 H86B 109.5 . . ?
O3G6 C8G6 H86A 109.5 . . ?
H86B C8G6 H86A 109.5 . . ?
O3G6 C8G6 H86C 109.5 . . ?
H86B C8G6 H86C 109.5 . . ?
H86A C8G6 H86C 109.5 . . ?
O6G6 C9G6 H96B 109.5 . . ?
O6G6 C9G6 H96A 109.5 . . ?
H96B C9G6 H96A 109.5 . . ?
O6G6 C9G6 H96C 109.5 . . ?
H96B C9G6 H96C 109.5 . . ?
H96A C9G6 H96C 109.5 . . ?
C6G5 O652 C952 104.8(13) . . ?
O652 C952 H95A 109.5 . . ?
O652 C952 H95B 109.5 . . ?
H95A C952 H95B 109.5 . . ?
O652 C952 H95C 109.5 . . ?
H95A C952 H95C 109.5 . . ?
H95B C952 H95C 109.5 . . ?
H14A O14 H14B 110.1(17) . . ?
 
loop_
 _geom_torsion_atom_site_label_1
 _geom_torsion_atom_site_label_2
 _geom_torsion_atom_site_label_3
 _geom_torsion_atom_site_label_4
 _geom_torsion
 _geom_torsion_site_symmetry_1
 _geom_torsion_site_symmetry_2
 _geom_torsion_site_symmetry_3
 _geom_torsion_site_symmetry_4
 _geom_torsion_publ_flag
S1 S2 C3 C6 171.3(2) . . . . ?
S1 S2 C3 C4 48.9(3) . . . . ?
C6 C3 C4 C5 -158.3(3) . . . . ?
S2 C3 C4 C5 -37.8(4) . . . . ?
C3 C4 C5 S1 3.7(5) . . . . ?
S2 S1 C5 C4 26.9(3) . . . . ?
C4 C3 C6 C7 -179.5(3) . . . . ?
S2 C3 C6 C7 62.9(4) . . . . ?
C3 C6 C7 C8 170.1(3) . . . . ?
C6 C7 C8 C9 179.5(3) . . . . ?
C7 C8 C9 C10 169.7(3) . . . . ?
C8 C9 C10 O11 -6.8(7) . . . . ?
C8 C9 C10 O12 174.9(4) . . . . ?
C5G1 O5G1 C1G1 O4G6 58.1(3) . . . . ?
C5G1 O5G1 C1G1 C2G1 -62.3(3) . . . . ?
C7G1 O2G1 C2G1 C3G1 -160.3(3) . . . . ?
C7G1 O2G1 C2G1 C1G1 76.0(3) . . . . ?
O4G6 C1G1 C2G1 O2G1 54.5(3) . . . . ?
O5G1 C1G1 C2G1 O2G1 176.2(2) . . . . ?
O4G6 C1G1 C2G1 C3G1 -66.4(3) . . . . ?
O5G1 C1G1 C2G1 C3G1 55.3(3) . . . . ?
C8G1 O3G1 C3G1 C4G1 121.6(3) . . . . ?
C8G1 O3G1 C3G1 C2G1 -117.6(3) . . . . ?
O2G1 C2G1 C3G1 O3G1 64.9(3) . . . . ?
C1G1 C2G1 C3G1 O3G1 -170.3(2) . . . . ?
O2G1 C2G1 C3G1 C4G1 -176.2(2) . . . . ?
C1G1 C2G1 C3G1 C4G1 -51.4(3) . . . . ?
C1G2 O4G1 C4G1 C3G1 135.0(3) . . . . ?
C1G2 O4G1 C4G1 C5G1 -103.8(3) . . . . ?
O3G1 C3G1 C4G1 O4G1 -68.5(3) . . . . ?
C2G1 C3G1 C4G1 O4G1 172.7(2) . . . . ?
O3G1 C3G1 C4G1 C5G1 169.6(2) . . . . ?
C2G1 C3G1 C4G1 C5G1 50.7(3) . . . . ?
C1G1 O5G1 C5G1 C6G1 -175.9(2) . . . . ?
C1G1 O5G1 C5G1 C4G1 63.1(3) . . . . ?
O4G1 C4G1 C5G1 O5G1 -174.3(2) . . . . ?
C3G1 C4G1 C5G1 O5G1 -55.0(3) . . . . ?
O4G1 C4G1 C5G1 C6G1 68.4(3) . . . . ?
C3G1 C4G1 C5G1 C6G1 -172.3(3) . . . . ?
C9G1 O6G1 C6G1 C5G1 171.2(3) . . . . ?
O5G1 C5G1 C6G1 O6G1 65.1(3) . . . . ?
C4G1 C5G1 C6G1 O6G1 -175.6(3) . . . . ?
C4G1 O4G1 C1G2 O5G2 108.3(3) . . . . ?
C4G1 O4G1 C1G2 C2G2 -131.6(3) . . . . ?
C5G2 O5G2 C1G2 O4G1 55.7(3) . . . . ?
C5G2 O5G2 C1G2 C2G2 -66.3(3) . . . . ?
C7G2 O2G2 C2G2 C3G2 -166.6(3) . . . . ?
C7G2 O2G2 C2G2 C1G2 70.9(3) . . . . ?
O4G1 C1G2 C2G2 O2G2 56.1(3) . . . . ?
O5G2 C1G2 C2G2 O2G2 178.7(2) . . . . ?
O4G1 C1G2 C2G2 C3G2 -63.5(3) . . . . ?
O5G2 C1G2 C2G2 C3G2 59.1(3) . . . . ?
C8G2 O3G2 C3G2 C2G2 -96.7(3) . . . . ?
C8G2 O3G2 C3G2 C4G2 140.5(3) . . . . ?
O2G2 C2G2 C3G2 O3G2 69.5(3) . . . . ?
C1G2 C2G2 C3G2 O3G2 -166.8(2) . . . . ?
O2G2 C2G2 C3G2 C4G2 -171.4(2) . . . . ?
C1G2 C2G2 C3G2 C4G2 -47.6(3) . . . . ?
C1G3 O4G2 C4G2 C3G2 125.6(3) . . . . ?
C1G3 O4G2 C4G2 C5G2 -112.4(3) . . . . ?
O3G2 C3G2 C4G2 O4G2 -79.9(3) . . . . ?
C2G2 C3G2 C4G2 O4G2 158.9(2) . . . . ?
O3G2 C3G2 C4G2 C5G2 161.2(2) . . . . ?
C2G2 C3G2 C4G2 C5G2 40.1(3) . . . . ?
C1G2 O5G2 C5G2 C6G2 -175.4(2) . . . . ?
C1G2 O5G2 C5G2 C4G2 59.3(3) . . . . ?
O4G2 C4G2 C5G2 O5G2 -161.5(2) . . . . ?
C3G2 C4G2 C5G2 O5G2 -44.1(3) . . . . ?
O4G2 C4G2 C5G2 C6G2 77.6(3) . . . . ?
C3G2 C4G2 C5G2 C6G2 -165.0(3) . . . . ?
C9G2 O6G2 C6G2 C5G2 157.0(3) . . . . ?
O5G2 C5G2 C6G2 O6G2 -64.2(3) . . . . ?
C4G2 C5G2 C6G2 O6G2 59.5(3) . . . . ?
C5G3 O5G3 C1G3 O4G2 58.5(3) . . . . ?
C5G3 O5G3 C1G3 C2G3 -62.0(3) . . . . ?
C4G2 O4G2 C1G3 O5G3 98.2(3) . . . . ?
C4G2 O4G2 C1G3 C2G3 -140.8(3) . . . . ?
C7G3 O2G3 C2G3 C3G3 -145.2(3) . . . . ?
C7G3 O2G3 C2G3 C1G3 92.0(3) . . . . ?
O5G3 C1G3 C2G3 O2G3 177.0(2) . . . . ?
O4G2 C1G3 C2G3 O2G3 54.6(3) . . . . ?
O5G3 C1G3 C2G3 C3G3 55.7(3) . . . . ?
O4G2 C1G3 C2G3 C3G3 -66.6(3) . . . . ?
C8G3 O3G3 C3G3 C2G3 -123.1(3) . . . . ?
C8G3 O3G3 C3G3 C4G3 117.0(3) . . . . ?
O2G3 C2G3 C3G3 O3G3 64.9(3) . . . . ?
C1G3 C2G3 C3G3 O3G3 -171.7(2) . . . . ?
O2G3 C2G3 C3G3 C4G3 -175.4(2) . . . . ?
C1G3 C2G3 C3G3 C4G3 -52.0(3) . . . . ?
C1G4 O4G3 C4G3 C5G3 -102.0(3) . . . . ?
C1G4 O4G3 C4G3 C3G3 138.5(3) . . . . ?
O3G3 C3G3 C4G3 O4G3 -68.0(3) . . . . ?
C2G3 C3G3 C4G3 O4G3 173.1(2) . . . . ?
O3G3 C3G3 C4G3 C5G3 171.6(2) . . . . ?
C2G3 C3G3 C4G3 C5G3 52.8(3) . . . . ?
C1G3 O5G3 C5G3 C6G3 -169.4(3) . . . . ?
C1G3 O5G3 C5G3 C4G3 63.6(3) . . . . ?
O4G3 C4G3 C5G3 O5G3 -174.5(2) . . . . ?
C3G3 C4G3 C5G3 O5G3 -57.3(3) . . . . ?
O4G3 C4G3 C5G3 C6G3 63.0(3) . . . . ?
C3G3 C4G3 C5G3 C6G3 -179.8(3) . . . . ?
C9G3 O6G3 C6G3 C5G3 177.4(3) . . . . ?
O5G3 C5G3 C6G3 O6G3 -69.6(3) . . . . ?
C4G3 C5G3 C6G3 O6G3 53.8(4) . . . . ?
C4G3 O4G3 C1G4 O5G4 105.9(3) . . . . ?
C4G3 O4G3 C1G4 C2G4 -134.8(3) . . . . ?
C5G4 O5G4 C1G4 O4G3 55.7(3) . . . . ?
C5G4 O5G4 C1G4 C2G4 -64.2(3) . . . . ?
C7G4 O2G4 C2G4 C3G4 176.4(3) . . . . ?
C7G4 O2G4 C2G4 C1G4 55.0(4) . . . . ?
O4G3 C1G4 C2G4 O2G4 60.4(3) . . . . ?
O5G4 C1G4 C2G4 O2G4 -177.5(3) . . . . ?
O4G3 C1G4 C2G4 C3G4 -60.1(3) . . . . ?
O5G4 C1G4 C2G4 C3G4 62.0(3) . . . . ?
C8G4 O3G4 C3G4 C2G4 -110.5(3) . . . . ?
C8G4 O3G4 C3G4 C4G4 126.7(3) . . . . ?
O2G4 C2G4 C3G4 O3G4 60.6(3) . . . . ?
C1G4 C2G4 C3G4 O3G4 -174.9(2) . . . . ?
O2G4 C2G4 C3G4 C4G4 -178.7(3) . . . . ?
C1G4 C2G4 C3G4 C4G4 -54.2(3) . . . . ?
C1G5 O4G4 C4G4 C3G4 126.9(3) . . . . ?
C1G5 O4G4 C4G4 C5G4 -111.2(3) . . . . ?
O3G4 C3G4 C4G4 O4G4 -71.7(3) . . . . ?
C2G4 C3G4 C4G4 O4G4 166.2(2) . . . . ?
O3G4 C3G4 C4G4 C5G4 168.1(3) . . . . ?
C2G4 C3G4 C4G4 C5G4 46.0(4) . . . . ?
C1G4 O5G4 C5G4 C6G4 177.0(3) . . . . ?
C1G4 O5G4 C5G4 C4G4 55.9(4) . . . . ?
O4G4 C4G4 C5G4 O5G4 -163.1(2) . . . . ?
C3G4 C4G4 C5G4 O5G4 -44.9(4) . . . . ?
O4G4 C4G4 C5G4 C6G4 80.1(4) . . . . ?
C3G4 C4G4 C5G4 C6G4 -161.7(3) . . . . ?
C9G4 O6G4 C6G4 C5G4 -171.7(4) . . . . ?
O5G4 C5G4 C6G4 O6G4 70.2(4) . . . . ?
C4G4 C5G4 C6G4 O6G4 -168.5(3) . . . . ?
C5G5 O5G5 C1G5 O4G4 62.0(4) . . . . ?
C5G5 O5G5 C1G5 C2G5 -60.5(3) . . . . ?
C4G4 O4G4 C1G5 O5G5 96.8(3) . . . . ?
C4G4 O4G4 C1G5 C2G5 -141.6(3) . . . . ?
C7G5 O2G5 C2G5 C3G5 -116.2(4) . . . . ?
C7G5 O2G5 C2G5 C1G5 119.1(4) . . . . ?
O5G5 C1G5 C2G5 O2G5 177.7(2) . . . . ?
O4G4 C1G5 C2G5 O2G5 54.9(4) . . . . ?
O5G5 C1G5 C2G5 C3G5 54.2(3) . . . . ?
O4G4 C1G5 C2G5 C3G5 -68.6(3) . . . . ?
C8G5 O3G5 C3G5 C2G5 -112.6(3) . . . . ?
C8G5 O3G5 C3G5 C4G5 126.4(3) . . . . ?
O2G5 C2G5 C3G5 O3G5 66.5(3) . . . . ?
C1G5 C2G5 C3G5 O3G5 -170.2(2) . . . . ?
O2G5 C2G5 C3G5 C4G5 -174.0(3) . . . . ?
C1G5 C2G5 C3G5 C4G5 -50.7(3) . . . . ?
C1G6 O4G5 C4G5 C3G5 133.8(3) . . . . ?
C1G6 O4G5 C4G5 C5G5 -106.3(3) . . . . ?
O3G5 C3G5 C4G5 O4G5 -70.4(3) . . . . ?
C2G5 C3G5 C4G5 O4G5 170.2(3) . . . . ?
O3G5 C3G5 C4G5 C5G5 169.6(3) . . . . ?
C2G5 C3G5 C4G5 C5G5 50.2(3) . . . . ?
C1G5 O5G5 C5G5 C6G5 -174.3(3) . . . . ?
C1G5 O5G5 C5G5 C4G5 61.6(3) . . . . ?
O4G5 C4G5 C5G5 O5G5 -171.8(2) . . . . ?
C3G5 C4G5 C5G5 O5G5 -54.2(3) . . . . ?
O4G5 C4G5 C5G5 C6G5 68.1(3) . . . . ?
C3G5 C4G5 C5G5 C6G5 -174.3(3) . . . . ?
C9G5 O6G5 C6G5 C5G5 166.4(3) . . . . ?
O5G5 C5G5 C6G5 O6G5 -64.3(4) . . . . ?
C4G5 C5G5 C6G5 O6G5 57.6(4) . . . . ?
O5G5 C5G5 C6G5 O652 51.0(10) . . . . ?
C4G5 C5G5 C6G5 O652 172.8(9) . . . . ?
O5G1 C1G1 O4G6 C4G6 101.4(3) . . . . ?
C2G1 C1G1 O4G6 C4G6 -139.0(3) . . . . ?
C4G5 O4G5 C1G6 O5G6 109.0(3) . . . . ?
C4G5 O4G5 C1G6 C2G6 -133.3(3) . . . . ?
C5G6 O5G6 C1G6 O4G5 53.5(4) . . . . ?
C5G6 O5G6 C1G6 C2G6 -65.5(3) . . . . ?
C7G6 O2G6 C2G6 C3G6 -105.5(4) . . . . ?
C7G6 O2G6 C2G6 C1G6 135.0(4) . . . . ?
O4G5 C1G6 C2G6 O2G6 65.3(3) . . . . ?
O5G6 C1G6 C2G6 O2G6 -173.9(2) . . . . ?
O4G5 C1G6 C2G6 C3G6 -55.9(3) . . . . ?
O5G6 C1G6 C2G6 C3G6 64.9(3) . . . . ?
C8G6 O3G6 C3G6 C2G6 -107.0(3) . . . . ?
C8G6 O3G6 C3G6 C4G6 131.2(3) . . . . ?
O2G6 C2G6 C3G6 O3G6 62.7(3) . . . . ?
C1G6 C2G6 C3G6 O3G6 -178.2(3) . . . . ?
O2G6 C2G6 C3G6 C4G6 -176.8(3) . . . . ?
C1G6 C2G6 C3G6 C4G6 -57.7(3) . . . . ?
C1G1 O4G6 C4G6 C3G6 127.9(3) . . . . ?
C1G1 O4G6 C4G6 C5G6 -111.5(3) . . . . ?
O3G6 C3G6 C4G6 O4G6 -71.2(3) . . . . ?
C2G6 C3G6 C4G6 O4G6 166.7(3) . . . . ?
O3G6 C3G6 C4G6 C5G6 170.2(2) . . . . ?
C2G6 C3G6 C4G6 C5G6 48.1(3) . . . . ?
C1G6 O5G6 C5G6 C6G6 179.0(3) . . . . ?
C1G6 O5G6 C5G6 C4G6 56.7(3) . . . . ?
O4G6 C4G6 C5G6 O5G6 -163.8(2) . . . . ?
C3G6 C4G6 C5G6 O5G6 -46.0(3) . . . . ?
O4G6 C4G6 C5G6 C6G6 78.2(3) . . . . ?
C3G6 C4G6 C5G6 C6G6 -164.0(3) . . . . ?
C9G6 O6G6 C6G6 C5G6 -171.5(3) . . . . ?
O5G6 C5G6 C6G6 O6G6 62.0(3) . . . . ?
C4G6 C5G6 C6G6 O6G6 -176.2(3) . . . . ?
C5G5 C6G5 O652 C952 -177.9(12) . . . . ?
 
loop_
 _geom_hbond_atom_site_label_D 
 _geom_hbond_atom_site_label_H 
 _geom_hbond_atom_site_label_A 
 _geom_hbond_distance_DH 
 _geom_hbond_distance_HA 
 _geom_hbond_distance_DA 
 _geom_hbond_angle_DHA 
 _geom_hbond_site_symmetry_A 
O12 H12 O13  0.84 1.81 2.618(4) 161.1 .
C5 H5A O3G1  0.99 2.57 3.402(5) 142.1 3_556
C9 H9A O6G6  0.99 2.58 3.554(5) 169.0 .
C9 H9B O6G4  0.99 2.65 3.443(6) 137.3 .
C6G1 H61A O5G2  0.99 2.43 3.309(4) 148.1 .
C6G2 H62A O5G3  0.99 2.56 3.378(4) 139.7 .
C7G2 H72A O5G6  0.98 2.62 3.397(4) 136.3 2_564
C8G2 H82B O2G2  0.98 2.44 3.075(5) 122.5 .
C9G2 H92C O16  0.98 2.64 3.527(6) 150.1 .
C2G3 H2G3 O5G5  1.00 2.40 3.339(4) 155.6 2_664
C6G3 H63A O5G4  0.99 2.51 3.232(4) 129.9 .
C6G4 H64B O5G5  0.99 2.43 3.329(5) 151.5 .
C7G4 H74A O3G3  0.98 2.56 3.268(4) 128.9 .
C8G4 H16 O2G5  0.98 2.61 3.107(4) 111.9 .
C9G4 H94C O652  0.98 2.62 3.414(11) 138.2 .
C2G5 H2G5 O5G3  1.00 2.54 3.373(4) 140.5 2_665
C6G5 H6G2 O5G6  0.99 2.55 3.357(5) 138.7 .
C7G5 H75A O5G3  0.98 2.64 3.488(5) 144.4 2_665
C2G6 H2G6 O5G2  1.00 2.60 3.587(4) 168.1 2_565
C3G6 H3G6 S2  1.00 2.86 3.812(3) 159.5 .
C6G6 H66B O5G1  0.99 2.50 3.375(4) 147.1 .
C6G6 H66B O6G1  0.99 2.60 3.458(4) 145.0 .
O13 H13A O14  0.8201(14) 2.039(10) 2.847(4) 168(4) .
O16 H16A O11  0.8201(14) 2.117(7) 2.934(5) 174(4) .
O18 H18B O3G2  0.8200(14) 2.068(7) 2.882(4) 172(4) .
O15 H15B O6G1  0.8201(15) 2.217(15) 2.984(4) 156(3) 3_566
O18 H18A O17  0.8200(14) 1.934(8) 2.749(4) 173(5) .
O17 H17A O3G4  0.8200(14) 2.11(2) 2.853(4) 150(4) 2_664
O16 H16B O15  0.8202(15) 2.092(11) 2.904(5) 170(5) .
O15 H15A O18  0.8200(14) 1.950(12) 2.754(4) 166(5) 4_655
O17 H17B O6G2  0.8200(14) 2.12(3) 2.857(4) 150(5) .
O14 H14A O3G5  0.8201(14) 2.48(3) 2.989(4) 121(3) 4_656
O14 H14A O2G6  0.8201(14) 2.386(18) 3.136(4) 153(4) 4_656
O14 H14B O6G3  0.8201(14) 2.105(9) 2.918(4) 171(5) 3_466
O13 H13B O15  0.8204(14) 2.017(10) 2.817(4) 165(4) .
 
_refine_diff_density_max    0.415
_refine_diff_density_min   -0.397
_refine_diff_density_rms    0.049

_shelx_res_file
;

    C:\MOLECU~1\TMAALA\TMAALA.res created by SHELXL-2014/7

REM TRY     35   FINAL CC 89.44   TIME     218 SECS
REM Fragments: 83 12 1 1 1 1 1 1
REM
REM  c:\mzondo\tmaala in P2(1)2(1)2(1)
REM R1 =  0.1867 for  15420 Fo > 4sig(Fo)  and  0.2055 for all  19283 data
REM    385 parameters refined using      0 restraints
REM Highest difference peak  4.856,  deepest hole -1.844,  1-sigma level  0.246
REM  c:\mzondo\tmaala in P2(1)2(1)2(1)
REM R1 =  0.0886 for  15420 Fo > 4sig(Fo)  and  0.1063 for all  19283 data
REM    890 parameters refined using      0 restraints
REM Highest difference peak  1.426,  deepest hole -0.779,  1-sigma level  0.127
REM  c:\mzondo\tmaala in P2(1)2(1)2(1)
REM R1 =  0.0885 for  15420 Fo > 4sig(Fo)  and  0.1062 for all  19283 data
REM    890 parameters refined using      0 restraints
REM Highest difference peak  1.427,  deepest hole -0.778,  1-sigma level  0.127
REM  c:\mzondo\tmaala in P2(1)2(1)2(1)
REM R1 =  0.0649 for  15420 Fo > 4sig(Fo)  and  0.0820 for all  19282 data
REM    890 parameters refined using      2 restraints
REM Highest difference peak  0.783,  deepest hole -0.407,  1-sigma level  0.080
REM  c:\mzondo\tmaala in P2(1)2(1)2(1)
REM R1 =  0.0633 for  15420 Fo > 4sig(Fo)  and  0.0804 for all  19282 data
REM    894 parameters refined using      2 restraints
REM Highest difference peak  0.755,  deepest hole -0.418,  1-sigma level  0.077
REM  c:\mzondo\tmaala in P2(1)2(1)2(1)
REM R1 =  0.0599 for  15420 Fo > 4sig(Fo)  and  0.0772 for all  19282 data
REM    898 parameters refined using      2 restraints
REM Highest difference peak  0.748,  deepest hole -0.400,  1-sigma level  0.070
REM  c:\mzondo\tmaala in P2(1)2(1)2(1)
REM R1 =  0.0576 for  15420 Fo > 4sig(Fo)  and  0.0749 for all  19282 data
REM    900 parameters refined using      2 restraints
REM Highest difference peak  0.739,  deepest hole -0.397,  1-sigma level  0.066
REM  c:\mzondo\tmaala in P2(1)2(1)2(1)
REM R1 =  0.0541 for  15420 Fo > 4sig(Fo)  and  0.0715 for all  19282 data
REM    906 parameters refined using      2 restraints
REM Highest difference peak  0.767,  deepest hole -0.438,  1-sigma level  0.060
REM  c:\mzondo\tmaala in P2(1)2(1)2(1)
REM R1 =  0.0535 for  15420 Fo > 4sig(Fo)  and  0.0710 for all  19282 data
REM    908 parameters refined using      2 restraints
REM Highest difference peak  0.768,  deepest hole -0.424,  1-sigma level  0.059
REM  c:\mzondo\tmaala in P2(1)2(1)2(1)
REM R1 =  0.0535 for  15420 Fo > 4sig(Fo)  and  0.0710 for all  19282 data
REM    908 parameters refined using      2 restraints
REM Highest difference peak  0.768,  deepest hole -0.423,  1-sigma level  0.059
REM  c:\mzondo\tmaala in P2(1)2(1)2(1)
REM R1 =  0.0471 for  15420 Fo > 4sig(Fo)  and  0.0645 for all  19282 data
REM    943 parameters refined using      2 restraints
REM Highest difference peak  0.412,  deepest hole -0.422,  1-sigma level  0.050
REM  c:\mzondo\tmaala in P2(1)2(1)2(1)
REM R1 =  0.0478 for  15420 Fo > 4sig(Fo)  and  0.0652 for all  19282 data
REM    946 parameters refined using      8 restraints
REM Highest difference peak  0.405,  deepest hole -0.402,  1-sigma level  0.051
REM  c:\mzondo\tmaala in P2(1)2(1)2(1)
REM R1 =  0.0795 for  15420 Fo > 4sig(Fo)  and  0.0971 for all  19282 data
REM    937 parameters refined using      8 restraints
REM Highest difference peak  5.339,  deepest hole -0.472,  1-sigma level  0.101
REM  c:\mzondo\tmaala in P2(1)2(1)2(1)
REM R1 =  0.0486 for  15420 Fo > 4sig(Fo)  and  0.0657 for all  19282 data
REM    941 parameters refined using      5 restraints
REM Highest difference peak  0.526,  deepest hole -0.429,  1-sigma level  0.052
REM  c:\mzondo\tmaala in P2(1)2(1)2(1)
REM R1 =  0.0473 for  15420 Fo > 4sig(Fo)  and  0.0647 for all  19282 data
REM    946 parameters refined using      5 restraints
REM Highest difference peak  0.394,  deepest hole -0.409,  1-sigma level  0.050
REM  c:\mzondo\tmaala in P2(1)2(1)2(1)
REM R1 =  0.0470 for  15420 Fo > 4sig(Fo)  and  0.0645 for all  19282 data
REM    950 parameters refined using      7 restraints
REM Highest difference peak  0.388,  deepest hole -0.407,  1-sigma level  0.050
REM  c:\mzondo\tmaala in P2(1)2(1)2(1)
REM R1 =  0.0471 for  15420 Fo > 4sig(Fo)  and  0.0645 for all  19282 data
REM    950 parameters refined using      7 restraints
REM Highest difference peak  0.388,  deepest hole -0.407,  1-sigma level  0.050
REM  c:\mzondo\tmaala in P2(1)2(1)2(1)
REM R1 =  0.0465 for  15420 Fo > 4sig(Fo)  and  0.0640 for all  19282 data
REM    965 parameters refined using      2 restraints
REM Highest difference peak  0.409,  deepest hole -0.397,  1-sigma level  0.049
REM  c:\mzondo\tmaala in P2(1)2(1)2(1)
REM R1 =  0.0465 for  15420 Fo > 4sig(Fo)  and  0.0639 for all  19282 data
REM    965 parameters refined using      2 restraints
REM Highest difference peak  0.404,  deepest hole -0.399,  1-sigma level  0.049
REM  c:\mzondo\tmaala in P2(1)2(1)2(1)
REM R1 =  0.0465 for  15420 Fo > 4sig(Fo)  and  0.0639 for all  19282 data
REM    965 parameters refined using      2 restraints
REM Highest difference peak  0.403,  deepest hole -0.399,  1-sigma level  0.049
REM  c:\mzondo\tmaala in P2(1)2(1)2(1)
REM R1 =  0.0469 for  15420 Fo > 4sig(Fo)  and  0.0644 for all  19282 data
REM    957 parameters refined using     14 restraints
REM Highest difference peak  0.401,  deepest hole -0.395,  1-sigma level  0.050
REM  c:\mzondo\tmaala in P2(1)2(1)2(1)
REM R1 =  0.0470 for  15420 Fo > 4sig(Fo)  and  0.0644 for all  19282 data
REM    945 parameters refined using     11 restraints
REM Highest difference peak  0.418,  deepest hole -0.390,  1-sigma level  0.050
REM  c:\mzondo\tmaala in P2(1)2(1)2(1)
REM R1 =  0.0470 for  15420 Fo > 4sig(Fo)  and  0.0644 for all  19282 data
REM    945 parameters refined using     11 restraints
REM Highest difference peak  0.417,  deepest hole -0.390,  1-sigma level  0.050
REM  c:\mzondo\tmaala in P2(1)2(1)2(1)
REM R1 =  0.0470 for  15418 Fo > 4sig(Fo)  and  0.0644 for all  19280 data
REM    945 parameters refined using     11 restraints
REM Highest difference peak  0.407,  deepest hole -0.403,  1-sigma level  0.050
REM  c:\mzondo\tmaala in P2(1)2(1)2(1)
REM R1 =  0.0470 for  15418 Fo > 4sig(Fo)  and  0.0644 for all  19280 data
REM    945 parameters refined using     11 restraints
REM Highest difference peak  0.407,  deepest hole -0.403,  1-sigma level  0.050
REM  c:\mzondo\tmaala in P2(1)2(1)2(1)
REM R1 =  0.0470 for  15418 Fo > 4sig(Fo)  and  0.0644 for all  19280 data
REM    945 parameters refined using     11 restraints
REM Highest difference peak  0.407,  deepest hole -0.403,  1-sigma level  0.050
REM  c:\mzondo\tmaala in P2(1)2(1)2(1)
REM R1 =  0.0435 for   8841 Fo > 4sig(Fo)  and  0.0553 for all  10461 data
REM    960 parameters refined using      3 restraints
REM Highest difference peak  0.433,  deepest hole -0.390,  1-sigma level  0.049
REM  c:\mzondo\tmaala in P2(1)2(1)2(1)
REM R1 =  0.0435 for   8841 Fo > 4sig(Fo)  and  0.0553 for all  10461 data
REM    956 parameters refined using      3 restraints
REM Highest difference peak  0.432,  deepest hole -0.389,  1-sigma level  0.049
REM  c:\mzondo\tmaala in P2(1)2(1)2(1)
REM R1 =  0.0453 for   8841 Fo > 4sig(Fo)  and  0.0572 for all  10461 data
REM    956 parameters refined using     18 restraints
REM Highest difference peak  0.478,  deepest hole -0.535,  1-sigma level  0.051
REM  c:\mzondo\tmaala in P2(1)2(1)2(1)
REM R1 =  0.0479 for  15418 Fo > 4sig(Fo)  and  0.0654 for all  19280 data
REM    956 parameters refined using     18 restraints
REM Highest difference peak  0.458,  deepest hole -0.527,  1-sigma level  0.051
REM
REM
REM MRC RESUMING REFINEMENT FOR PUBLICATION TMAALA
REM FINAL RUN INTENDED WITH SHELX2014   2 november 2016
REM  c:\mzondo\tmaala in P2(1)2(1)2(1)
REM R1 =  0.0465 for   15418 Fo > 4sig(Fo)  and  0.0640 for all   19280 data
REM    974 parameters refined using     18 restraints
REM Instructions for potential hydrogen bonds
REM Highest difference peak  0.415,  deepest hole -0.398,  1-sigma level  0.049
TITL c:\mzondo\tmaala in P2(1)2(1)2(1)
CELL 0.71073 15.1893 21.7433 23.4588 90.000 90.000 90.000
ZERR 4.0000 0.0007 0.0011 0.0011 0.000 0.000 0.000
LATT -1
SYMM 0.5-X, -Y, 0.5+Z
SYMM 0.5+X, 0.5-Y, -Z
SYMM -X, 0.5+Y, 0.5-Z
SFAC C H O S
UNIT 248 488 152 8
MERG 2
FMAP 2
GRID
PLAN 50
TEMP -100
SIZE 0.15 0.2 0.24
DFIX 1.39 0.002 C6G5 O652
DFIX 1.42 0.005 O652 C952
DFIX 0.82 0.001 O13 H13A
DFIX 0.82 0.001 O13 H13B
DFIX 0.82 0.001 O14 H14A
DFIX 0.82 0.001 O14 H14B
DFIX 0.82 0.001 O15 H15A
DFIX 0.82 0.001 O15 H15B
DFIX 0.82 0.001 O16 H16A
DFIX 0.82 0.001 O16 H16BL
DFIX 0.82 0.001 O17 H17A
DFIX 0.82 0.001 O17 H17B
DFIX 0.82 0.001 O18 H18A
DFIX 0.82 0.001 O18 H18B
OMIT                             0 1 1
MPLA O4G1 O4G2 O4G3 O4G4 O4G5 O4G6
MPLA O4G1 C4G1 C1G1 O4G6
MPLA O4G1 O4G2 O4G3 O4G4 O4G5 O4G6
MPLA O4G2 C4G2 C1G2 O4G1
MPLA O4G1 O4G2 O4G3 O4G4 O4G5 O4G6
MPLA O4G3 C4G3 C1G3 O4G2
MPLA O4G1 O4G2 O4G3 O4G4 O4G5 O4G6
MPLA O4G4 C4G4 C1G4 O4G3
MPLA O4G1 O4G2 O4G3 O4G4 O4G5 O4G6
MPLA O4G5 C4G5 C1G5 O4G4
MPLA O4G1 O4G2 O4G3 O4G4 O4G5 O4G6
MPLA O4G6 C4G6 C1G6 O4G5
OMIT         0 2 9
OMIT         2 0 12
BOND $H
CONF
HTAB
DFIX 1.35 0.01 H14A H14B
DFIX 1.36 0.005 H16A H16B
DFIX 1.34 0.01 H15B H15A
DFIX 1.99 0.01 O15 H13B
HTAB O12 O13
EQIV $1 x+1/2, -y+1/2, -z+1
HTAB C5 O3G1_$1
HTAB C9 O6G6
HTAB C9 O6G4
HTAB C6G1 O5G2
HTAB C6G2 O5G3
EQIV $2 -x+1/2, -y+1, z-1/2
HTAB C7G2 O5G6_$2
HTAB C8G2 O2G2
HTAB C9G2 O16
EQIV $3 -x+3/2, -y+1, z-1/2
HTAB C2G3 O5G5_$3
HTAB C6G3 O5G4
HTAB C6G4 O5G5
HTAB C7G4 O3G3
HTAB C8G4 O2G5
HTAB C9G4 O652
EQIV $4 -x+3/2, -y+1, z+1/2
HTAB C2G5 O5G3_$4
HTAB C6G5 O5G6
HTAB C7G5 O5G3_$4
EQIV $5 -x+1/2, -y+1, z+1/2
HTAB C2G6 O5G2_$5
HTAB C3G6 S2
HTAB C6G6 O5G1
HTAB C6G6 O6G1
HTAB O13 O14
HTAB O16 O11
HTAB O18 O3G2
EQIV $6 x+1/2, -y+3/2, -z+1
HTAB O15 O6G1_$6
HTAB O18 O17
HTAB O17 O3G4_$3
HTAB O16 O15
EQIV $7 -x+1, y+1/2, -z+1/2
HTAB O15 O18_$7
HTAB O17 O6G2
EQIV $8 -x+1, y+1/2, -z+3/2
HTAB O14 O3G5_$8
HTAB O14 O2G6_$8
EQIV $9 x-1/2, -y+3/2, -z+1
HTAB O14 O6G3_$9
HTAB O13 O15
L.S. 20
ACTA
WGHT    0.049300    3.779800
FVAR       0.20102   0.82289
S1    4    0.528887    0.267218    0.590623    11.00000    0.07089    0.03486 =
         0.03645    0.00827   -0.00695    0.00730
S2    4    0.470224    0.352122    0.590621    11.00000    0.05695    0.03718 =
         0.02639    0.00551    0.01126    0.00779
O17   3    0.504692    0.553043    0.199692    11.00000    0.08159    0.03178 =
         0.03920    0.00061    0.02493   -0.00697
O15   3    0.573329    0.872704    0.421946    11.00000    0.06060    0.06013 =
         0.03947    0.00895   -0.00747   -0.02016
O18   3    0.487324    0.430020    0.175113    11.00000    0.11204    0.04267 =
         0.03347   -0.00250    0.00732   -0.01456
O13   3    0.514423    0.828071    0.528046    11.00000    0.10168    0.03928 =
         0.05347   -0.00550    0.03290   -0.00306
O16   3    0.579119    0.744563    0.387318    11.00000    0.11231    0.06013 =
         0.07436   -0.00529    0.02192   -0.01246
O11   3    0.495847    0.675165    0.480049    11.00000    0.11213    0.03436 =
         0.03976   -0.00146    0.00337   -0.00775
O12   3    0.493869    0.715990    0.566614    11.00000    0.10568    0.03121 =
         0.04638   -0.00959    0.00879   -0.00035
AFIX 147
H12   2    0.494051    0.748921    0.547893    11.00000   -1.20000
AFIX   0
C3    1    0.535367    0.376422    0.529049    11.00000    0.02590    0.03163 =
         0.03291    0.00163    0.00465    0.00017
AFIX  13
H3    2    0.598501    0.380455    0.540545    11.00000   -1.20000
AFIX   0
C4    1    0.526296    0.324503    0.485785    11.00000    0.06516    0.03606 =
         0.03300   -0.00192    0.01627    0.00031
AFIX  23
H4A   2    0.575764    0.326911    0.458397    11.00000   -1.20000
H4B   2    0.470960    0.330278    0.464138    11.00000   -1.20000
AFIX   0
C5    1    0.525650    0.260335    0.513174    11.00000    0.04896    0.03603 =
         0.03796   -0.00151   -0.00133    0.00424
AFIX  23
H5A   2    0.577298    0.236584    0.499830    11.00000   -1.20000
H5B   2    0.471780    0.237968    0.501573    11.00000   -1.20000
AFIX   0
C6    1    0.502362    0.437989    0.506845    11.00000    0.03718    0.02852 =
         0.02471    0.00395    0.00382   -0.00107
AFIX  23
H6A   2    0.439651    0.433382    0.496168    11.00000   -1.20000
H6B   2    0.535387    0.448157    0.471703    11.00000   -1.20000
AFIX   0
C7    1    0.510346    0.491941    0.547933    11.00000    0.03873    0.03425 =
         0.02692   -0.00003   -0.00295   -0.00204
AFIX  23
H7A   2    0.570696    0.492588    0.563861    11.00000   -1.20000
H7B   2    0.468893    0.485656    0.579974    11.00000   -1.20000
AFIX   0
C8    1    0.491287    0.553977    0.520377    11.00000    0.03736    0.02897 =
         0.02979   -0.00308    0.00421   -0.00248
AFIX  23
H8A   2    0.533060    0.560199    0.488500    11.00000   -1.20000
H8B   2    0.431186    0.552978    0.504075    11.00000   -1.20000
AFIX   0
C9    1    0.498009    0.608146    0.560388    11.00000    0.06281    0.03235 =
         0.03398   -0.00411   -0.00059   -0.00028
AFIX  23
H9A   2    0.449040    0.606033    0.588170    11.00000   -1.20000
H9B   2    0.553836    0.605014    0.581973    11.00000   -1.20000
AFIX   0
C10   1    0.495095    0.668774    0.531175    11.00000    0.04930    0.03340 =
         0.03921   -0.00578    0.00414   -0.00418
O2G1  3    0.170809    0.329492    0.582837    11.00000    0.02969    0.02460 =
         0.02555    0.00387    0.00772   -0.00137
O3G1  3    0.195899    0.338688    0.465561    11.00000    0.02930    0.02261 =
         0.02602   -0.00475    0.00131   -0.00076
O4G1  3    0.295047    0.442812    0.430539    11.00000    0.01980    0.02774 =
         0.01856    0.00399    0.00068    0.00224
O5G1  3    0.174372    0.496810    0.558681    11.00000    0.03067    0.02307 =
         0.02066    0.00133    0.00169    0.00672
O6G1  3    0.249952    0.608177    0.525304    11.00000    0.06998    0.01883 =
         0.02939    0.00088   -0.00176    0.00010
C1G1  1    0.179226    0.442486    0.593069    11.00000    0.02329    0.02635 =
         0.01849    0.00033    0.00282    0.00307
AFIX  13
H1G1  2    0.132685    0.444281    0.623173    11.00000   -1.20000
AFIX   0
C2G1  1    0.162271    0.386711    0.554417    11.00000    0.02124    0.02606 =
         0.02193    0.00318    0.00283    0.00082
AFIX  13
H2G1  2    0.100866    0.389843    0.539320    11.00000   -1.20000
AFIX   0
C3G1  1    0.225134    0.385065    0.503984    11.00000    0.02203    0.02207 =
         0.01821    0.00084    0.00060   -0.00042
AFIX  13
H3G1  2    0.285893    0.375125    0.517570    11.00000   -1.20000
AFIX   0
C4G1  1    0.225914    0.446063    0.472535    11.00000    0.01918    0.02205 =
         0.01963    0.00217    0.00097    0.00047
AFIX  13
H4G1  2    0.168182    0.451787    0.452745    11.00000   -1.20000
AFIX   0
C5G1  1    0.240323    0.499317    0.514188    11.00000    0.02752    0.02240 =
         0.01982    0.00154    0.00142    0.00283
AFIX  13
H5G1  2    0.300405    0.496281    0.531388    11.00000   -1.20000
AFIX   0
C6G1  1    0.229234    0.561665    0.485477    11.00000    0.04385    0.01929 =
         0.02181   -0.00004    0.00040    0.00296
AFIX  23
H61A  2    0.268830    0.564654    0.452071    11.00000   -1.20000
H61B  2    0.167819    0.566631    0.472116    11.00000   -1.20000
AFIX   0
C7G1  1    0.098122    0.315433    0.618354    11.00000    0.03638    0.03893 =
         0.03202    0.00782    0.00868   -0.00927
AFIX 137
H71C  2    0.097244    0.343699    0.650888    11.00000   -1.50000
H71A  2    0.103418    0.273056    0.632162    11.00000   -1.50000
H71B  2    0.043416    0.319817    0.596582    11.00000   -1.50000
AFIX   0
C8G1  1    0.256574    0.289679    0.457290    11.00000    0.04648    0.02374 =
         0.03585   -0.00179    0.00284    0.00682
AFIX 137
H81A  2    0.309162    0.305220    0.437841    11.00000   -1.50000
H81B  2    0.229065    0.257586    0.433986    11.00000   -1.50000
H81C  2    0.273306    0.272458    0.494345    11.00000   -1.50000
AFIX   0
C9G1  1    0.253748    0.667518    0.498680    11.00000    0.07594    0.02147 =
         0.04254    0.00172    0.00607   -0.00187
AFIX 137
H91C  2    0.300079    0.667592    0.469606    11.00000   -1.50000
H91A  2    0.266812    0.698860    0.527485    11.00000   -1.50000
H91B  2    0.196947    0.676638    0.480760    11.00000   -1.50000
AFIX   0
O2G2  3    0.268085    0.358063    0.338187    11.00000    0.02983    0.02631 =
         0.03183    0.00232   -0.00141   -0.00933
O3G2  3    0.433279    0.375694    0.281567    11.00000    0.03705    0.02160 =
         0.02896   -0.00708    0.00656   -0.00242
O4G2  3    0.541669    0.454016    0.354814    11.00000    0.02137    0.02637 =
         0.02042    0.00498   -0.00059   -0.00105
O5G2  3    0.319953    0.520267    0.363102    11.00000    0.02429    0.02271 =
         0.02212    0.00368   -0.00008    0.00135
O6G2  3    0.432736    0.600399    0.303314    11.00000    0.05039    0.01995 =
         0.02436    0.00355   -0.00048   -0.00337
C1G2  1    0.276491    0.464186    0.374995    11.00000    0.02139    0.02756 =
         0.01952    0.00456   -0.00216    0.00020
AFIX  13
H1G2  2    0.211552    0.470635    0.371325    11.00000   -1.20000
AFIX   0
C2G2  1    0.305886    0.417410    0.330278    11.00000    0.02620    0.02219 =
         0.01848    0.00180   -0.00154   -0.00532
AFIX  13
H2G2  2    0.288768    0.432977    0.291728    11.00000   -1.20000
AFIX   0
C3G2  1    0.405145    0.408243    0.331536    11.00000    0.02467    0.01932 =
         0.01838    0.00224    0.00052   -0.00133
AFIX  13
H3G2  2    0.421077    0.383648    0.366047    11.00000   -1.20000
AFIX   0
C4G2  1    0.455854    0.468565    0.332570    11.00000    0.01859    0.01986 =
         0.01878    0.00207   -0.00106   -0.00112
AFIX  13
H4G2  2    0.461623    0.484922    0.292905    11.00000   -1.20000
AFIX   0
C5G2  1    0.413714    0.517446    0.370921    11.00000    0.02429    0.02255 =
         0.01647    0.00078   -0.00243    0.00064
AFIX  13
H5G2  2    0.425584    0.506000    0.411486    11.00000   -1.20000
AFIX   0
C6G2  1    0.448027    0.581671    0.361296    11.00000    0.03121    0.02429 =
         0.02234   -0.00006   -0.00203   -0.00202
AFIX  23
H62B  2    0.418109    0.610528    0.387571    11.00000   -1.20000
H62A  2    0.511924    0.582923    0.369539    11.00000   -1.20000
AFIX   0
C7G2  1    0.176608    0.354719    0.325672    11.00000    0.03271    0.03888 =
         0.03404    0.00159   -0.00550   -0.01268
AFIX 137
H72C  2    0.143755    0.379722    0.353160    11.00000   -1.50000
H72B  2    0.156993    0.311865    0.328168    11.00000   -1.50000
H72A  2    0.166034    0.370264    0.287062    11.00000   -1.50000
AFIX   0
C8G2  1    0.443640    0.311036    0.289545    11.00000    0.05673    0.01926 =
         0.06292   -0.00578    0.01575   -0.00272
AFIX 137
H82C  2    0.492385    0.303395    0.315981    11.00000   -1.50000
H82A  2    0.456418    0.291510    0.252814    11.00000   -1.50000
H82B  2    0.389232    0.293798    0.305320    11.00000   -1.50000
AFIX   0
C9G2  1    0.431223    0.665485    0.297558    11.00000    0.05758    0.02087 =
         0.04153    0.00631   -0.00279   -0.00152
AFIX 137
H92A  2    0.383058    0.682395    0.320514    11.00000   -1.50000
H92B  2    0.422232    0.676346    0.257434    11.00000   -1.50000
H92C  2    0.487334    0.682575    0.310760    11.00000   -1.50000
AFIX   0
O2G3  3    0.650236    0.361381    0.310083    11.00000    0.03405    0.02735 =
         0.02603   -0.00342   -0.00116   -0.00222
O3G3  3    0.792423    0.371550    0.386498    11.00000    0.02926    0.02771 =
         0.03180    0.00213   -0.00097    0.00663
O4G3  3    0.774550    0.467902    0.467477    11.00000    0.02373    0.02913 =
         0.02098    0.00144   -0.00070   -0.00404
O5G3  3    0.653830    0.526551    0.342262    11.00000    0.02433    0.02373 =
         0.02460    0.00411   -0.00093   -0.00210
O6G3  3    0.780760    0.609603    0.394107    11.00000    0.03598    0.02567 =
         0.04678    0.00374   -0.00437   -0.00901
C1G3  1    0.616606    0.470977    0.322545    11.00000    0.02371    0.02339 =
         0.02082    0.00347    0.00086   -0.00374
AFIX  13
H1G3  2    0.598898    0.476164    0.281770    11.00000   -1.20000
AFIX   0
C2G3  1    0.685355    0.419238    0.326618    11.00000    0.02438    0.02498 =
         0.02183    0.00207    0.00185   -0.00119
AFIX  13
H2G3  2    0.735476    0.429462    0.300653    11.00000   -1.20000
AFIX   0
C3G3  1    0.720918    0.413410    0.387230    11.00000    0.02316    0.02485 =
         0.02148    0.00321    0.00172    0.00032
AFIX  13
H3G3  2    0.673600    0.397556    0.412969    11.00000   -1.20000
AFIX   0
C4G3  1    0.752672    0.476098    0.408511    11.00000    0.02298    0.02327 =
         0.02145    0.00160    0.00006   -0.00253
AFIX  13
H4G3  2    0.806156    0.489016    0.386726    11.00000   -1.20000
AFIX   0
C5G3  1    0.679907    0.523790    0.401129    11.00000    0.02494    0.02292 =
         0.02415    0.00214   -0.00108   -0.00249
AFIX  13
H5G3  2    0.627862    0.509698    0.423733    11.00000   -1.20000
AFIX   0
C6G3  1    0.702316    0.588497    0.420332    11.00000    0.03079    0.02300 =
         0.03471   -0.00039   -0.00135    0.00110
AFIX  23
H63B  2    0.653240    0.616505    0.410465    11.00000   -1.20000
H63A  2    0.709664    0.589077    0.462261    11.00000   -1.20000
AFIX   0
C7G3  1    0.663245    0.348679    0.250817    11.00000    0.05396    0.03746 =
         0.02903   -0.00826   -0.00382    0.00146
AFIX 137
H73B  2    0.633188    0.380012    0.227948    11.00000   -1.50000
H73A  2    0.639091    0.308049    0.241741    11.00000   -1.50000
H73C  2    0.726365    0.349279    0.242181    11.00000   -1.50000
AFIX   0
C8G3  1    0.781858    0.320639    0.424044    11.00000    0.04202    0.02122 =
         0.04533    0.00326   -0.00762    0.00402
AFIX 137
H83A  2    0.769798    0.335674    0.462644    11.00000   -1.50000
H83B  2    0.835927    0.296048    0.424284    11.00000   -1.50000
H83C  2    0.732578    0.295150    0.411047    11.00000   -1.50000
AFIX   0
C9G3  1    0.797800    0.671711    0.411133    11.00000    0.05536    0.02530 =
         0.08226    0.00228   -0.01553   -0.01389
AFIX 137
H93B  2    0.747257    0.697584    0.401177    11.00000   -1.50000
H93A  2    0.850408    0.686876    0.391454    11.00000   -1.50000
H93C  2    0.807395    0.673181    0.452421    11.00000   -1.50000
AFIX   0
O2G4  3    0.928842    0.396526    0.495599    11.00000    0.03125    0.03011 =
         0.03215   -0.00023    0.00519    0.00328
O3G4  3    0.892136    0.390769    0.612441    11.00000    0.03318    0.02117 =
         0.03164    0.00277   -0.00468   -0.00058
O4G4  3    0.741045    0.461559    0.644060    11.00000    0.03075    0.03022 =
         0.02056   -0.00557   -0.00329    0.00022
O5G4  3    0.832582    0.548254    0.522669    11.00000    0.03665    0.02183 =
         0.03179   -0.00105   -0.00230   -0.00126
O6G4  3    0.720227    0.638347    0.568057    11.00000    0.08607    0.03126 =
         0.05248    0.00011    0.00192    0.02317
C1G4  1    0.851492    0.496335    0.488384    11.00000    0.02376    0.02725 =
         0.02628   -0.00105   -0.00056   -0.00241
AFIX  13
H1G4  2    0.889192    0.509251    0.455552    11.00000   -1.20000
AFIX   0
C2G4  1    0.902170    0.449945    0.525096    11.00000    0.02390    0.02702 =
         0.02806   -0.00209   -0.00359   -0.00051
AFIX  13
H2G4  2    0.955692    0.470684    0.540802    11.00000   -1.20000
AFIX   0
C3G4  1    0.844431    0.429859    0.574482    11.00000    0.02588    0.02282 =
         0.02442   -0.00231   -0.00559   -0.00007
AFIX  13
H3G4  2    0.792987    0.406513    0.559009    11.00000   -1.20000
AFIX   0
C4G4  1    0.810358    0.484534    0.608373    11.00000    0.03142    0.02178 =
         0.02654   -0.00488   -0.00423   -0.00168
AFIX  13
H4G4  2    0.858795    0.501174    0.632780    11.00000   -1.20000
AFIX   0
C5G4  1    0.774859    0.535876    0.569992    11.00000    0.03826    0.02581 =
         0.02564   -0.00354   -0.00105    0.00374
AFIX  13
H5G4  2    0.715330    0.524157    0.555382    11.00000   -1.20000
AFIX   0
C6G4  1    0.768797    0.596533    0.601430    11.00000    0.06992    0.02216 =
         0.03525   -0.00322    0.00053    0.00854
AFIX  23
H64B  2    0.739390    0.590435    0.638665    11.00000   -1.20000
H64A  2    0.828584    0.612978    0.608509    11.00000   -1.20000
AFIX   0
C7G4  1    0.979738    0.409118    0.445515    11.00000    0.02659    0.04585 =
         0.03242    0.00018    0.00208    0.00488
AFIX 137
H74A  2    0.940242    0.419957    0.414046    11.00000   -1.50000
H74B  2    1.013916    0.372547    0.435195    11.00000   -1.50000
H74C  2    1.019868    0.443462    0.453047    11.00000   -1.50000
AFIX   0
C8G4  1    0.862340    0.328554    0.611109    11.00000    0.03886    0.02310 =
         0.03662    0.00032    0.00462   -0.00049
AFIX 137
H16   2    0.799018    0.327309    0.619036    11.00000   -1.50000
H17   2    0.893854    0.304622    0.640036    11.00000   -1.50000
H18   2    0.873683    0.310998    0.573341    11.00000   -1.50000
AFIX   0
C9G4  1    0.723107    0.698572    0.591855    11.00000    0.12173    0.02296 =
         0.09684    0.00388    0.02270    0.01538
AFIX 137
H94C  2    0.704578    0.696951    0.631842    11.00000   -1.50000
H94B  2    0.683398    0.725644    0.570536    11.00000   -1.50000
H94A  2    0.783325    0.714561    0.589561    11.00000   -1.50000
AFIX   0
O2G5  3    0.763101    0.365214    0.721806    11.00000    0.05297    0.04235 =
         0.02853   -0.00785   -0.00632    0.02736
O3G5  3    0.590943    0.362513    0.772508    11.00000    0.04837    0.02445 =
         0.02879    0.00025   -0.00626    0.00678
O4G5  3    0.476555    0.454135    0.726483    11.00000    0.02858    0.02729 =
         0.02031   -0.00596   -0.00199    0.00328
O5G5  3    0.695836    0.525934    0.718167    11.00000    0.02954    0.02834 =
         0.03151   -0.01075   -0.00687    0.00111
PART 1
O6G5  3    0.569926    0.594436    0.776635    21.00000    0.03764
PART 0
C1G5  1    0.746543    0.473950    0.703212    11.00000    0.02766    0.03771 =
         0.02186   -0.01101   -0.00624    0.00318
AFIX  13
H1G5  2    0.809457    0.482313    0.713093    11.00000   -1.20000
AFIX   0
C2G5  1    0.715137    0.418687    0.737883    11.00000    0.03514    0.03274 =
         0.02088   -0.00553   -0.00637    0.01441
AFIX  13
H2G5  2    0.727730    0.427177    0.778977    11.00000   -1.20000
AFIX   0
C3G5  1    0.617094    0.407650    0.731775    11.00000    0.03715    0.02482 =
         0.01892   -0.00220   -0.00658    0.00470
AFIX  13
H3G5  2    0.604150    0.392301    0.692475    11.00000   -1.20000
AFIX   0
C4G5  1    0.565086    0.466478    0.742720    11.00000    0.03047    0.02596 =
         0.01876   -0.00459   -0.00525    0.00547
AFIX  13
H4G5  2    0.567512    0.477121    0.784161    11.00000   -1.20000
AFIX   0
C5G5  1    0.602784    0.519519    0.707344    11.00000    0.02842    0.02445 =
         0.02626   -0.00381   -0.00701    0.00128
AFIX  13
H5G5  2    0.594144    0.509943    0.666028    11.00000   -1.20000
AFIX   0
C6G5  1    0.560887    0.580745    0.719958    11.00000    0.03942    0.02668 =
         0.04681   -0.00585   -0.00536    0.00227
PART 1
AFIX  23
H6G1  2    0.589295    0.613142    0.696699    11.00000   -1.20000
H6G2  2    0.497643    0.579386    0.709833    11.00000   -1.20000
PART 0
AFIX   0
C7G5  1    0.811507    0.338248    0.765487    11.00000    0.06964    0.04499 =
         0.04465   -0.00335   -0.01665    0.03025
AFIX 137
H75A  2    0.848399    0.369491    0.783817    11.00000   -1.50000
H75C  2    0.848986    0.305737    0.749732    11.00000   -1.50000
H75B  2    0.771243    0.320516    0.793689    11.00000   -1.50000
AFIX   0
C8G5  1    0.563553    0.305836    0.748849    11.00000    0.05612    0.02696 =
         0.04897   -0.00477   -0.00115    0.00210
AFIX 137
H85A  2    0.512985    0.312738    0.723706    11.00000   -1.50000
H85B  2    0.546682    0.277650    0.779563    11.00000   -1.50000
H85C  2    0.612012    0.287841    0.726882    11.00000   -1.50000
PART 1
AFIX   0
C9G5  1    0.550707    0.656159    0.788946    21.00000    0.04095
AFIX 137
H953  2    0.592567    0.682862    0.768996    21.00000   -1.50000
H951  2    0.555395    0.663022    0.830122    21.00000   -1.50000
H952  2    0.490741    0.665691    0.776315    21.00000   -1.50000
PART 0
AFIX   0
O2G6  3    0.387632    0.369026    0.796919    11.00000    0.04307    0.04318 =
         0.02891    0.01625    0.00142    0.00877
O3G6  3    0.250375    0.350470    0.712359    11.00000    0.03670    0.02450 =
         0.03362    0.00441    0.00540   -0.00272
O4G6  3    0.262081    0.436530    0.619152    11.00000    0.02357    0.02771 =
         0.01683   -0.00208    0.00155    0.00142
O5G6  3    0.358838    0.521919    0.739799    11.00000    0.03576    0.02501 =
         0.02199   -0.00484   -0.00436    0.00949
O6G6  3    0.334691    0.619489    0.668360    11.00000    0.05654    0.02080 =
         0.05279    0.00146   -0.01329    0.00114
C1G6  1    0.407429    0.471726    0.762618    11.00000    0.03284    0.02989 =
         0.01949   -0.00177   -0.00251    0.00884
AFIX  13
H1G6  2    0.431311    0.482996    0.800944    11.00000   -1.20000
AFIX   0
C2G6  1    0.343224    0.418176    0.768435    11.00000    0.02953    0.03206 =
         0.02030    0.00429    0.00268    0.00756
AFIX  13
H2G6  2    0.291289    0.431407    0.791586    11.00000   -1.20000
AFIX   0
C3G6  1    0.312757    0.399186    0.709378    11.00000    0.02977    0.01904 =
         0.02240    0.00320    0.00400    0.00224
AFIX  13
H3G6  2    0.364892    0.384988    0.686919    11.00000   -1.20000
AFIX   0
C4G6  1    0.270121    0.453519    0.678427    11.00000    0.02623    0.02464 =
         0.01729   -0.00032    0.00000    0.00564
AFIX  13
H4G6  2    0.210501    0.461775    0.694810    11.00000   -1.20000
AFIX   0
C5G6  1    0.327208    0.511703    0.682477    11.00000    0.03039    0.01937 =
         0.02073   -0.00182   -0.00337    0.00335
AFIX  13
H5G6  2    0.378708    0.507463    0.656213    11.00000   -1.20000
AFIX   0
C6G6  1    0.276652    0.569459    0.667221    11.00000    0.03938    0.02471 =
         0.02682   -0.00244   -0.00691    0.00643
AFIX  23
H66B  2    0.250582    0.565234    0.628741    11.00000   -1.20000
H66A  2    0.228345    0.576070    0.694881    11.00000   -1.20000
AFIX   0
C7G6  1    0.339027    0.340603    0.840040    11.00000    0.06814    0.06492 =
         0.05252    0.03438    0.01049    0.00429
AFIX 137
H76B  2    0.316132    0.371915    0.866177    11.00000   -1.50000
H76C  2    0.377009    0.312097    0.861071    11.00000   -1.50000
H76A  2    0.289832    0.317850    0.823133    11.00000   -1.50000
AFIX   0
C8G6  1    0.286178    0.293012    0.694482    11.00000    0.05312    0.02503 =
         0.05661    0.00333   -0.00878   -0.00125
AFIX 137
H86B  2    0.305574    0.296157    0.654746    11.00000   -1.50000
H86A  2    0.241065    0.260980    0.697712    11.00000   -1.50000
H86C  2    0.336509    0.282403    0.718700    11.00000   -1.50000
AFIX   0
C9G6  1    0.289630    0.676405    0.662591    11.00000    0.09509    0.02129 =
         0.07042   -0.00043   -0.03180    0.00796
AFIX 137
H96B  2    0.251981    0.675106    0.628687    11.00000   -1.50000
H96A  2    0.332568    0.709777    0.658660    11.00000   -1.50000
H96C  2    0.253258    0.683594    0.696446    11.00000   -1.50000
PART 2
AFIX   0
O652  3    0.595884    0.633291    0.695449   -21.00000    0.05490
C952  1    0.544152    0.682127    0.717285   -21.00000    0.04254
AFIX 137
H95A  2    0.560955    0.690234    0.756913   -21.00000   -1.50000
H95B  2    0.481770    0.670753    0.715693   -21.00000   -1.50000
H95C  2    0.553950    0.719173    0.694353   -21.00000   -1.50000
PART 0
AFIX   0
H13A  2    0.505865    0.856105    0.550767    11.00000   -1.20000
H16A  2    0.558591    0.723031    0.412760    11.00000   -1.20000
H18B  2    0.469683    0.411706    0.203455    11.00000   -1.20000
H15B  2    0.622001    0.886851    0.429498    11.00000   -1.20000
H18A  2    0.487717    0.466735    0.183095    11.00000   -1.20000
H17A  2    0.535101    0.579221    0.184023    11.00000   -1.20000
O14   3    0.469494    0.913071    0.615643    11.00000    0.07122    0.04654 =
         0.03545   -0.00027   -0.00372    0.00574
H16B  2    0.584142    0.780517    0.397384    11.00000   -1.20000
H15A  2    0.550720    0.893463    0.396698    11.00000   -1.20000
H17B  2    0.502889    0.571854    0.229964    11.00000   -1.20000
H14A  2    0.492552    0.893013    0.641211    11.00000   -1.20000
H14B  2    0.415921    0.908451    0.616376    11.00000   -1.20000
H13B  2    0.521790    0.841338    0.495659    11.00000   -1.20000
HKLF 4

REM  c:\mzondo\tmaala in P2(1)2(1)2(1)
REM R1 =  0.0465 for   15418 Fo > 4sig(Fo)  and  0.0640 for all   19280 data
REM    974 parameters refined using     18 restraints

END

WGHT      0.0493      3.7793

REM Instructions for potential hydrogen bonds
HTAB O12 O13
HTAB C5 O3G1_$1
HTAB C9 O6G6
HTAB C9 O6G4
HTAB C6G1 O5G2
HTAB C6G2 O5G3
HTAB C7G2 O5G6_$2
HTAB C8G2 O2G2
HTAB C9G2 O16
HTAB C2G3 O5G5_$3
HTAB C6G3 O5G4
HTAB C6G4 O5G5
HTAB C7G4 O3G3
HTAB C8G4 O2G5
HTAB C9G4 O652
HTAB C2G5 O5G3_$4
HTAB C6G5 O5G6
HTAB C7G5 O5G3_$4
HTAB C2G6 O5G2_$5
HTAB C3G6 S2
HTAB C6G6 O5G1
HTAB C6G6 O6G1
HTAB O13 O14
HTAB O16 O11
HTAB O18 O3G2
HTAB O15 O6G1_$6
HTAB O18 O17
HTAB O17 O3G4_$3
HTAB O16 O15
HTAB O15 O18_$7
HTAB O17 O6G2
HTAB O14 O3G5_$8
HTAB O14 O2G6_$8
HTAB O14 O6G3_$9
HTAB O13 O15

REM Highest difference peak  0.415,  deepest hole -0.397,  1-sigma level  0.049
Q1    1   0.6062  0.6036  0.7712  11.00000  0.05    0.41
Q2    1   0.5340  0.5886  0.7812  11.00000  0.05    0.41
Q3    1   0.4576  0.8394  0.4979  11.00000  0.05    0.32
Q4    1   0.5377  0.3558  0.5902  11.00000  0.05    0.28
Q5    1   0.5844  0.3543  0.5867  11.00000  0.05    0.27
Q6    1   0.4301  0.4478  0.1799  11.00000  0.05    0.24
Q7    1   0.3756  0.6693  0.5278  11.00000  0.05    0.22
Q8    1   0.7214  0.5030  0.4022  11.00000  0.05    0.21
Q9    1   0.3064  0.5384  0.6713  11.00000  0.05    0.21
Q10   1   0.6127  0.4991  0.2930  11.00000  0.05    0.21
Q11   1   0.6409  0.4440  0.3240  11.00000  0.05    0.21
Q12   1   0.4309  0.4387  0.3345  11.00000  0.05    0.21
Q13   1   0.3537  0.4137  0.3347  11.00000  0.05    0.21
Q14   1   0.4373  0.4976  0.3507  11.00000  0.05    0.20
Q15   1   0.5941  0.4356  0.7378  11.00000  0.05    0.20
Q16   1   0.1092  0.5030  0.5589  11.00000  0.05    0.19
Q17   1   0.4264  0.5480  0.3636  11.00000  0.05    0.19
Q18   1   0.2154  0.4171  0.4902  11.00000  0.05    0.19
Q19   1   0.3398  0.6796  0.4982  11.00000  0.05    0.19
Q20   1   0.6017  0.5243  0.3342  11.00000  0.05    0.19
Q21   1   0.7933  0.5080  0.5906  11.00000  0.05    0.19
Q22   1   0.2320  0.4723  0.4932  11.00000  0.05    0.19
Q23   1   0.1981  0.3924  0.5284  11.00000  0.05    0.19
Q24   1   0.1764  0.5297  0.5796  11.00000  0.05    0.18
Q25   1   0.6001  0.3659  0.3194  11.00000  0.05    0.18
Q26   1   0.3706  0.5172  0.3582  11.00000  0.05    0.18
Q27   1   0.5718  0.5431  0.7186  11.00000  0.05    0.18
Q28   1   0.6744  0.6898  0.4141  11.00000  0.05    0.18
Q29   1   0.4734  0.2872  0.5843  11.00000  0.05    0.18
Q30   1   0.4208  0.5270  0.7408  11.00000  0.05    0.18
Q31   1   0.6193  0.6331  0.4183  11.00000  0.05    0.18
Q32   1   0.3990  0.3616  0.8554  11.00000  0.05    0.18
Q33   1   0.1775  0.4160  0.5709  11.00000  0.05    0.18
Q34   1   0.0716  0.5717  0.4935  11.00000  0.05    0.18
Q35   1   0.8752  0.3669  0.7343  11.00000  0.05    0.17
Q36   1   0.6455  0.5236  0.7119  11.00000  0.05    0.17
Q37   1   0.1059  0.5615  0.4918  11.00000  0.05    0.17
Q38   1   0.3706  0.3014  0.2835  11.00000  0.05    0.17
Q39   1   0.1447  0.5076  0.5863  11.00000  0.05    0.17
Q40   1   0.5431  0.2773  0.8437  11.00000  0.05    0.17
Q41   1   0.3714  0.3725  0.2778  11.00000  0.05    0.17
Q42   1   0.5814  0.5718  0.4350  11.00000  0.05    0.17
Q43   1   0.8782  0.4686  0.5002  11.00000  0.05    0.17
Q44   1   0.8796  0.6771  0.6124  11.00000  0.05    0.17
Q45   1   0.5142  0.7525  0.3911  11.00000  0.05    0.17
Q46   1   0.9003  0.6700  0.4503  11.00000  0.05    0.17
Q47   1   0.6648  0.4113  0.7370  11.00000  0.05    0.17
Q48   1   0.7339  0.4438  0.4007  11.00000  0.05    0.17
Q49   1   0.1754  0.4329  0.4750  11.00000  0.05    0.16
Q50   1   0.8036  0.3564  0.8012  11.00000  0.05    0.16
;
_shelx_res_checksum   23391

_shelx_hkl_file
;
   1   0   0 -3.7367  0.2146   3
   1   0   0 -3.9508  0.2198   2
   2   0   0 2499.83   71.89   3
   2   0   0 2377.22   70.96   2
   3   0   0 0.60764 0.90838   3
   3   0   0 -0.1297  0.8703   2
   4   0   0 9661.05  285.86   2
   4   0   0 9999.99  286.36   3
   5   0   0 0.00836 1.01912   2
   5   0   0 -0.0547  1.1285   3
   7   0   0 -1.4863  1.1954   2
   7   0   0 -0.6019  1.2836   3
   9   0   0 -1.9966  1.3179   2
   9   0   0 -0.3401  1.4409   3
  10   0   0 4.19979 1.69648   3
  10   0   0 -0.4328  1.4730   2
  11   0   0 -1.2102  1.5860   2
  11   0   0 -0.1231  1.6705   3
  12   0   0 126.565   5.749   2
  12   0   0 133.468   5.978   3
  13   0   0 -1.5559  1.8903   2
  13   0   0 0.69924 1.93215   3
  14   0   0 14.4402  1.0891   5
  14   0   0 16.1766  2.6622   2
  14   0   0 13.3715  2.7676   3
  15   0   0 2.34131 2.36839   3
  15   0   0 -0.6496  0.8923   5
  15   0   0 -1.8009  2.1029   2
  16   0   0 27.6464  1.7745   5
  16   0   0 21.8129  3.4015   3
  16   0   0 26.8274  3.3175   2
  17   0   0 1.60155 2.60618   2
  17   0   0 0.58289 2.62798   3
  18   0   0 5.00672 2.94319   2
  18   0   0 16.9653  3.5234   3
  19   0   0 -2.7342  2.7130   3
  19   0   0 0.56130 2.76592   2
  20   0   0 2.69588 3.08457   2
  20   0   0 1.87542 3.07420   3
   1  -1   0 2.32353 0.46080   1
   1  -1   0 1.80852 0.47157   3
   1   1   0 2.67536 0.46860   2
  -1  -1   0 3.39661 0.39356   1
   2   1   0 13.6379  0.9720   3
   2  -1   0 15.0363  0.6790   5
   2  -1   0 13.8356  0.9274   2
   2   1   0 14.5553  1.0161   2
   2  -1   0 14.3688  0.9927   3
   3   1   0 87.4704  3.1189   2
   3  -1   0 83.0020  3.0904   2
   3   1   0 85.9286  3.1577   3
   3  -1   0 85.0351  3.1908   3
   4   1   0 41.8709  2.3497   3
   4   1   0 43.5494  2.2779   2
   4  -1   0 48.3671  2.4167   3
   4  -1   0 45.8429  2.2567   2
   5   1   0 23.1860  1.7740   3
   5  -1   0 18.9663  1.6193   2
   5  -1   0 19.2082  1.7115   3
   5   1   0 20.9927  1.6519   2
   6  -1   0 11.2188  1.3789   3
   6   1   0 11.4926  1.5858   3
   6   1   0 12.9680  1.5424   2
   6  -1   0 11.2274  1.4712   2
   7  -1   0 81.9398  3.7859   3
   7   1   0 83.0605  3.6288   2
   7  -1   0 79.9239  3.7429   2
   7   1   0 84.5406  3.7977   3
   8  -1   0 362.365  11.893   3
   8   1   0 360.359  11.710   2
   8  -1   0 360.178  11.712   2
   8   1   0 369.938  11.908   3
   9   1   0 0.83740 1.50489   3
   9  -1   0 4.39797 1.54413   2
   9  -1   0 -0.3909  1.4771   3
   9   1   0 1.96730 1.41634   2
  10  -1   0 18.2613  2.2654   3
  10   1   0 18.2661  2.2674   3
  10   1   0 16.8021  2.0905   2
  10  -1   0 18.3450  2.1491   2
  11  -1   0 40.3602  3.1048   2
  11  -1   0 37.2698  1.5008   5
  11  -1   0 32.8935  2.9801   3
  11   1   0 34.1033  2.9768   3
  11   1   0 39.0941  2.9327   2
  12  -1   0 29.7961  1.4538   5
  12  -1   0 24.2667  2.8420   3
  12  -1   0 30.8455  2.8749   2
  12   1   0 27.0974  2.9120   3
  12   1   0 27.3193  2.7799   2
  13  -1   0 47.5420  3.7292   2
  13   1   0 54.6482  3.9536   3
  13  -1   0 50.7819  2.0823   5
  13  -1   0 52.6002  4.0028   3
  13   1   0 43.4671  3.4880   2
  14  -1   0 11.0043  1.2088   5
  14  -1   0 8.17975 2.49178   3
  14   1   0 12.6046  2.6882   3
  14   1   0 10.4266  2.3864   2
  14  -1   0 14.0557  2.5914   2
  15   1   0 2.14611 2.35312   3
  15  -1   0 2.75397 2.41174   2
  15  -1   0 0.85099 1.06969   5
  15  -1   0 0.56969 2.31480   3
  15   1   0 -0.8349  2.1567   2
  16   1   0 5.33223 0.98392   5
  16   1   0 3.47329 2.39858   2
  16  -1   0 5.37819 2.73144   3
  16   1   0 6.22643 2.73601   3
  16  -1   0 7.93266 2.63981   2
  17  -1   0 2.24540 2.72171   2
  17   1   0 -0.6630  2.5151   2
  17  -1   0 2.10184 2.58489   3
  17   1   0 -1.2507  2.4059   3
  18   1   0 3.35616 2.92119   2
  18   1   0 3.05929 2.82743   3
  18  -1   0 1.45763 2.89571   3
  18  -1   0 -2.6605  2.4765   2
  19  -1   0 7.23924 3.03958   2
  19   1   0 4.20355 3.05668   2
  19  -1   0 3.76181 3.03512   3
  19   1   0 0.56100 2.96938   3
  20  -1   0 0.85605 3.06163   3
  20  -1   0 2.32874 2.93018   2
  20   1   0 -0.9197  2.9220   3
  20   1   0 -2.1077  3.0094   2
  -1   2   0 69.3224  2.1895   5
   1  -2   0 65.8868  1.9990   4
   1  -2   0 67.3171  2.3594   1
  -1  -2   0 70.9406  2.2592   1
   1   2   0 68.0450  2.0947   5
   2  -2   0 2497.97   70.72   4
   2   2   0 2544.64   74.47   3
   2  -2   0 2500.51   74.44   3
   2  -2   0 2554.40   75.18   1
  -2  -2   0 2728.53   76.32   1
   2   2   0 2576.76   74.53   2
   2  -2   0 2417.44   71.57   5
   3  -2   0 431.146  13.158   2
   3   2   0 443.914  13.233   3
  -3  -2   0 452.381  13.163   1
   3  -2   0 443.621  12.517   5
   3   2   0 440.687  13.156   2
   3  -2   0 418.924  13.208   3
   4  -2   0 6.04686 1.15908   2
   4  -2   0 4.83375 0.70900   5
   4   2   0 4.53597 1.14942   3
   4   2   0 4.34530 1.13431   2
  -4  -2   0 5.79288 0.69957   1
   4  -2   0 4.70147 1.16974   3
   5  -2   0 9.30818 1.35640   2
   5  -2   0 8.70771 1.45983   3
   5  -2   0 10.1261  0.7650   5
   5   2   0 9.79086 1.31300   2
   5   2   0 5.86327 1.35449   3
   6  -2   0 2.93518 1.18658   2
   6  -2   0 1.53885 0.62162   5
   6  -2   0 2.34275 1.24676   3
   6   2   0 0.55392 1.27659   3
   6   2   0 1.38735 1.21843   2
   7  -2   0 0.54280 0.62629   5
   7  -2   0 0.47889 1.26070   3
   7   2   0 -0.3743  1.3139   3
   7  -2   0 0.10312 1.26696   2
   7   2   0 -0.0769  1.2718   2
   8  -2   0 10.6369  1.6839   2
   8   2   0 8.06635 1.64179   2
   8   2   0 9.28511 1.73285   3
   8  -2   0 6.56131 1.68195   3
   8  -2   0 9.17700 0.83659   5
   9   2   0 32.3119  2.5641   3
   9   2   0 35.8446  2.6240   2
   9  -2   0 32.4574  1.5017   5
   9  -2   0 38.4860  2.8234   3
   9  -2   0 29.0559  2.4380   2
  10  -2   0 1.51821 0.75103   5
  10   2   0 -1.6216  1.4731   3
  10  -2   0 0.49995 1.42176   2
  10   2   0 1.74346 1.62050   2
  10  -2   0 1.28140 1.61604   3
  11  -2   0 152.339   6.370   2
  11   2   0 147.456   6.296   2
  11   2   0 159.960   6.601   3
  11  -2   0 153.442   6.581   3
  11  -2   0 169.992   4.987   5
  12   2   0 50.1527  3.5957   2
  12  -2   0 59.2169  4.0042   3
  12   2   0 49.9923  3.7654   3
  12  -2   0 62.2008  2.3933   5
  13  -2   0 21.4187  1.5029   5
  13   2   0 20.7326  2.8394   2
  13  -2   0 18.5087  2.8082   3
  13  -2   0 20.7239  2.7337   2
  13   2   0 22.5888  2.8922   3
  14   2   0 1.14822 1.97651   2
  14  -2   0 3.10070 2.20508   2
  14  -2   0 2.89283 1.12413   5
  14   2   0 3.70576 2.21521   3
  14  -2   0 5.44426 2.48067   3
  15   2   0 53.4343  4.3664   3
  15   2   0 52.0166  4.0331   2
  15  -2   0 43.3998  4.0453   3
  15  -2   0 52.0534  4.0779   2
  16  -2   0 1.71026 2.43104   2
  16   2   0 2.49405 2.44801   3
  16   2   0 0.73285 2.29570   2
  16  -2   0 2.12369 2.63419   3
  17   2   0 15.1688  3.0399   2
  17  -2   0 8.73905 3.08730   2
  17  -2   0 10.1798  3.0937   3
  17   2   0 9.88550 3.07803   3
  18  -2   0 12.9078  3.2423   3
  18   2   0 9.79988 3.38559   3
  18   2   0 10.7000  3.2008   2
  18  -2   0 4.63688 2.89600   2
  19  -2   0 5.17931 3.23565   3
  19   2   0 9.75407 3.19166   2
  19   2   0 7.56670 3.34708   3
  19  -2   0 5.70555 3.00774   2
  20   2   0 -3.1290  2.8633   3
  20  -2   0 -4.8606  2.8250   2
  20   2   0 -2.2354  2.8263   2
  20  -2   0 -0.2159  2.9877   3
   0  -3   0 -0.3566  0.5781   1
   0   3   0 -0.6953  0.4149   4
   0   3   0 -0.4834  0.5310   5
   1   3   0 404.182  12.001   5
  -1   3   0 413.735  12.049   5
  -1  -3   0 436.521  12.680   1
   1  -3   0 425.349  12.756   1
   2  -3   0 187.024   5.964   1
   2   3   0 179.399   5.376   5
   2  -3   0 184.628   5.147   4
  -2   3   0 183.158   5.507   5
  -2  -3   0 193.117   5.760   1
   2   3   0 181.688   5.397   5
   3  -3   0 3.28251 1.07694   3
  -3  -3   0 6.17295 0.76387   1
   3  -3   0 6.96036 1.13347   1
   3   3   0 5.46164 1.13710   2
  -4  -3   0 526.604  15.009   1
   4  -3   0 474.479  14.314   5
   4   3   0 505.348  15.204   3
   4   3   0 506.037  15.122   2
   4  -3   0 492.606  15.196   3
   5  -3   0 65.1699  3.0379   2
   5  -3   0 65.1040  3.1470   3
   5   3   0 61.4361  2.9650   2
  -5  -3   0 70.8240  2.4358   1
   5   3   0 70.4753  3.0991   3
   5  -3   0 69.0535  2.4414   5
   6   3   0 151.571   5.541   2
   6  -3   0 148.485   5.651   3
   6   3   0 153.344   5.648   3
   6  -3   0 153.742   4.802   5
   6  -3   0 152.425   5.546   2
  -6  -3   0 165.781   4.980   1
   7   3   0 6.05738 1.46894   2
   7  -3   0 4.87187 1.38144   2
   7   3   0 9.07410 1.62236   3
   7  -3   0 5.86904 1.58825   3
  -7  -3   0 6.84142 0.85486   1
   8  -3   0 16.2136  2.0587   3
   8  -3   0 15.6399  1.9021   2
   8  -3   0 22.5054  1.3993   5
  -8  -3   0 21.5418  1.3526   1
   8   3   0 18.3918  2.0009   3
   8   3   0 23.4270  2.0508   2
  -9  -3   0 36.9734  1.7309   1
   9   3   0 30.1706  2.4345   2
   9  -3   0 33.2367  1.6919   5
   9  -3   0 33.8399  2.5055   2
   9   3   0 26.3251  2.4988   3
   9  -3   0 31.3526  2.6305   3
  10  -3   0 29.4977  1.6597   5
 -10  -3   0 29.1263  1.6229   1
  10  -3   0 22.6524  2.4094   2
  10   3   0 30.6956  2.6122   3
  10  -3   0 23.9035  2.5320   3
  10   3   0 25.2549  2.4174   2
  11   3   0 34.8155  2.9260   2
  11   3   0 41.9549  3.1701   3
  11  -3   0 41.5538  2.0264   5
  11  -3   0 35.0544  3.0846   3
  11  -3   0 38.4245  3.0017   2
 -11  -3   0 39.6690  1.9951   1
 -12  -3   0 69.0586  2.9001   1
  12  -3   0 68.1257  4.0937   2
  12  -3   0 77.1199  2.9254   5
  12  -3   0 64.3171  4.2750   3
  12   3   0 75.2560  4.2297   2
  12   3   0 72.3753  4.3415   3
  13  -3   0 58.4175  4.1955   3
  13   3   0 58.0527  4.1832   3
  13  -3   0 57.1068  4.0329   2
  13   3   0 55.3862  3.9095   2
  13  -3   0 62.4080  2.7128   5
  14  -3   0 -0.0151  1.1302   5
  14  -3   0 1.15982 2.22547   3
  14   3   0 0.27114 2.12419   3
  14   3   0 -1.5653  2.0038   2
  14  -3   0 1.16573 2.23286   2
  15   3   0 34.4185  3.4573   2
  15   3   0 26.8062  3.4572   3
  15  -3   0 41.7257  3.6820   2
  15  -3   0 31.6070  3.5965   3
  16   3   0 40.7913  3.8372   2
  16   3   0 32.5802  3.7872   3
  16  -3   0 43.1100  3.9391   2
  16  -3   0 37.5406  4.0140   3
  17  -3   0 3.41076 2.68281   2
  17   3   0 4.07044 2.70990   2
  17  -3   0 -0.9203  2.5598   3
  17   3   0 3.11728 2.72625   3
  18  -3   0 2.68486 2.69433   3
  18  -3   0 3.43659 2.79657   2
  18   3   0 7.96932 3.09127   2
  18   3   0 2.92384 2.90451   3
  19  -3   0 3.87273 3.14942   3
  19  -3   0 -3.1657  2.9140   2
  19   3   0 0.60741 2.88357   3
  19   3   0 1.97863 2.82907   2
  20   3   0 -3.3110  2.8872   2
  20  -3   0 -1.4878  3.0224   2
  20  -3   0 3.08992 3.20791   3
  20   3   0 -3.7607  2.7735   3
   0  -4   0 3596.75  107.61   1
   0   4   0 3638.72   96.72   4
   0   4   0 3612.17  102.14   5
  -1   4   0 14.6817  1.0843   5
   1  -4   0 14.8945  1.2494   1
  -1   4   0 15.2083  1.0271   4
  -1  -4   0 18.1694  1.1957   1
   1   4   0 17.7389  1.1814   5
   2  -4   0 20.5643  1.6165   1
  -2  -4   0 27.4848  1.5363   1
   2   4   0 25.8996  1.2834   5
  -2   4   0 26.7608  1.6347   5
   2  -4   0 24.9407  1.3421   4
   3  -4   0 189.149   6.208   3
   3  -4   0 189.806   6.282   1
   3   4   0 182.959   5.480   5
  -3  -4   0 194.892   5.944   1
   3  -4   0 180.684   5.263   4
   3   4   0 193.539   5.514   5
   5  -4   0 394.436  11.653   5
  -5  -4   0 413.642  12.097   1
   5  -4   0 399.597  12.509   3
   5   4   0 387.608  12.474   3
   5   4   0 402.902  12.444   2
   6   4   0 270.384   8.947   2
   6  -4   0 272.204   9.092   3
   6  -4   0 278.980   8.217   5
  -6  -4   0 276.791   8.430   1
   6  -4   0 267.691   8.965   2
   6   4   0 275.687   9.069   3
  -7  -4   0 88.4742  3.0397   1
   7   4   0 84.1746  3.8013   2
   7  -4   0 84.8755  3.9389   3
   7  -4   0 81.5996  3.8243   2
   7  -4   0 86.2250  3.1307   5
   7   4   0 88.7060  3.9506   3
  -8  -4   0 40.5972  1.8396   1
   8   4   0 43.6733  2.9237   3
   8  -4   0 45.3163  2.9730   3
   8  -4   0 42.9106  2.7765   2
   8   4   0 44.6884  2.7973   2
   8  -4   0 40.8155  1.9821   5
   9  -4   0 243.777   7.103   5
  -9  -4   0 228.706   7.209   1
   9  -4   0 219.340   8.070   2
   9  -4   0 226.781   8.265   3
   9   4   0 225.957   8.225   3
   9   4   0 220.829   8.039   2
  10  -4   0 -1.2486  1.6257   3
  10   4   0 -1.4756  1.5210   2
  10  -4   0 1.93703 0.96181   5
 -10  -4   0 1.68388 0.82193   1
  10  -4   0 -0.4754  1.5875   2
  10   4   0 1.37585 1.64922   3
 -11  -4   0 9.11572 1.06130   1
  11   4   0 7.79133 2.01881   3
  11  -4   0 6.66227 1.19112   5
  11   4   0 5.90497 1.90045   2
  11  -4   0 7.99395 2.02078   3
  11  -4   0 5.36562 1.88521   2
  12   4   0 6.98324 2.03384   2
  12  -4   0 2.10194 1.90494   2
  12  -4   0 2.32110 2.00972   3
  12   4   0 5.08917 2.09784   3
  12  -4   0 3.55847 1.21539   5
  13  -4   0 2.59863 2.10506   2
  13   4   0 1.94356 2.05619   3
  13  -4   0 1.92030 2.11830   3
  13  -4   0 2.08992 1.22377   5
  13   4   0 4.08294 2.09832   2
  14   4   0 32.2730  3.4020   2
  14   4   0 35.7636  3.5114   3
  14  -4   0 35.7705  3.3948   2
  14  -4   0 27.8254  3.3243   3
  15  -4   0 4.58358 2.59541   2
  15   4   0 0.40687 2.32706   3
  15   4   0 1.81641 2.27259   2
  15  -4   0 2.43393 2.39811   3
  16   4   0 1.84967 2.52621   3
  16   4   0 2.18915 2.63434   2
  16  -4   0 6.52119 2.66360   3
  16  -4   0 -1.6257  2.3541   2
  17  -4   0 4.23574 2.74144   3
  17   4   0 5.61017 2.83419   2
  17  -4   0 -1.3181  2.5843   2
  17   4   0 4.60399 2.99276   3
  18   4   0 9.72727 3.26612   2
  18  -4   0 6.93251 3.31167   3
  18   4   0 9.05138 3.30533   3
  18  -4   0 11.6598  3.2180   2
  19  -4   0 -2.8359  2.8854   2
  19   4   0 -3.4374  2.7523   2
  19  -4   0 -0.3831  2.7925   3
  19   4   0 -0.0795  3.0333   3
  20  -4   0 -0.6420  3.0485   3
  20   4   0 0.19807 2.95870   2
  20  -4   0 -2.3243  3.1199   2
  20   4   0 5.41308 3.24442   3
   0   5   0 -0.2775  0.6823   4
   0  -5   0 -0.9713  0.8576   1
   0   5   0 -0.9720  0.8884   5
  -1   5   0 0.70386 0.89499   5
  -1   5   0 0.16052 0.72198   4
   1  -5   0 0.02254 1.05815   1
   1   5   0 0.59944 0.82980   5
  -1  -5   0 1.55425 0.99972   1
  -2   5   0 72.7222  2.7468   5
   2   5   0 74.9069  2.5733   5
   2  -5   0 65.7475  2.4227   4
  -2  -5   0 69.5869  2.7955   1
   2  -5   0 72.1767  3.1103   1
   3   5   0 26.9805  1.3433   5
   3  -5   0 28.6276  2.0148   1
   4   5   0 464.136  13.082   5
   4  -5   0 453.142  14.123   3
  -4  -5   0 465.189  13.883   1
   4   5   0 462.409  13.112   5
   4  -5   0 453.212  14.268   1
   4  -5   0 454.223  12.394   4
   5  -5   0 3.68258 1.27057   3
  -5  -5   0 3.46007 0.80984   1
   5  -5   0 3.03593 1.32517   1
   6   5   0 59.4808  3.0677   2
   6  -5   0 64.2556  3.1151   2
   6  -5   0 54.5246  3.1121   3
  -6  -5   0 61.7114  2.3428   1
   6  -5   0 60.8608  2.5829   5
   7  -5   0 5.05591 1.02829   5
   7   5   0 2.91407 1.42698   3
   7  -5   0 3.55200 1.46894   3
   7  -5   0 3.20424 1.45767   2
   7   5   0 1.26427 1.40166   2
  -7  -5   0 3.95914 0.77199   1
   8  -5   0 44.5329  2.1825   5
  -8  -5   0 42.2747  1.8709   1
   8   5   0 46.5131  2.9952   3
   8   5   0 40.4330  2.7606   2
   8  -5   0 41.3081  2.8154   2
   8  -5   0 45.1006  2.9427   3
   9  -5   0 40.4743  3.0540   3
   9  -5   0 45.4746  3.0546   2
   9  -5   0 46.3637  2.2524   5
  -9  -5   0 43.1083  1.9072   1
   9   5   0 39.8972  2.9028   2
  10  -5   0 169.332   6.941   3
  10   5   0 164.837   6.835   3
  10  -5   0 167.377   6.743   2
 -10  -5   0 172.260   5.645   1
  10  -5   0 185.497   5.798   5
  10   5   0 180.863   6.854   2
  11  -5   0 32.8124  2.9866   2
  11   5   0 40.6921  3.0745   2
  11   5   0 45.9200  3.2737   3
  11  -5   0 36.5564  3.1353   3
  11  -5   0 40.8028  2.3083   5
 -11  -5   0 38.8924  1.9040   1
  12  -5   0 4.15217 2.11519   3
  12  -5   0 1.48562 1.84376   2
  12   5   0 3.66375 1.92819   2
  12  -5   0 4.59990 1.26434   5
  12   5   0 4.70084 2.07996   3
  13   5   0 0.54306 2.00482   3
  13   5   0 -0.6243  1.9318   2
  13  -5   0 -0.4361  2.0751   3
  13  -5   0 -1.6830  1.9812   2
  14  -5   0 8.23681 2.35818   2
  14   5   0 8.34754 2.62263   3
  14   5   0 10.9688  2.4761   2
  14  -5   0 10.0594  2.6180   3
  15   5   0 3.42455 2.37942   3
  15  -5   0 9.07651 2.72730   2
  15  -5   0 4.57156 2.52540   3
  15   5   0 7.63633 2.52522   2
  16  -5   0 12.5312  3.1984   3
  16   5   0 8.97582 2.88175   3
  16   5   0 5.94190 2.59904   2
  16  -5   0 11.5967  2.9277   2
  17  -5   0 4.88796 2.83375   3
  17  -5   0 0.64227 2.54850   2
  17   5   0 1.35335 2.67498   3
  17   5   0 3.71383 2.61017   2
  18  -5   0 24.1214  3.8191   2
  18   5   0 24.7879  3.8470   3
  18  -5   0 27.9233  3.9777   3
  18   5   0 28.9850  4.0166   2
  19  -5   0 0.95198 3.08932   3
  19  -5   0 0.74290 3.11793   2
  19   5   0 2.95697 3.10558   3
  19   5   0 -2.7273  2.8825   2
   0   6   0 907.194  24.106   4
   0   6   0 873.017  25.529   5
   0  -6   0 914.425  26.963   1
  -1   6   0 8.30688 1.21212   5
   1  -6   0 7.20894 1.30585   1
  -1   6   0 7.81956 0.92853   4
  -1  -6   0 7.78591 1.20298   1
   1   6   0 9.36895 1.13519   5
   2  -6   0 951.989  28.161   1
  -2   6   0 927.050  26.616   5
   2  -6   0 887.034  25.086   4
   2   6   0 952.047  26.514   5
  -2  -6   0 959.658  27.952   1
  -3   6   0 346.601   9.913   5
   3  -6   0 322.212  10.611   1
  -3  -6   0 341.374  10.298   1
   3  -6   0 320.610   9.207   4
   3   6   0 326.563   9.683   5
   4   6   0 237.436   7.021   5
   4  -6   0 235.016   6.696   4
   4  -6   0 230.896   7.882   3
   4  -6   0 240.056   8.004   1
  -4  -6   0 248.156   7.574   1
   5   6   0 148.265   4.350   5
   5  -6   0 149.224   5.427   1
  -5  -6   0 145.657   4.847   1
   5   6   0 148.932   4.372   5
   5  -6   0 139.256   4.076   4
   6  -6   0 194.533   6.988   3
  -6  -6   0 198.146   6.293   1
   7  -6   0 196.739   7.120   2
  -7  -6   0 203.407   6.389   1
   7  -6   0 191.813   7.226   3
   7   6   0 199.146   7.081   2
   7  -6   0 206.684   6.488   5
   8  -6   0 -1.0951  1.3528   3
  -8  -6   0 1.06382 0.73730   1
   8   6   0 -0.7172  1.4014   2
   8  -6   0 0.77713 1.44846   2
   8  -6   0 1.81640 0.99616   5
   9   6   0 2.09290 1.56365   3
   9  -6   0 1.78582 1.04344   5
   9   6   0 1.09803 1.55236   2
   9  -6   0 0.30847 1.63639   3
  -9  -6   0 0.52004 0.73955   1
   9  -6   0 0.85921 1.55138   2
  10   6   0 16.6653  2.2722   3
  10  -6   0 16.5493  2.3875   3
  10  -6   0 18.4324  2.3164   2
  10   6   0 20.7836  2.3527   2
 -10  -6   0 19.0918  1.2824   1
  10  -6   0 22.6848  1.7311   5
 -11  -6   0 116.014   3.999   1
  11  -6   0 112.975   5.379   2
  11   6   0 118.190   5.464   3
  11  -6   0 124.828   4.457   5
  11   6   0 109.137   5.359   2
  11  -6   0 109.441   5.501   3
  12  -6   0 40.0506  3.3933   2
  12   6   0 42.8840  3.3456   2
  12  -6   0 37.1503  3.4491   3
  12   6   0 44.3660  3.5383   3
  13   6   0 -0.9878  2.0112   3
  13  -6   0 2.13682 2.24892   3
  13   6   0 0.58362 2.00166   2
  13  -6   0 1.57321 2.21584   2
  14  -6   0 31.4083  3.5699   3
  14   6   0 36.7847  3.5870   3
  14  -6   0 33.9429  3.5143   2
  14   6   0 36.5611  3.4455   2
  15  -6   0 0.84722 2.28412   2
  15   6   0 2.07668 2.30096   2
  15   6   0 -0.0074  2.3477   3
  15  -6   0 0.06560 2.36489   3
  16  -6   0 6.08040 2.69420   2
  16   6   0 8.28078 2.90845   3
  16  -6   0 8.18010 2.82684   3
  16   6   0 7.33142 2.64073   2
  17   6   0 1.21859 2.70890   3
  17  -6   0 8.82922 3.10600   3
  17   6   0 7.44182 2.81887   2
  17  -6   0 8.90400 3.19385   2
  18  -6   0 9.48646 3.31909   3
  18  -6   0 8.80815 3.22520   2
  18   6   0 8.71309 3.21339   2
  19  -6   0 5.49406 3.18881   3
  19  -6   0 5.24612 3.35281   2
  19   6   0 -2.3640  2.8819   2
   0   7   0 0.24808 0.79578   4
   0  -7   0 -1.7171  0.9899   1
   0   7   0 0.06179 0.98206   5
   1   7   0 33.0582  1.9135   5
  -1   7   0 30.9974  1.8978   5
  -1   7   0 30.3245  1.6780   4
   1  -7   0 30.4835  2.1603   1
  -1  -7   0 26.2598  1.9502   1
   1   7   0 28.1971  1.4734   4
   2  -7   0 151.795   4.680   4
   2  -7   0 150.713   5.553   1
   2   7   0 156.456   4.981   5
  -2   7   0 151.869   4.720   4
  -2   7   0 154.627   5.090   5
  -2  -7   0 158.006   5.345   1
   3  -7   0 555.928  14.985   4
  -3  -7   0 570.722  16.704   1
   3  -7   0 537.077  17.001   1
   3   7   0 539.340  15.769   5
  -3   7   0 534.848  15.935   5
  -4   7   0 128.389   4.429   5
   4  -7   0 129.406   5.042   1
   4  -7   0 130.135   4.013   4
  -4  -7   0 136.536   4.567   1
   4   7   0 129.990   4.191   5
   5  -7   0 78.3115  3.4069   1
   5  -7   0 57.7906  2.1776   4
   6   7   0 160.331   4.840   5
   6   7   0 164.119   4.835   5
   6  -7   0 158.962   5.997   1
  -6  -7   0 163.650   5.363   1
   6  -7   0 154.070   6.037   3
  -7  -7   0 228.616   7.134   1
   7  -7   0 215.832   7.919   3
   8  -7   0 50.0308  3.1141   2
  -8  -7   0 42.8060  2.0106   1
   8  -7   0 43.3397  3.0901   3
   9  -7   0 12.3568  2.0591   2
   9  -7   0 10.1633  1.4829   5
   9   7   0 7.03069 1.90249   2
   9  -7   0 11.3011  2.0693   3
  -9  -7   0 13.1861  1.1064   1
  10  -7   0 402.952  13.498   2
  10   7   0 390.059  13.340   2
  10  -7   0 426.856  12.369   5
  10  -7   0 400.729  13.597   3
 -10  -7   0 390.062  12.284   1
  11  -7   0 11.1682  2.3755   3
  11   7   0 6.59566 2.08826   2
  11  -7   0 7.34947 2.08445   2
  12  -7   0 3.46199 2.11578   2
  12   7   0 4.96335 2.16985   2
  12  -7   0 5.19176 2.32371   3
  13   7   0 34.2025  3.4224   2
  13  -7   0 31.6736  3.4103   2
  13  -7   0 26.8168  3.1749   3
  14  -7   0 25.5921  3.3180   3
  14  -7   0 20.2134  3.0825   2
  14   7   0 27.3876  3.3397   2
  15   7   0 6.89091 2.58749   2
  15  -7   0 7.72996 2.74619   3
  15  -7   0 5.29642 2.58807   2
  16   7   0 1.60940 2.64582   2
  16  -7   0 4.24069 2.73467   2
  16  -7   0 3.42581 2.58504   3
  17  -7   0 -2.1753  2.6794   2
  17  -7   0 4.56425 2.90012   3
  17   7   0 -0.0439  2.7581   2
  18  -7   0 29.5435  4.1326   3
  18  -7   0 26.9585  3.9865   2
  18   7   0 31.7939  4.0100   2
  19  -7   0 11.5379  3.6760   3
  19   7   0 12.5430  3.5061   2
  19  -7   0 10.4326  3.5018   2
   0   8   0 2.34320 1.05973   5
   0  -8   0 2.66262 1.16555   1
   0   8   0 0.34023 0.84583   4
   1   8   0 69.5263  2.4398   4
   1   8   0 64.0843  2.8833   5
  -1  -8   0 67.7252  3.0795   1
  -1   8   0 69.7812  3.0139   5
   1  -8   0 70.9406  3.2622   1
  -2  -8   0 5.39884 1.27880   1
   2  -8   0 5.13582 1.39576   1
  -2   8   0 4.71682 1.17095   5
   2   8   0 5.03599 1.11906   5
  -2   8   0 4.54032 0.95578   4
   3  -8   0 1863.77   50.48   4
  -3   8   0 1865.63   50.54   4
  -3  -8   0 1937.31   56.11   1
   3   8   0 1920.83   53.31   5
  -3   8   0 1917.21   53.45   5
   3  -8   0 1857.73   56.40   1
   4   8   0 1229.84   35.42   5
  -4   8   0 1241.63   35.61   5
  -4  -8   0 1287.49   37.36   1
   4  -8   0 1260.52   33.60   4
   4  -8   0 1245.79   37.76   1
   5  -8   0 586.870  17.996   3
   5   8   0 567.684  16.677   5
   5  -8   0 596.080  15.811   4
   5  -8   0 573.498  18.222   1
  -5  -8   0 573.160  17.659   1
  -5   8   0 585.740  16.947   5
  -6  -8   0 117.076   4.264   1
   6  -8   0 117.465   4.953   1
   6   8   0 121.020   3.872   5
   6  -8   0 122.302   4.991   3
   6  -8   0 119.931   3.501   4
   7  -8   0 2.40783 1.53846   3
  -7  -8   0 2.56085 0.96282   1
   8   8   0 30.2281  1.3072   5
  -8  -8   0 30.0273  1.7544   1
   8   8   0 27.6321  1.3249   5
   8  -8   0 26.6010  2.4722   3
  -9  -8   0 13.9424  1.2007   1
   9  -8   0 13.4725  2.1118   2
   9  -8   0 11.7627  2.1307   3
 -10  -8   0 28.7071  1.6695   1
  10  -8   0 25.9529  2.7256   2
  10  -8   0 25.3419  2.7775   3
  11  -8   0 76.0534  4.4523   2
  11  -8   0 75.1352  4.5746   3
  12  -8   0 35.3351  3.4299   3
  12  -8   0 38.9580  3.4509   2
  13  -8   0 17.4383  2.8861   2
  13   8   0 23.9744  2.9476   2
  13  -8   0 16.1539  2.9438   3
  14  -8   0 27.3532  3.3263   2
  14   8   0 28.6574  3.3982   2
  14  -8   0 29.7553  3.5147   3
  15   8   0 -2.0198  2.1579   2
  15  -8   0 4.45504 2.55260   2
  15  -8   0 1.39958 2.51802   3
  16  -8   0 0.01012 2.64952   3
  16  -8   0 2.41958 2.77058   2
  16   8   0 1.00082 2.48905   2
  17  -8   0 -0.6162  2.7760   2
  17  -8   0 -1.2607  2.5976   3
  18  -8   0 15.8508  3.7366   2
  18  -8   0 7.80798 3.32118   3
  19  -8   0 4.72386 3.28048   3
  19  -8   0 0.30612 3.26463   2
   0   9   0 0.22296 1.14595   5
   0  -9   0 0.46244 1.13649   1
   0   9   0 0.53244 0.86956   4
  -1   9   0 188.666   5.542   4
   1  -9   0 183.588   6.503   1
   1   9   0 178.296   5.929   5
   1   9   0 179.390   5.355   4
  -1  -9   0 175.995   6.340   1
  -1   9   0 177.093   6.034   5
   2  -9   0 5.56605 1.48911   1
  -2   9   0 7.97971 1.39171   5
  -2  -9   0 7.08670 1.44526   1
   2   9   0 7.34612 1.26360   5
  -2   9   0 8.16643 1.13446   4
   3  -9   0 35.4899  1.8923   4
  -3   9   0 36.2799  2.2061   5
  -3  -9   0 35.0597  2.3177   1
  -3   9   0 33.2567  1.8876   4
   3   9   0 34.8554  2.0643   5
   3  -9   0 38.1523  2.6585   1
   4  -9   0 22.5863  1.4534   4
  -4   9   0 28.8577  1.9297   5
  -4  -9   0 22.2420  1.7109   1
   4   9   0 23.3283  1.5582   5
   4  -9   0 22.1243  2.1117   1
   5  -9   0 379.975  10.763   4
   5  -9   0 371.253  12.608   1
   5   9   0 376.129  11.369   5
  -5   9   0 404.645  11.669   5
  -5  -9   0 392.824  12.078   1
   6  -9   0 172.106   6.528   1
   6   9   0 164.989   5.384   5
   6  -9   0 168.714   6.465   3
   6  -9   0 171.057   5.005   4
  -6  -9   0 173.943   5.823   1
   7  -9   0 4.27997 1.68987   3
   7   9   0 6.11713 0.94650   5
  -8  -9   0 198.831   6.578   1
   8  -9   0 201.322   7.568   3
   8   9   0 199.336   6.078   5
   9  -9   0 19.3088  2.3842   2
   9  -9   0 18.7398  2.4840   3
   9   9   0 19.0353  1.2865   5
  -9  -9   0 21.5160  1.4846   1
  10  -9   0 101.980   5.068   2
  10   9   0 107.084   3.324   5
  10   9   0 102.528   3.331   5
  10  -9   0 99.6268  5.1532   3
 -10  -9   0 101.603   3.764   1
  11  -9   0 246.409   9.519   3
  11   9   0 247.556   7.287   5
  11  -9   0 254.064   9.512   2
  12  -9   0 -0.6852  2.0206   2
  12  -9   0 -0.4003  2.1766   3
  13  -9   0 0.98018 2.34224   2
  13  -9   0 -2.4151  2.1485   3
  14  -9   0 2.15583 2.46598   3
  14  -9   0 -0.6318  2.4181   2
  15  -9   0 14.7823  3.1344   3
  15  -9   0 16.9540  3.1191   2
  16  -9   0 6.49664 3.08699   3
  16  -9   0 5.55822 2.83408   2
  17  -9   0 2.32950 2.82524   2
  17  -9   0 3.70009 3.01961   3
  18  -9   0 2.98763 2.99672   3
  18  -9   0 1.60239 2.96325   2
  19  -9   0 1.25301 3.11731   3
  19  -9   0 2.91190 3.22726   2
   0  10   0 148.979   4.606   4
   0  10   0 144.640   5.091   5
   0 -10   0 139.624   5.458   1
  -1  10   0 178.598   6.075   5
   1  10   0 178.854   6.051   5
   1  10   0 188.252   5.410   4
  -1  10   0 169.502   5.503   4
   1 -10   0 187.346   6.605   1
  -1 -10   0 177.913   6.458   1
   2  10   0 0.84110 1.04159   5
  -2 -10   0 1.68469 1.28721   1
  -2  10   0 1.94298 1.17314   5
   2 -10   0 1.91491 1.36335   1
  -2  10   0 0.86934 0.91698   4
   3 -10   0 934.070  26.058   4
   3  10   0 972.750  27.577   5
  -3  10   0 1002.96   27.76   5
  -3  10   0 906.546  26.106   4
  -3 -10   0 998.247  29.100   1
   3 -10   0 952.761  29.412   1
   4 -10   0 692.110  19.251   4
   4 -10   0 689.486  21.937   1
  -4  10   0 723.728  20.574   5
  -4  10   0 688.559  19.369   4
  -4 -10   0 715.396  21.500   1
   4  10   0 706.654  20.358   5
  -5  10   0 322.877   9.763   5
   5 -10   0 317.936   8.978   4
  -5 -10   0 308.497  10.027   1
   5  10   0 299.834   9.456   5
   5 -10   0 312.345  10.652   1
  -6 -10   0 51.8716  2.5240   1
   6  10   0 51.5791  2.3348   5
   6 -10   0 54.6559  3.3039   1
   6 -10   0 49.6805  3.2735   3
   6 -10   0 48.9240  2.1357   4
   7 -10   0 28.3487  1.3238   4
   7  10   0 31.0307  1.7962   5
   7 -10   0 33.8415  2.6869   1
   7 -10   0 27.6764  2.6297   3
  -7 -10   0 31.0665  2.0078   1
   8 -10   0 131.521   5.721   3
   8  10   0 128.205   4.320   5
  -8 -10   0 128.574   4.664   1
  -9 -10   0 2.59888 1.09251   1
   9 -10   0 1.30816 1.74327   3
   9  10   0 6.02511 1.02781   5
  10 -10   0 25.6753  2.8873   2
  10 -10   0 27.9828  2.9484   3
 -10 -10   0 30.3258  1.8881   1
  10  10   0 26.9889  1.6337   5
  11  10   0 58.1052  2.3252   5
  11 -10   0 58.1603  4.1161   3
  11 -10   0 54.7205  4.0339   2
  12 -10   0 0.37732 2.22465   3
  12  10   0 0.32344 0.85563   5
  12 -10   0 3.25535 2.27274   2
  13 -10   0 2.14165 2.30487   2
  13 -10   0 2.40442 2.44017   3
  13  10   0 2.29515 0.84426   5
  13  10   0 1.74070 0.86729   5
  14 -10   0 15.2339  3.1040   3
  14  10   0 18.4704  1.2122   5
  14 -10   0 16.2026  3.0371   2
  15 -10   0 -0.4527  2.6137   2
  15 -10   0 -0.4105  2.5227   3
  15  10   0 0.39894 0.82545   5
  16 -10   0 14.7070  3.2894   2
  16 -10   0 14.7005  3.4346   3
  17 -10   0 -0.6729  2.8964   2
  17 -10   0 -0.3149  2.6950   3
  18 -10   0 5.52629 3.10609   2
  18 -10   0 0.87763 2.94162   3
  19 -10   0 1.94716 3.13665   2
  19 -10   0 -1.9704  3.0436   3
   0  11   0 -1.1989  0.8959   4
   0 -11   0 0.65541 1.28192   1
   0  11   0 -0.8264  1.1554   5
  -1 -11   0 4.54736 1.54278   1
  -1  11   0 4.15717 1.34854   5
   1  11   0 4.73087 1.38696   5
   1  11   0 4.65737 0.98282   4
  -1  11   0 5.18223 1.14027   4
   1 -11   0 2.06328 1.50602   1
  -2 -11   0 41.0111  2.8182   1
  -2  11   0 45.9325  2.3479   4
   2  11   0 50.4514  2.5315   5
   2 -11   0 43.9147  2.9029   1
  -2  11   0 44.1047  2.7399   5
   3 -11   0 25.9426  2.3884   1
  -3 -11   0 29.1676  2.1983   1
  -3  11   0 26.3825  2.0121   5
  -3  11   0 30.0786  1.8844   4
   3 -11   0 28.5260  1.8363   4
   3  11   0 30.0643  1.9859   5
   4 -11   0 18.9763  2.1934   1
   4  11   0 22.9777  1.7246   5
  -4 -11   0 21.1154  1.8621   1
   4 -11   0 20.3965  1.5276   4
  -4  11   0 20.6365  1.6913   4
  -4  11   0 22.1571  1.9171   5
   5  11   0 45.8678  2.3325   5
   5 -11   0 45.1617  3.1611   1
  -5 -11   0 43.4597  2.5385   1
  -5  11   0 41.5035  2.6185   5
   5 -11   0 42.9968  2.1154   4
   6  11   0 47.4716  2.3794   5
  -6 -11   0 51.3800  2.5739   1
   6 -11   0 36.7319  2.9421   3
   6 -11   0 44.0027  2.1027   4
   6 -11   0 47.7537  3.2562   1
  -6  11   0 49.4916  2.6890   5
  -7 -11   0 31.7964  2.0839   1
   7  11   0 28.8641  1.8633   5
   7 -11   0 26.1815  1.5216   4
   7 -11   0 31.3245  2.6854   3
   7 -11   0 28.5780  2.6810   1
  -8 -11   0 83.2966  3.3927   1
   8 -11   0 80.7285  4.4456   3
   8  11   0 78.5280  3.1607   5
   9  11   0 3.55747 1.06799   5
   9 -11   0 2.21414 1.86168   3
  -9 -11   0 2.99025 1.14853   1
 -10 -11   0 18.6368  1.6196   1
  10 -11   0 18.5223  2.6658   3
  10 -11   0 19.5035  2.6871   2
  10  11   0 18.6516  1.4721   5
  11 -11   0 70.7636  4.6325   3
  11 -11   0 72.4476  4.4619   2
  11  11   0 68.4023  2.8122   5
  12 -11   0 30.6069  3.2928   2
  12 -11   0 35.0495  3.5669   3
  12  11   0 36.6101  1.9182   5
  13 -11   0 45.4277  3.9837   2
  13  11   0 47.9216  2.1740   5
  13 -11   0 40.2401  4.0090   3
  14 -11   0 14.6204  3.1658   3
  14  11   0 11.6038  1.2553   5
  14 -11   0 11.5300  2.9556   2
  15 -11   0 7.67731 2.98330   2
  15 -11   0 9.50942 3.05074   3
  15  11   0 15.3508  1.2977   5
  16 -11   0 -1.6687  2.6511   2
  16  11   0 2.12019 1.09002   5
  16 -11   0 2.90584 2.95738   3
  17  11   0 7.30113 1.20381   5
  17 -11   0 9.53055 3.22708   2
  17 -11   0 6.61368 3.18713   3
  18 -11   0 0.88199 3.13760   2
  18 -11   0 2.45928 3.31336   3
  18  11   0 1.93845 1.12080   5
   0 -12   0 16.4550  1.9353   1
   0  12   0 14.0146  1.3832   4
   0  12   0 15.9136  1.8018   5
   1  12   0 868.589  23.279   4
   1 -12   0 855.528  26.473   1
   1  12   0 866.146  24.973   5
  -1  12   0 869.048  25.031   5
  -1  12   0 842.394  23.428   4
  -1 -12   0 836.319  26.321   1
  -2  12   0 111.071   3.910   4
   2  12   0 99.9259  4.1175   5
  -2  12   0 106.544   4.277   5
  -2 -12   0 103.365   4.471   1
   2 -12   0 107.578   4.733   1
   3 -12   0 170.085   5.595   4
  -3 -12   0 170.604   6.406   1
  -3  12   0 183.764   5.753   4
   3  12   0 172.583   6.067   5
  -3  12   0 181.521   6.280   5
   3 -12   0 181.855   6.885   1
  -4 -12   0 4.93768 1.46656   1
   4  12   0 2.15006 1.20238   5
   4 -12   0 3.65126 1.03565   4
  -4  12   0 4.13610 1.23343   4
   4 -12   0 4.83454 1.71253   1
  -4  12   0 3.20145 1.31714   5
  -5  12   0 80.6908  3.6938   5
   5  12   0 80.8376  3.4082   5
  -5  12   0 82.2996  3.4211   4
  -5 -12   0 81.6764  3.6746   1
   5 -12   0 80.8212  4.2391   1
   5 -12   0 82.1537  3.1757   4
   6 -12   0 336.002  11.775   1
   6 -12   0 352.116   9.840   4
   6  12   0 336.420  10.486   5
  -6 -12   0 336.855  11.076   1
  -6  12   0 343.129  10.732   5
   7 -12   0 21.1780  2.5067   3
  -7 -12   0 18.1578  1.7282   1
   7  12   0 19.7274  1.6707   5
   7 -12   0 17.4176  1.3403   4
   7 -12   0 17.2583  2.3852   1
  -8 -12   0 92.3768  3.7530   1
   8  12   0 84.0168  3.4529   5
   8 -12   0 92.9602  4.6847   3
   8 -12   0 81.0898  2.5957   4
  -9 -12   0 7.82198 1.44842   1
   9  12   0 7.05624 1.29423   5
   9 -12   0 6.27843 2.17132   3
  10 -12   0 24.2914  2.9446   3
  10  12   0 21.0210  1.6694   5
  11  12   0 1.03767 1.10388   5
  11 -12   0 -3.5789  2.1112   3
  11 -12   0 0.94092 2.18173   2
  12  12   0 0.83107 1.10974   5
  12 -12   0 -0.8476  2.1902   3
  12 -12   0 -0.9647  2.1495   2
  13 -12   0 4.02611 2.41575   2
  13 -12   0 6.13218 2.68549   3
  13  12   0 3.72827 1.16065   5
  14 -12   0 0.28601 2.49023   2
  14  12   0 0.12355 1.12830   5
  14 -12   0 -6.5349  2.2936   3
  15  12   0 18.8244  1.6055   5
  15 -12   0 19.0545  3.4287   2
  15 -12   0 18.2742  3.4453   3
  16 -12   0 17.6494  3.5534   2
  16  12   0 19.5008  1.5982   5
  16 -12   0 12.4149  3.4324   3
  17 -12   0 5.60232 3.18714   3
  17  12   0 8.07806 1.39604   5
  17 -12   0 8.12924 3.24245   2
  18 -12   0 12.1062  3.6352   3
  18 -12   0 15.6595  3.6695   2
  18  12   0 13.6138  1.5385   5
   0  13   0 -1.4193  0.9969   4
   0  13   0 -0.3760  1.3271   5
   0 -13   0 -1.4419  1.3996   1
  -1 -13   0 179.352   6.931   1
  -1  13   0 185.147   6.518   5
  -1  13   0 191.988   5.897   4
   1 -13   0 184.839   7.076   1
   1  13   0 181.746   6.505   5
  -2  13   0 18.8621  1.6670   4
  -2  13   0 19.5945  2.0321   5
  -2 -13   0 20.4228  2.0330   1
   2 -13   0 15.0126  2.1660   1
   2  13   0 21.3539  1.9907   5
  -3 -13   0 183.490   6.954   1
  -3  13   0 189.655   6.107   4
  -3  13   0 192.022   6.669   5
   3 -13   0 193.083   7.334   1
   3  13   0 192.505   6.523   5
   3 -13   0 184.227   6.054   4
   4  13   0 6.24952 1.42423   5
   4 -13   0 6.40013 1.19365   4
  -4  13   0 6.04673 1.29629   4
  -4  13   0 6.52142 1.53682   5
   4 -13   0 6.35619 1.82997   1
  -4 -13   0 5.44246 1.58759   1
   5 -13   0 16.7569  1.4779   4
  -5  13   0 19.2892  2.0311   5
   5 -13   0 16.2318  2.3138   1
   5  13   0 19.7149  1.7981   5
  -5 -13   0 15.0086  1.8280   1
   6 -13   0 113.901   5.392   1
   6  13   0 113.862   4.388   5
  -6  13   0 118.455   4.697   5
  -6 -13   0 117.994   4.686   1
   6 -13   0 115.095   4.055   4
   7  13   0 51.8164  2.7156   5
   7 -13   0 47.5607  3.5545   3
   7 -13   0 51.4861  2.3007   4
  -7 -13   0 52.3455  2.8403   1
   7 -13   0 46.3731  3.5593   1
   8 -13   0 80.0997  4.5123   3
   8  13   0 75.5054  3.3662   5
   8 -13   0 79.6770  2.7100   4
  -8 -13   0 78.0258  3.5735   1
   9  13   0 3.19443 1.27078   5
   9 -13   0 4.66928 2.20559   3
  -9 -13   0 0.79432 1.34630   1
  10  13   0 117.183   4.350   5
  10 -13   0 110.801   5.825   3
  11 -13   0 4.13534 2.35770   3
  11 -13   0 4.37593 2.41529   2
  11  13   0 6.05891 1.36928   5
  12 -13   0 4.89149 2.51584   3
  12 -13   0 11.6086  2.7353   2
  12  13   0 5.32825 1.36408   5
  13  13   0 5.82002 1.38315   5
  13 -13   0 9.32346 2.86837   2
  13 -13   0 3.95394 2.67618   3
  14 -13   0 3.52436 2.82327   3
  14  13   0 4.41155 1.32895   5
  14 -13   0 3.18863 2.69065   2
  15 -13   0 28.6070  3.9594   3
  15  13   0 27.8706  1.9634   5
  15 -13   0 26.2122  3.8264   2
  16 -13   0 1.51711 2.86535   3
  16 -13   0 4.56866 3.04560   2
  16  13   0 -0.0562  1.2478   5
  17 -13   0 -0.1439  2.9286   3
  17  13   0 1.80237 1.33991   5
  17 -13   0 -1.3171  3.0388   2
  18 -13   0 7.67657 3.48829   2
  18  13   0 5.90055 1.46422   5
  18 -13   0 8.07808 3.48556   3
   0  14   0 290.359   8.405   4
   0 -14   0 274.215   9.856   1
   0  14   0 275.044   9.230   5
  -1 -14   0 131.495   5.631   1
  -1  14   0 132.208   5.297   5
   1  14   0 135.655   5.247   5
   1 -14   0 144.883   5.888   1
  -1  14   0 139.570   4.745   4
  -2  14   0 41.3498  2.7641   5
  -2  14   0 40.7533  2.3031   4
   2  14   0 43.0217  2.8024   5
  -2 -14   0 38.9242  2.9760   1
   2 -14   0 39.4919  3.0222   1
  -3  14   0 97.3449  4.2790   5
   3  14   0 99.8711  4.2319   5
  -3  14   0 95.8674  3.7854   4
  -3 -14   0 95.7404  4.4739   1
   3 -14   0 95.6583  3.7840   4
   3 -14   0 100.485   4.821   1
  -4  14   0 10.4601  1.5565   4
   4 -14   0 11.1222  2.1129   1
   4  14   0 11.8657  1.7124   5
   4 -14   0 11.6175  1.4240   4
  -4 -14   0 13.2921  1.8153   1
  -4  14   0 16.5611  1.8751   5
   5  14   0 16.1324  1.8285   5
  -5  14   0 21.5620  2.1749   5
  -5 -14   0 17.9441  2.0599   1
   5 -14   0 17.0561  2.4637   1
  -5  14   0 22.4228  1.8493   4
   5 -14   0 16.4875  1.6064   4
  -6 -14   0 71.9238  3.5622   1
   6  14   0 69.7981  3.3290   5
   6 -14   0 74.8720  3.0067   4
   6 -14   0 64.1044  4.1624   1
   7 -14   0 91.1154  5.1595   1
  -7 -14   0 103.116   4.466   1
   7 -14   0 112.523   3.807   4
   7  14   0 106.035   4.197   5
   7 -14   0 100.031   5.205   3
   8 -14   0 6.93126 1.15494   4
   8  14   0 9.04693 1.57351   5
   8 -14   0 9.41530 2.35844   3
  -8 -14   0 11.5348  1.7271   1
   9 -14   0 135.147   6.306   3
   9  14   0 125.323   4.855   5
  -9 -14   0 133.448   5.109   1
  10 -14   0 18.2266  2.9283   3
  10  14   0 17.9302  1.7992   5
  11 -14   0 0.56469 2.23682   3
  11  14   0 1.23791 1.34674   5
  11 -14   0 0.25783 2.26736   2
  12 -14   0 5.31963 2.58956   3
  12 -14   0 10.0998  2.7705   2
  12  14   0 7.10168 1.53190   5
  13 -14   0 4.11053 2.70275   3
  13  14   0 1.96346 1.36492   5
  13 -14   0 2.41066 2.53794   2
  14  14   0 1.75821 1.36465   5
  14 -14   0 1.41031 2.71193   2
  14 -14   0 0.33980 2.82459   3
  15  14   0 30.9164  2.1837   5
  15 -14   0 34.3274  4.4436   3
  15 -14   0 39.5980  4.2631   2
  16 -14   0 1.70555 2.90783   2
  16 -14   0 3.46785 3.06119   3
  16  14   0 0.46077 1.39502   5
  17 -14   0 6.94851 3.29523   3
  17 -14   0 4.49797 3.26388   2
  17  14   0 7.17244 1.55448   5
   0  15   0 -0.1393  1.0647   4
   0  15   0 0.49022 1.45389   5
   0 -15   0 -1.0674  1.6103   1
   1 -15   0 219.746   8.130   1
  -1 -15   0 205.201   7.982   1
  -1  15   0 217.514   7.531   5
   1  15   0 214.842   7.480   5
  -1  15   0 206.069   6.743   4
  -2 -15   0 1.44976 1.54885   1
  -2  15   0 3.27828 1.32394   4
  -2  15   0 5.61687 1.65201   5
   2  15   0 1.70637 1.46216   5
   2 -15   0 4.52089 1.95635   1
   3  15   0 14.3144  1.9192   5
   3 -15   0 10.6676  2.1737   1
  -3  15   0 13.2223  2.0356   5
  -3 -15   0 10.4648  1.9495   1
  -3  15   0 13.8701  1.6058   4
  -4  15   0 31.8203  2.2682   4
   4 -15   0 24.8094  2.8352   1
   4 -15   0 33.6978  2.1429   4
  -4 -15   0 30.1247  2.5402   1
   4  15   0 29.2061  2.3868   5
  -4  15   0 35.5469  2.5609   5
   5  15   0 158.461   5.966   5
  -5  15   0 162.974   6.210   5
   5 -15   0 169.755   7.006   1
  -5  15   0 160.902   5.738   4
  -5 -15   0 160.954   6.294   1
   5 -15   0 158.538   5.454   4
   6 -15   0 60.9988  2.9197   4
   6 -15   0 64.6514  4.1314   1
   6  15   0 60.8353  3.2411   5
  -6 -15   0 57.9675  3.3696   1
   7 -15   0 1.58275 1.14236   4
   7 -15   0 -0.7583  1.9747   3
   7 -15   0 -3.3732  1.8948   1
  -7 -15   0 1.32445 1.52464   1
   7  15   0 4.24707 1.53760   5
  -8 -15   0 63.2586  3.3582   1
   8 -15   0 67.8133  2.7341   4
   8  15   0 56.0838  3.2277   5
   8 -15   0 70.1111  4.4604   3
   9 -15   0 22.3812  3.0370   3
  -9 -15   0 23.0985  2.1643   1
   9 -15   0 21.5390  1.1596   4
   9  15   0 24.1872  2.0772   5
  10 -15   0 8.15315 2.59547   3
  10  15   0 4.90023 1.50186   5
  11 -15   0 15.0371  2.9375   3
  11  15   0 7.62133 1.64124   5
  12 -15   0 6.66463 2.75172   3
  12  15   0 -1.5972  1.3207   5
  12 -15   0 2.89060 2.42737   2
  13 -15   0 2.13013 2.69071   3
  13  15   0 1.56553 1.46536   5
  13 -15   0 3.36415 2.59770   2
  14 -15   0 8.12989 3.14420   3
  14 -15   0 11.4284  3.0992   2
  14  15   0 11.9737  1.7910   5
  15 -15   0 13.7140  3.4278   2
  15 -15   0 12.3198  3.5004   3
  15  15   0 12.9966  1.8084   5
  16  15   0 5.57780 1.60658   5
  16 -15   0 5.41194 3.09728   2
  16 -15   0 3.64094 3.18798   3
  17 -15   0 3.54763 3.34707   2
  17 -15   0 4.96361 3.46234   3
  17  15   0 0.71806 1.50543   5
   0  16   0 94.4609  4.4941   5
   0 -16   0 92.2006  4.7436   1
   0  16   0 92.7179  3.6471   4
  -1  16   0 43.2326  2.5252   4
  -1 -16   0 42.3573  3.1612   1
   1 -16   0 43.4109  3.2974   1
  -1  16   0 38.7044  2.8614   5
   1  16   0 46.2588  3.0830   5
  -2  16   0 5.37286 1.83420   5
  -2  16   0 5.98608 1.38166   4
   2 -16   0 4.57877 2.03979   1
   2  16   0 3.68538 1.63264   5
  -2 -16   0 3.19750 1.78653   1
   3  16   0 6.82672 1.81479   5
  -3  16   0 6.01171 1.80206   5
   3 -16   0 2.46158 2.05533   1
  -3  16   0 4.60424 1.46880   4
  -3 -16   0 3.30686 1.86668   1
  -4  16   0 8.91521 1.99307   5
   4 -16   0 6.58976 2.26518   1
   4  16   0 9.26616 1.74342   5
  -4  16   0 8.69824 1.59329   4
  -4 -16   0 4.99803 1.85110   1
  -5  16   0 73.7621  4.0902   5
   5  16   0 72.5600  3.8083   5
  -5 -16   0 79.0488  3.9290   1
   5 -16   0 81.7063  3.4662   4
   5 -16   0 75.5111  4.6427   1
  -6 -16   0 12.7688  2.0074   1
   6 -16   0 14.6784  2.6098   1
   6 -16   0 13.3462  1.6603   4
   6  16   0 13.4446  2.0109   5
  -7 -16   0 2.58380 1.61927   1
   7 -16   0 4.32132 2.14715   3
   7 -16   0 3.10823 1.25462   4
   7  16   0 0.74190 1.47170   5
   7 -16   0 2.75060 2.17157   1
  -8 -16   0 10.9783  1.8398   1
   8 -16   0 8.66874 2.52464   3
   8 -16   0 12.5027  1.4677   4
   8  16   0 9.24624 1.82692   5
   9 -16   0 41.9176  3.8223   3
   9 -16   0 43.5035  1.9823   4
   9  16   0 44.7923  2.9436   5
  -9 -16   0 47.9470  2.9975   1
  10  16   0 8.41172 1.74524   5
  10 -16   0 6.89382 2.60354   3
  11 -16   0 12.2504  3.0004   3
  11  16   0 18.1306  1.9893   5
  12 -16   0 4.99243 2.85042   2
  12  16   0 6.72604 1.73258   5
  12 -16   0 4.78310 2.79889   3
  13 -16   0 28.7985  3.9502   3
  13 -16   0 29.8594  3.7986   2
  13  16   0 25.2311  2.2766   5
  14  16   0 20.1831  2.1569   5
  14 -16   0 24.1570  3.8339   2
  14 -16   0 21.3068  3.8038   3
  15 -16   0 8.54344 3.32500   3
  15 -16   0 -1.5044  2.9142   2
  15  16   0 5.67085 1.71059   5
  16 -16   0 7.10356 3.38780   3
  16 -16   0 8.46888 3.52261   2
  16  16   0 6.39268 1.78459   5
   0  17   0 -0.5103  1.2271   4
   0 -17   0 -0.0478  1.9035   1
   0  17   0 1.06198 1.61731   5
   1  17   0 358.140  12.107   5
  -1  17   0 384.869  12.257   5
  -1  17   0 377.894  11.167   4
  -1 -17   0 373.049  12.925   1
   1 -17   0 373.990  13.089   1
   2 -17   0 14.2994  2.4732   1
  -2 -17   0 17.9694  2.5055   1
  -2  17   0 12.4978  2.1324   5
  -2  17   0 14.6140  1.8356   4
   2  17   0 16.5928  2.1841   5
  -3  17   0 201.832   7.522   5
   3 -17   0 208.252   8.340   1
  -3 -17   0 199.601   7.877   1
  -3  17   0 201.363   6.854   4
   3  17   0 201.363   7.368   5
  -4  17   0 19.3257  2.5187   5
  -4 -17   0 27.5083  2.7427   1
  -4  17   0 22.3454  2.1864   4
   4 -17   0 18.8295  2.8872   1
   4  17   0 25.5631  2.5158   5
   5  17   0 4.36523 1.76793   5
   5 -17   0 3.14584 2.29102   1
  -5 -17   0 1.39227 1.76514   1
  -6 -17   0 67.1767  3.7786   1
   6 -17   0 61.6901  3.1135   4
   6  17   0 59.0520  3.5519   5
   6 -17   0 69.9570  4.5020   1
   7  17   0 31.9579  2.5826   5
   7 -17   0 33.6648  3.5273   1
  -7 -17   0 29.1346  2.5689   1
   7 -17   0 31.8230  2.1845   4
   8  17   0 17.2173  2.1462   5
   8 -17   0 15.3506  1.6317   4
   8 -17   0 13.1936  2.7275   3
  -8 -17   0 12.6667  2.0460   1
   9  17   0 19.2067  2.2081   5
   9 -17   0 17.5775  1.4621   4
   9 -17   0 22.5056  3.1165   3
  10  17   0 2.66381 1.63621   5
  10 -17   0 0.13118 2.49631   3
  11 -17   0 79.8277  5.3398   3
  11  17   0 72.5415  3.7765   5
  12  17   0 26.3962  2.4145   5
  12 -17   0 23.4073  3.6352   3
  12 -17   0 25.1356  3.6701   2
  13 -17   0 -0.8870  2.5964   2
  13 -17   0 2.17959 2.76739   3
  13  17   0 -1.0948  1.5682   5
  14 -17   0 12.4360  3.4553   2
  14  17   0 5.41923 1.72631   5
  14 -17   0 6.64079 3.17331   3
  15 -17   0 12.6411  3.6038   2
  15  17   0 4.10048 1.79556   5
  15 -17   0 1.12297 3.06878   3
  16 -17   0 -0.7590  3.0373   2
  16  17   0 -1.0136  1.6287   5
  16 -17   0 1.24168 3.29821   3
   0 -18   0 0.62780 2.09852   1
   0  18   0 -1.8877  1.3234   4
   0  18   0 2.58158 1.93101   5
   1 -18   0 1.53041 2.19139   1
  -1  18   0 4.92694 1.59148   4
  -1  18   0 2.13634 1.88671   5
  -1 -18   0 4.82929 2.24907   1
   1  18   0 4.05244 1.84422   5
   2  18   0 22.2744  2.4656   5
   2 -18   0 14.2669  2.7004   1
  -2  18   0 18.6234  2.4565   5
  -2  18   0 24.4449  2.1452   4
  -2 -18   0 16.2704  2.5321   1
   3 -18   0 447.081  15.585   1
  -3 -18   0 419.497  15.003   1
  -3  18   0 455.081  13.357   4
   3  18   0 435.248  14.307   5
  -3  18   0 495.363  14.667   5
   4  18   0 57.5699  3.4605   5
   4 -18   0 48.7422  3.9898   1
  -4  18   0 55.5564  3.2593   4
  -4  18   0 51.7298  3.6039   5
  -4 -18   0 49.3365  3.7160   1
   5  18   0 54.0087  3.5356   5
   5 -18   0 48.3841  3.9902   1
  -5 -18   0 51.9386  3.6727   1
   6  18   0 111.541   5.002   5
  -6 -18   0 115.977   5.267   1
   6 -18   0 109.017   6.000   1
   7 -18   0 0.15743 1.34850   4
   7 -18   0 3.97742 2.45655   1
  -7 -18   0 0.90370 1.74149   1
   7  18   0 1.72496 1.74693   5
   8 -18   0 10.6994  2.7432   3
   8 -18   0 11.5836  1.6071   4
   8  18   0 11.5707  2.0290   5
  -8 -18   0 11.8030  2.1014   1
   9 -18   0 3.92648 2.50170   3
   9 -18   0 -0.4800  1.1460   4
   9  18   0 0.73686 1.63221   5
  10  18   0 8.92928 1.89375   5
  10 -18   0 8.58457 2.98449   3
  11 -18   0 5.24702 2.75351   3
  11  18   0 3.52729 1.79630   5
  12  18   0 20.7593  2.3697   5
  12 -18   0 20.0414  3.6973   3
  13 -18   0 0.26040 2.83253   3
  13  18   0 3.15534 1.79555   5
  13 -18   0 3.36046 2.79371   2
  14 -18   0 4.58063 3.13320   3
  14 -18   0 0.52069 2.71467   2
  14  18   0 0.24147 1.72313   5
  15 -18   0 50.0490  4.9320   2
  15  18   0 46.8843  3.2768   5
  15 -18   0 51.3986  5.1215   3
   0  19   0 -1.4251  1.9557   5
   0 -19   0 -3.2648  1.9592   1
  -1  19   0 394.344  12.776   5
   1  19   0 387.273  12.673   5
   1 -19   0 356.490  13.503   1
  -1 -19   0 372.838  13.400   1
  -1  19   0 396.640  11.543   4
   2 -19   0 13.7370  2.7128   1
  -2 -19   0 16.8034  2.6844   1
  -2  19   0 11.8653  2.4663   5
  -2  19   0 12.5965  1.8600   4
   2  19   0 16.4963  2.4974   5
  -3 -19   0 249.129   9.705   1
   3 -19   0 257.758  10.286   1
  -3  19   0 271.946   9.454   5
  -3  19   0 269.197   8.594   4
   3  19   0 260.880   9.347   5
   4  19   0 2.21838 1.96635   5
  -4  19   0 2.23874 1.67528   4
  -4  19   0 7.52375 2.32222   5
  -4 -19   0 2.96505 2.13591   1
   4 -19   0 3.16624 2.32503   1
   5  19   0 106.793   4.962   5
  -5 -19   0 110.434   5.363   1
   5 -19   0 112.888   6.034   1
   6 -19   0 84.5706  5.4379   1
  -6 -19   0 88.4343  4.5369   1
   6  19   0 91.6484  4.5493   5
   7 -19   0 4.09408 2.63230   1
   7 -19   0 8.83435 1.68737   4
   7  19   0 10.9549  2.1320   5
  -7 -19   0 8.77101 2.09982   1
   8 -19   0 6.39569 1.51946   4
  -8 -19   0 10.9963  2.1389   1
   8 -19   0 10.1633  2.7871   3
   8  19   0 6.24292 1.93344   5
   9 -19   0 26.5493  3.4819   3
   9  19   0 18.5768  2.3456   5
   9 -19   0 18.6060  1.7723   4
  10 -19   0 2.65816 2.70780   3
  10  19   0 5.58962 1.95503   5
  11  19   0 6.71639 1.90790   5
  11 -19   0 6.44487 2.90270   3
  12  19   0 11.7571  2.1692   5
  12 -19   0 13.5254  3.3674   3
  13  19   0 9.81520 2.03263   5
  13 -19   0 8.72610 3.38865   3
  13 -19   0 9.62058 3.16490   2
  14 -19   0 28.3509  4.1643   2
  14  19   0 30.0837  2.7761   5
  14 -19   0 28.5230  4.3098   3
  15 -19   0 0.48545 2.93683   2
  15 -19   0 6.32226 3.43895   3
  15  19   0 -2.5701  1.7609   5
   0  20   0 31.1296  2.9858   5
   0 -20   0 27.5007  3.2082   1
  -1  20   0 347.555  10.519   4
  -1  20   0 345.880  11.751   5
   1 -20   0 329.863  12.525   1
  -1 -20   0 331.515  12.350   1
   1  20   0 352.384  11.736   5
  -2  20   0 2.81216 1.64101   4
  -2  20   0 6.52819 2.38589   5
   2  20   0 1.82275 2.12437   5
  -2 -20   0 5.03632 2.25555   1
   2 -20   0 3.09854 2.32255   1
  -3 -20   0 30.5220  3.2285   1
  -3  20   0 28.2764  2.4983   4
   3  20   0 23.8965  2.8174   5
   3 -20   0 25.5428  3.3062   1
  -3  20   0 30.5137  3.1812   5
   4 -20   0 16.0288  3.0924   1
  -4  20   0 22.7475  2.3868   4
  -4 -20   0 20.3880  2.7970   1
   4  20   0 18.1461  2.6132   5
   5 -20   0 0.93778 2.32089   1
   5  20   0 1.74166 1.94466   5
  -5 -20   0 0.88145 2.08249   1
  -6 -20   0 11.7639  2.3359   1
   6 -20   0 9.30771 2.91963   1
   6  20   0 11.3882  2.3114   5
   7 -20   0 14.0797  3.0972   1
  -7 -20   0 14.1342  2.4441   1
   7  20   0 17.0282  2.4279   5
  -8 -20   0 2.97669 2.08593   1
   8  20   0 3.14075 1.92250   5
   8 -20   0 2.69599 1.55982   4
   8 -20   0 6.60381 2.77856   3
   9  20   0 13.6964  2.2567   5
   9 -20   0 10.1825  3.0324   3
   9 -20   0 13.2141  1.7152   4
  10  20   0 1.16165 1.90288   5
  10 -20   0 4.90565 2.80555   3
  10 -20   0 -0.1109  0.8386   4
  11 -20   0 3.09077 2.89624   3
  11  20   0 9.46895 2.05737   5
  12  20   0 1.86941 1.93669   5
  12 -20   0 7.02784 3.12802   3
  13  20   0 0.51281 1.88889   5
  13 -20   0 -1.6447  2.8671   2
  13 -20   0 -0.9748  2.8609   3
  14  20   0 2.24717 1.95646   5
  14 -20   0 4.45279 3.46133   3
  14 -20   0 6.30185 3.24956   2
   0 -21   0 -0.7135  2.3195   1
   0  21   0 -2.5182  1.9156   5
  -1  21   0 14.3363  2.6112   5
   1 -21   0 13.3806  2.8537   1
   1  21   0 19.2784  2.7919   5
  -1 -21   0 12.7446  2.6733   1
  -1  21   0 15.7590  2.0460   4
   2 -21   0 2.08516 2.30488   1
  -2 -21   0 -0.0824  2.1635   1
  -2  21   0 3.05332 2.27034   5
  -2  21   0 -1.1929  1.5236   4
   2  21   0 0.99387 1.99122   5
  -3  21   0 29.0273  2.6037   4
  -3 -21   0 28.3987  3.0650   1
   3  21   0 30.8039  2.9610   5
   3 -21   0 29.3008  3.5048   1
  -3  21   0 22.3103  2.9296   5
  -4  21   0 35.6657  2.8468   4
   4 -21   0 30.7166  3.6123   1
  -4 -21   0 29.2350  3.1495   1
   4  21   0 36.4338  3.2377   5
  -5 -21   0 3.53005 2.30155   1
   5 -21   0 7.27999 2.76878   1
   5  21   0 6.00982 2.20325   5
  -6 -21   0 2.48201 2.15634   1
   6 -21   0 -1.3525  2.5099   1
   6  21   0 0.98743 1.96513   5
  -7 -21   0 3.90617 2.16706   1
   7  21   0 3.17183 2.10403   5
   8 -21   0 1.37054 2.56317   3
  -8 -21   0 4.01185 2.11032   1
   8 -21   0 1.00726 1.56657   4
   8  21   0 2.51693 2.00438   5
   9 -21   0 3.97449 2.72028   3
   9  21   0 3.19973 2.04505   5
   9 -21   0 1.68191 1.44109   4
  10 -21   0 14.6986  1.3284   4
  10 -21   0 19.8723  3.4579   3
  10  21   0 13.5400  2.4061   5
  11  21   0 5.80793 2.12428   5
  11 -21   0 6.77480 3.15291   3
  12 -21   0 4.85767 3.05578   3
  12  21   0 1.36774 1.99847   5
  13 -21   0 1.48725 3.11653   3
  13  21   0 0.56116 1.99969   5
  13 -21   0 6.02242 3.24253   2
   0 -22   0 4.10828 2.59765   1
   0  22   0 3.84648 2.39524   5
  -1  22   0 -2.9425  1.9775   5
   1  22   0 -0.8743  2.0228   5
   1 -22   0 0.85634 2.42101   1
  -1 -22   0 0.34427 2.17924   1
   2 -22   0 61.4524  4.7932   1
   2  22   0 66.1327  4.3015   5
  -2  22   0 61.8437  4.3957   5
  -2  22   0 70.3188  3.6582   4
  -2 -22   0 62.2929  4.5004   1
   3  22   0 13.3286  2.4684   5
   3 -22   0 5.55749 2.76116   1
  -3  22   0 10.3401  2.1417   4
  -3 -22   0 10.7473  2.5968   1
   4  22   0 7.98302 2.43668   5
  -4  22   0 8.08690 2.12902   4
   4 -22   0 5.79174 2.80384   1
  -4 -22   0 9.91035 2.47420   1
   5 -22   0 60.8955  4.8712   1
   5  22   0 60.2674  4.1723   5
  -5 -22   0 55.0093  4.2189   1
   6  22   0 0.65980 1.97186   5
  -6 -22   0 -0.2286  2.0918   1
   6 -22   0 1.48518 2.64092   1
   7  22   0 15.5946  2.5128   5
  -7 -22   0 18.4754  2.7818   1
   8 -22   0 -2.7689  2.5067   3
   8  22   0 -3.1274  1.9263   5
   9  22   0 -2.0029  1.8497   5
   9 -22   0 -1.1255  1.3904   4
   9 -22   0 1.75824 2.69807   3
  10 -22   0 1.80911 1.12255   4
  10  22   0 1.78038 2.07450   5
  10 -22   0 3.67688 2.86975   3
  11  22   0 16.3777  2.6651   5
  11 -22   0 14.7855  3.6920   3
  12  22   0 12.4261  2.4262   5
  12 -22   0 17.3746  3.8065   3
  13  22   0 -1.0209  1.8776   5
  13 -22   0 -2.8609  2.9273   2
  13 -22   0 -1.1200  2.9692   3
   0  23   0 -4.1284  2.1620   5
   0 -23   0 -1.9318  2.3082   1
   1  23   0 9.57072 2.73980   5
  -1  23   0 13.9863  2.8917   5
  -1 -23   0 10.6128  2.8387   1
   1 -23   0 12.9514  3.0490   1
   2  23   0 5.67452 2.57661   5
  -2  23   0 11.5787  2.8928   5
   2 -23   0 10.8093  3.0260   1
  -2  23   0 12.2335  2.1189   4
  -2 -23   0 9.90469 2.94438   1
   3 -23   0 14.8891  3.2256   1
  -3 -23   0 14.8282  3.0230   1
   3  23   0 17.4312  2.7710   5
  -3  23   0 16.9762  2.3984   4
   4  23   0 3.04060 2.35281   5
   4 -23   0 0.42914 2.73757   1
  -4  23   0 3.81490 1.96600   4
  -4 -23   0 2.23979 2.45319   1
   5  23   0 3.62910 2.15755   5
  -5 -23   0 2.11689 2.23067   1
   5 -23   0 4.97249 3.10277   1
   6  23   0 3.25260 2.28154   5
  -6 -23   0 2.14855 2.32026   1
   6 -23   0 1.16873 2.74915   1
  -7 -23   0 -0.3415  2.2406   1
   7  23   0 -0.3032  2.1121   5
   8 -23   0 18.1471  3.5714   3
   8  23   0 13.5910  2.6000   5
   9 -23   0 1.73219 2.97951   3
   9 -23   0 1.20904 1.53470   4
   9  23   0 2.43339 2.16704   5
  10 -23   0 6.69690 1.35355   4
  10 -23   0 -0.0149  2.8220   3
  10  23   0 3.10225 2.33580   5
  11 -23   0 9.18860 3.40828   3
  11  23   0 2.21988 2.29107   5
  12  23   0 0.19270 2.18638   5
  12 -23   0 -2.9304  2.9452   3
   0  24   0 2.91316 2.46920   5
   0 -24   0 7.88789 2.91684   1
   1  24   0 20.6964  3.0791   5
  -1  24   0 19.6719  3.2325   5
  -1 -24   0 16.8411  3.1217   1
   1 -24   0 13.8968  3.2399   1
  -2  24   0 -0.0355  1.7174   4
   2 -24   0 0.71041 2.68554   1
   2  24   0 1.03509 2.30644   5
  -2 -24   0 -0.1142  2.4199   1
   3 -24   0 32.7703  4.1919   1
  -3 -24   0 31.2091  3.5581   1
   3  24   0 29.5235  3.5126   5
  -3  24   0 41.8211  3.0786   4
  -4  24   0 0.48702 1.92324   4
   4 -24   0 0.73212 2.84941   1
  -4 -24   0 -2.4034  2.2829   1
   4  24   0 -2.0131  2.1581   5
  -5 -24   0 6.06793 2.41803   1
   5 -24   0 5.51712 3.11661   1
   5  24   0 4.68228 2.33291   5
  -6 -24   0 2.67609 2.29580   1
   6  24   0 4.70145 2.47665   5
   7  24   0 2.60934 2.34872   5
  -7 -24   0 -0.3366  2.3161   1
   8  24   0 12.9474  2.6677   5
   8 -24   0 8.83430 3.37315   3
   9 -24   0 2.91598 2.92638   3
   9 -24   0 -1.0796  1.5313   4
   9  24   0 -1.6856  2.0841   5
  10  24   0 -2.8295  2.0532   5
  10 -24   0 0.27632 2.94113   3
  10 -24   0 -0.9218  1.2917   4
  11 -24   0 -3.7695  2.9625   3
  11  24   0 -2.1602  2.0320   5
   0  25   0 -3.4702  2.4157   5
   0 -25   0 -0.3527  2.6496   1
   1 -25   0 0.64698 2.69968   1
  -1 -25   0 1.56905 2.70800   1
   1  25   0 -0.8974  2.5257   5
   2 -25   0 2.80684 2.84851   1
  -2 -25   0 0.34862 2.62877   1
   2  25   0 0.96200 2.36819   5
   3 -25   0 0.26121 2.74281   1
  -3 -25   0 -0.5937  2.5863   1
  -3  25   0 -1.3384  1.8588   4
   3  25   0 1.48621 2.49628   5
  -4  25   0 -3.0014  1.8893   4
  -4 -25   0 1.51622 2.42354   1
   4 -25   0 5.14784 3.09749   1
   4  25   0 -0.1229  2.4242   5
  -5 -25   0 12.7242  3.0381   1
   5  25   0 9.03841 2.63875   5
   5 -25   0 8.37655 3.45725   1
  -6 -25   0 2.52832 2.52436   1
   6  25   0 3.62034 2.48912   5
   7  25   0 4.12592 2.50761   5
   8  25   0 22.9944  3.3363   5
   8 -25   0 28.6827  4.0307   3
   9 -25   0 -3.4565  2.7908   3
   9  25   0 -1.7916  2.2641   5
  10  25   0 1.80010 2.40148   5
  10 -25   0 1.31827 3.04487   3
  10 -25   0 -0.0853  1.3116   4
   0 -26   0 37.1329  4.3497   1
   0  26   0 32.9078  3.7995   5
  -1 -26   0 -0.9820  2.6162   1
   1  26   0 -3.3629  2.3291   5
   1 -26   0 1.88837 2.79380   1
   2 -26   0 5.33086 3.10482   1
   2  26   0 14.1378  3.1898   5
  -2 -26   0 8.23544 2.98026   1
   3  26   0 0.76199 2.58916   5
  -3 -26   0 1.01807 2.55891   1
   3 -26   0 -1.1618  2.8436   1
  -3  26   0 -2.9434  1.8286   4
  -4 -26   0 0.49084 2.71977   1
   4 -26   0 6.20399 3.17173   1
  -4  26   0 0.16319 2.01847   4
   4  26   0 1.24788 2.59130   5
  -5 -26   0 -0.1914  2.6092   1
   5  26   0 1.88271 2.39963   5
   6  26   0 4.02677 2.62707   5
  -6 -26   0 -1.4750  2.5057   1
   7  26   0 10.3563  2.7052   5
   8 -26   0 2.79364 3.05607   3
   8  26   0 1.59250 2.56060   5
   0 -27   0 -5.8895  2.6432   1
   1  27   0 -4.3114  2.6620   5
   1 -27   0 2.30744 2.88735   1
  -1 -27   0 -1.7932  2.8254   1
   2  27   0 9.29583 2.90478   5
  -2 -27   0 11.6839  3.3308   1
   2 -27   0 5.23432 3.26778   1
   3 -27   0 1.68830 3.12702   1
   3  27   0 0.17966 2.58401   5
  -3 -27   0 3.63789 3.04340   1
  -4  27   0 10.2883  2.4565   4
   4  27   0 5.45598 2.98955   5
   4 -27   0 7.71986 3.35568   1
  -4 -27   0 11.1245  3.2123   1
  -5 -27   0 4.94642 3.06012   1
   5  27   0 10.1764  3.0129   5
  -6 -27   0 22.6246  3.5872   1
   6  27   0 20.2942  3.4370   5
   7  27   0 9.43670 2.77062   5
   0 -28   0 2.58447 3.08052   1
   1 -28   0 2.19229 3.26272   1
   1  28   0 1.17266 2.76975   5
  -1 -28   0 2.10252 2.87170   1
   2 -28   0 11.0676  3.6827   1
  -2 -28   0 10.3923  3.2430   1
   2  28   0 14.3954  3.2537   5
  -3 -28   0 -4.0033  2.5725   1
   3  28   0 2.80389 2.81469   5
   3 -28   0 -0.2728  3.1630   1
   4  28   0 12.1537  3.1244   5
  -4 -28   0 15.0266  3.3419   1
  -5 -28   0 16.7112  3.3390   1
   5  28   0 15.0708  3.3156   5
   1   0  -1 67.1487  2.0665   5
   1   0  -1 71.6616  2.1426   2
   1   0   1 59.4854  2.1425   3
   1   0   1 74.5569  2.2004   2
   1   0  -1 63.6705  2.1637   3
   1   0  -1 69.6174  2.1915   1
   1   0  -1 69.2566  2.0782   5
   2   0  -1 47.4620  2.0551   3
   2   0   1 47.3741  2.0568   2
   2   0   1 48.3859  2.0480   3
   2   0  -1 48.2723  1.8300   1
   2   0  -1 47.9522  1.9382   2
   3   0  -1 64.2842  2.5654   3
   3   0   1 61.7718  2.5548   3
   3   0  -1 57.6272  2.3903   2
   3   0   1 60.4995  2.5393   2
   4   0  -1 7.18151 1.20034   3
   4   0  -1 6.58914 1.16785   2
   4   0   1 6.01154 1.17816   3
   4   0   1 5.90650 1.12849   2
   5   0   1 182.307   6.192   2
   5   0  -1 188.823   6.128   2
   5   0   1 182.688   6.260   3
   5   0  -1 181.616   6.274   3
   6   0  -1 64.4813  3.0355   2
   6   0  -1 67.4707  3.2532   3
   6   0   1 70.6716  3.2447   3
   7   0  -1 15.0062  1.6706   2
   7   0   1 14.8869  1.8308   3
   7   0   1 14.7340  1.7283   2
   7   0  -1 14.4115  1.8242   3
   8   0   1 233.803   7.979   2
   8   0  -1 237.537   7.979   2
   8   0  -1 231.173   8.095   3
   8   0   1 217.269   8.044   3
   9   0  -1 253.252   8.700   3
   9   0  -1 243.670   8.492   2
   9   0   1 239.181   8.490   2
   9   0   1 240.307   8.649   3
  10   0  -1 41.3063  2.9419   2
  10   0   1 43.1389  3.1599   3
  10   0   1 39.9708  2.9876   2
  10   0  -1 42.9362  3.1262   3
  11   0  -1 24.8991  2.4578   2
  11   0   1 23.7925  2.5041   2
  11   0   1 28.9472  2.7318   3
  11   0  -1 25.3242  2.6655   3
  12   0   1 54.0244  3.7927   3
  12   0  -1 48.8822  3.4658   2
  12   0  -1 47.2775  3.5625   3
  12   0   1 47.9271  3.5093   2
  13   0   1 1.28200 2.03822   3
  13   0   1 2.10541 2.12309   2
  13   0  -1 3.49906 1.99015   2
  13   0  -1 -0.0514  1.9823   3
  14   0   1 -1.4170  2.1405   2
  14   0  -1 -1.9536  1.9788   2
  14   0   1 1.25279 2.17224   3
  14   0  -1 -1.2948  2.0908   3
  14   0  -1 -0.3304  0.8072   5
  15   0  -1 4.81246 1.04117   5
  15   0   1 3.67716 0.95766   5
  15   0  -1 5.05581 2.56153   3
  15   0  -1 2.65910 2.27243   2
  15   0   1 3.21701 2.41657   3
  15   0   1 3.27311 2.49009   2
  16   0   1 14.0671  3.0118   3
  16   0  -1 13.5239  1.3690   5
  16   0   1 14.6373  1.3702   5
  16   0  -1 13.1553  2.7900   2
  16   0  -1 11.1304  2.8816   3
  16   0   1 10.1299  2.9181   2
  17   0   1 8.72970 3.01005   2
  17   0   1 10.0821  2.9882   3
  17   0  -1 8.53783 3.00060   2
  17   0  -1 1.57560 2.77706   3
  18   0  -1 6.98953 2.94776   2
  18   0   1 0.69757 2.53501   2
  18   0   1 1.84882 2.82686   3
  18   0  -1 2.28545 2.84635   3
  19   0  -1 2.71057 2.97191   3
  19   0   1 4.06776 2.93616   2
  19   0  -1 1.04975 2.79690   2
  19   0   1 -1.5883  2.7560   3
  20   0  -1 0.26530 2.87347   2
  20   0   1 -1.2669  2.9253   3
  20   0  -1 0.20962 3.06358   3
  20   0   1 1.58152 3.01547   2
   0  -1  -1 -0.5452  0.2338   1
   1  -1   1 189.680   5.285   4
   1   1  -1 182.845   5.579   5
   1   1  -1 189.692   5.617   5
  -1  -1  -1 198.769   5.802   1
   1  -1   1 177.977   5.248   4
   1   1  -1 189.023   5.689   2
   1  -1  -1 183.621   5.709   3
   1   1   1 190.457   5.735   2
   1   1   1 190.952   5.716   3
   1  -1  -1 190.926   5.815   1
   1  -1  -1 186.854   5.229   4
   2   1  -1 10.5150  0.8323   2
   2   1  -1 8.84935 0.88427   3
   2  -1   1 10.4559  0.9018   2
   2  -1  -1 10.2887  0.7217   5
   2  -1  -1 10.3367  0.7772   1
   2   1   1 12.2109  0.9657   2
   2  -1  -1 10.9879  0.9158   3
   2   1   1 11.7292  0.9491   3
   3   1  -1 1619.53   47.62   2
   3  -1   1 1633.70   47.73   3
   3   1  -1 1649.56   47.74   3
   3  -1   1 1658.29   47.67   2
   3   1   1 1602.60   46.82   2
   3   1   1 1599.96   46.87   3
   3  -1  -1 1624.19   45.99   5
   3  -1  -1 1605.28   46.89   3
   3  -1  -1 1601.45   46.77   2
   3  -1  -1 1632.62   47.56   1
   4   1  -1 2171.47   62.71   3
   4  -1   1 2196.33   62.71   3
   4  -1   1 2099.57   62.59   2
   4   1  -1 2156.69   62.55   2
   4  -1  -1 2196.35   62.81   3
   4  -1  -1 2144.75   62.39   5
   4  -1  -1 2161.06   62.65   2
   4   1   1 2171.48   62.70   2
   4   1   1 2121.55   62.77   3
   5   1  -1 174.187   5.816   2
   5  -1   1 169.597   5.902   2
   5  -1   1 180.410   6.018   3
   5   1  -1 169.234   5.966   3
   5   1   1 168.876   5.837   2
   5   1   1 178.034   5.918   3
   5  -1  -1 166.007   5.890   3
   5  -1  -1 170.157   5.793   2
   6   1  -1 673.288  20.265   2
   6  -1   1 660.625  20.341   2
   6  -1   1 675.610  20.445   3
   6   1  -1 688.008  20.453   3
   6   1   1 657.042  20.384   2
   6  -1  -1 677.988  20.344   2
   6   1   1 680.437  20.494   3
   6  -1  -1 690.173  20.518   3
   7   1  -1 15.6996  1.7005   2
   7  -1   1 12.9390  1.7639   3
   7   1  -1 12.9352  1.7658   3
   7  -1   1 15.2169  1.7416   2
   7  -1  -1 11.2250  1.7005   3
   7   1   1 15.6605  1.8216   3
   7   1   1 15.9491  1.7290   2
   7  -1  -1 18.5890  1.7594   2
   8  -1   1 609.856  18.249   3
   8   1  -1 591.827  18.027   2
   8   1  -1 572.254  18.182   3
   8  -1   1 561.679  18.022   2
   8  -1  -1 581.688  18.314   3
   8   1   1 587.931  18.294   3
   8   1   1 585.410  18.184   2
   8  -1  -1 595.564  18.114   2
   9   1  -1 18.5328  2.0166   2
   9  -1   1 14.5776  1.9573   2
   9   1  -1 19.2867  2.1382   3
   9  -1   1 13.0092  1.7735   3
   9   1   1 15.3297  1.9482   2
   9  -1  -1 14.4779  1.9085   2
   9  -1  -1 16.0606  2.0459   3
   9   1   1 14.3738  1.9706   3
  10  -1   1 119.646   5.121   2
  10   1  -1 116.898   5.218   3
  10  -1   1 118.630   5.242   3
  10   1  -1 114.990   5.086   2
  10   1   1 118.818   5.161   2
  10  -1  -1 121.004   5.160   2
  10   1   1 121.445   5.334   3
  10  -1  -1 121.867   3.716   5
  10  -1  -1 124.866   5.406   3
  11   1  -1 7.21059 1.83128   2
  11   1  -1 6.39320 1.93603   3
  11  -1   1 8.52906 1.99402   2
  11  -1   1 7.22151 2.01522   3
  11  -1  -1 6.32176 1.86538   2
  11   1   1 4.53312 1.87567   3
  11  -1  -1 4.39973 1.91120   3
  11  -1  -1 5.97717 0.79925   5
  11   1   1 5.69155 1.83900   2
  12  -1   1 49.6939  3.5309   2
  12   1  -1 43.9711  3.5210   3
  12  -1   1 50.9623  1.9363   5
  12  -1   1 49.6269  3.7500   3
  12   1  -1 47.2854  3.4418   2
  12  -1  -1 49.1220  1.9856   5
  12  -1  -1 51.9876  3.6603   2
  12   1   1 45.2568  3.3399   2
  12   1   1 51.7827  3.6625   3
  12  -1  -1 40.5747  3.4519   3
  13  -1   1 26.5853  2.9868   2
  13  -1   1 25.8810  3.0902   3
  13  -1   1 30.0655  1.5930   5
  13   1  -1 37.0068  3.0758   2
  13   1  -1 29.4809  3.1314   3
  13  -1  -1 28.1714  2.9578   2
  13  -1  -1 31.3187  1.6674   5
  13  -1  -1 26.1479  3.0679   3
  13   1   1 27.4896  2.9892   2
  13   1   1 29.1482  3.1333   3
  14  -1   1 65.8661  4.6561   3
  14   1  -1 75.4976  4.8221   3
  14  -1   1 81.7983  2.8807   5
  14  -1   1 73.4316  4.8241   2
  14   1  -1 72.1773  4.5126   2
  14  -1  -1 69.7208  4.4531   2
  14  -1  -1 64.2007  4.5635   3
  14   1   1 73.6892  4.7033   3
  14  -1  -1 77.9058  2.8696   5
  14   1   1 69.0514  4.6596   2
  15  -1   1 18.9536  1.5280   5
  15  -1   1 21.0249  3.1369   3
  15   1  -1 18.1636  3.0511   3
  15   1  -1 19.5072  2.9210   2
  15  -1   1 18.2817  2.9708   2
  15  -1  -1 19.0654  3.1993   3
  15   1   1 17.9369  3.0365   3
  15  -1  -1 19.6886  1.5268   5
  15   1   1 14.5200  2.8337   2
  15  -1  -1 18.7088  2.8676   2
  16  -1   1 22.0295  3.2928   2
  16  -1   1 30.0271  3.6239   3
  16   1  -1 25.8485  3.5423   3
  16   1  -1 27.4487  1.6027   5
  16   1  -1 21.9033  3.1653   2
  16  -1  -1 24.9229  3.4348   3
  16   1   1 29.4776  3.5723   3
  16   1   1 22.8952  3.2855   2
  16  -1  -1 26.5043  3.3501   2
  17  -1   1 3.35790 2.77218   2
  17   1  -1 2.29568 2.60102   3
  17   1  -1 1.85077 2.65770   2
  17  -1   1 1.70594 2.69739   3
  17   1   1 2.42085 1.07463   5
  17   1   1 2.50171 2.62450   3
  17  -1  -1 2.13864 2.48466   2
  17  -1  -1 5.62096 2.77269   3
  17   1   1 2.44041 2.67635   2
  18  -1   1 0.24050 2.92164   3
  18  -1   1 5.61893 2.89205   2
  18   1  -1 3.04396 2.74922   3
  18   1  -1 5.68293 2.95316   2
  18   1   1 6.87621 3.07192   3
  18   1   1 6.02768 3.04752   2
  18  -1  -1 2.50962 2.64144   2
  18  -1  -1 0.90372 2.82870   3
  19   1  -1 1.77612 2.96190   2
  19  -1   1 -2.5821  2.7726   3
  19  -1   1 -1.5244  2.7902   2
  19   1  -1 5.40301 3.19016   3
  19  -1  -1 -2.8161  2.7819   3
  19   1   1 -2.1920  2.7796   2
  19  -1  -1 0.30798 2.86048   2
  19   1   1 -1.3264  2.8443   3
  20   1  -1 2.53331 3.12761   2
  20   1  -1 -0.6037  3.0098   3
  20  -1   1 1.82691 3.03344   2
  20  -1   1 1.30970 3.21370   3
  20  -1  -1 8.22486 3.40496   3
  20  -1  -1 3.87741 3.07402   2
  20   1   1 3.44600 3.21540   2
  20   1   1 3.65937 3.21802   3
   0  -2  -1 270.387   8.047   1
   0   2  -1 262.542   7.614   5
   0   2  -1 253.704   7.180   4
   0  -2   1 266.752   8.022   1
   0   2   1 260.248   7.181   4
   0   2   1 269.917   7.624   5
   1  -2   1 196.283   5.764   4
   1   2  -1 205.688   6.091   5
  -1  -2  -1 227.784   6.499   1
  -1   2   1 212.496   6.157   5
   1   2  -1 214.356   6.122   5
   1   2   1 222.929   6.325   5
   1  -2  -1 211.581   5.972   4
  -1  -2   1 222.918   6.647   1
   1  -2  -1 215.153   6.719   1
   2   2  -1 572.977  16.826   2
   2  -2   1 570.473  15.764   4
  -2  -2  -1 591.905  17.078   1
   2  -2   1 561.554  15.739   4
   2  -2   1 556.689  16.894   3
   2   2   1 556.179  16.630   2
  -2  -2   1 588.167  17.157   1
   2  -2  -1 555.323  15.218   4
   2  -2  -1 565.844  16.870   1
   2   2   1 566.295  16.629   3
   2  -2  -1 543.794  16.624   3
  -3  -2  -1 1357.65   38.09   1
   3   2  -1 1283.29   37.50   2
   3  -2   1 1289.66   37.55   2
   3  -2   1 1268.62   36.17   5
   3   2  -1 1269.07   37.61   3
   3  -2   1 1255.47   37.59   3
  -3  -2   1 1313.74   38.80   1
   3  -2  -1 1266.09   37.13   3
   3  -2  -1 1254.65   35.70   5
   3  -2  -1 1268.55   37.62   1
   3   2   1 1295.49   37.13   3
   3   2   1 1231.78   37.07   2
   4  -2   1 146.049   5.186   2
   4   2  -1 158.392   5.293   3
   4   2  -1 147.291   5.097   2
   4  -2   1 159.128   4.593   5
   4  -2   1 152.005   5.253   3
   4   2   1 147.642   5.145   3
   4  -2  -1 147.040   5.036   2
   4   2   1 148.635   5.113   2
   4  -2  -1 150.444   4.506   5
  -4  -2   1 155.647   4.629   1
   4  -2  -1 150.406   4.983   1
   4  -2  -1 142.402   5.146   3
   5  -2   1 544.045  16.960   2
   5   2  -1 571.439  16.931   2
   5   2  -1 547.441  17.048   3
   5  -2   1 578.611  15.942   5
   5  -2   1 563.105  17.068   3
   5  -2  -1 563.271  16.026   5
   5   2   1 577.122  17.139   3
   5   2   1 551.442  17.063   2
   5  -2  -1 564.262  17.022   2
   5  -2  -1 565.690  17.149   3
   6   2  -1 139.190   5.102   2
   6   2  -1 140.555   5.290   3
   6  -2   1 149.678   4.297   5
   6  -2   1 132.973   5.259   3
   6  -2   1 143.547   5.207   2
   6   2   1 142.009   5.186   3
   6  -2  -1 137.176   5.184   3
   6  -2  -1 135.380   5.031   2
   6  -2  -1 145.053   4.257   5
   6   2   1 133.997   5.065   2
   7  -2   1 88.4588  3.9097   3
   7  -2   1 85.9286  2.7592   5
   7   2  -1 81.5048  3.6483   2
   7  -2   1 87.1284  3.7979   2
   7  -2  -1 78.1365  3.7335   3
   7   2   1 83.8306  3.6291   2
   7   2   1 80.8101  3.7324   3
   7  -2  -1 81.4889  2.6719   5
   7  -2  -1 76.4055  3.5406   2
   8  -2   1 185.699   6.904   3
   8   2  -1 185.084   6.678   2
   8   2  -1 191.616   6.910   3
   8  -2   1 193.805   5.608   5
   8  -2   1 181.547   6.747   2
   8   2   1 186.383   6.911   3
   8  -2  -1 190.089   6.977   3
   8   2   1 184.950   6.811   2
   8  -2  -1 191.747   5.698   5
   8  -2  -1 197.062   6.817   2
   9   2  -1 95.9870  4.5282   3
   9  -2   1 99.0220  3.1807   5
   9  -2   1 97.7412  4.5311   3
   9   2  -1 93.5197  4.2569   2
   9  -2   1 102.241   4.444   2
   9  -2  -1 99.3829  3.1465   5
   9   2   1 96.8857  4.4122   3
   9   2   1 85.8886  4.2076   2
   9  -2  -1 96.2828  4.4499   3
   9  -2  -1 90.5326  4.1965   2
  10  -2   1 1.90367 1.55248   2
  10   2  -1 0.17729 1.55285   3
  10   2  -1 0.71121 1.55061   2
  10  -2   1 3.59204 1.72110   3
  10  -2   1 2.46873 0.76674   5
  10   2   1 2.34260 1.57304   2
  10  -2  -1 1.44482 0.77795   5
  10   2   1 2.16191 1.62538   3
  10  -2  -1 1.31641 1.58034   3
  10  -2  -1 4.47887 1.56614   2
  11   2  -1 16.7221  2.4005   3
  11  -2   1 15.1443  2.3116   2
  11  -2   1 21.0359  1.3682   5
  11  -2   1 23.1416  2.5665   3
  11   2  -1 21.2045  2.3355   2
  11  -2  -1 13.3713  2.1735   2
  11   2   1 20.7007  2.3967   2
  11   2   1 21.4075  2.5052   3
  11  -2  -1 18.4454  2.4358   3
  11  -2  -1 19.7607  1.4033   5
  12  -2   1 10.8534  1.1304   5
  12   2  -1 6.76832 2.15012   3
  12  -2   1 9.42239 2.22636   2
  12  -2   1 9.84528 2.26869   3
  12   2  -1 8.22025 2.20142   2
  12   2   1 9.70344 2.27677   3
  12  -2  -1 8.59595 2.30714   3
  12  -2  -1 9.95643 2.27448   2
  12   2   1 8.12425 2.15704   2
  12  -2  -1 11.7655  1.1806   5
  13  -2   1 42.0665  3.5189   2
  13   2  -1 41.5184  3.6195   3
  13   2  -1 50.3884  3.6815   2
  13  -2   1 48.2804  2.1927   5
  13  -2   1 44.6524  3.7169   3
  13   2   1 41.6795  3.5886   3
  13  -2  -1 43.1207  3.4741   2
  13   2   1 43.2469  3.4774   2
  13  -2  -1 50.7295  2.2353   5
  13  -2  -1 41.8162  3.6173   3
  14  -2   1 61.5243  4.2408   2
  14  -2   1 65.0508  2.6744   5
  14   2  -1 53.3823  4.1808   3
  14   2  -1 61.7499  4.1265   2
  14  -2   1 50.2675  4.1274   3
  14  -2  -1 54.4326  4.0442   2
  14   2   1 56.6911  4.2859   3
  14  -2  -1 63.5302  2.7173   5
  14   2   1 63.8099  4.2254   2
  14  -2  -1 52.9497  4.2091   3
  15   2  -1 0.46359 2.27174   3
  15   2  -1 1.98504 2.22232   2
  15  -2   1 -1.1518  2.3112   2
  15  -2   1 0.71867 2.29047   3
  15   2   1 0.35422 2.22122   2
  15  -2  -1 1.35866 2.24354   3
  15   2   1 0.11317 2.26135   3
  15  -2  -1 1.14278 2.11402   2
  16  -2   1 7.34485 2.70328   2
  16   2  -1 2.98138 2.55119   3
  16   2  -1 4.35489 2.59989   2
  16  -2   1 5.43704 2.65468   3
  16   2   1 1.44536 2.58455   3
  16   2   1 5.56887 2.56595   2
  16  -2  -1 8.73256 2.81806   3
  16  -2  -1 1.63354 2.60920   2
  17  -2   1 9.92335 3.01344   3
  17  -2   1 6.59671 2.81071   2
  17   2  -1 6.66596 2.87252   3
  17   2  -1 6.52548 2.73634   2
  17  -2  -1 5.11641 2.83521   3
  17   2   1 9.00077 2.82055   2
  17   2   1 5.03591 2.80453   3
  17  -2  -1 7.80151 2.74467   2
  18  -2   1 5.73784 2.94935   2
  18   2  -1 11.0359  3.2235   3
  18  -2   1 7.09238 3.12649   3
  18   2  -1 9.23488 3.10744   2
  18   2   1 4.64460 2.81961   2
  18   2   1 8.99753 3.28671   3
  18  -2  -1 9.62879 3.07557   2
  18  -2  -1 6.23813 3.06420   3
  19  -2   1 -0.0079  2.8118   2
  19   2  -1 3.67856 3.04821   3
  19  -2   1 0.06872 2.88552   3
  19   2  -1 -2.1718  2.8590   2
  19  -2  -1 0.30915 2.97928   3
  19   2   1 1.98965 2.88655   2
  19  -2  -1 3.20002 2.87123   2
  19   2   1 3.06957 3.03484   3
  20   2  -1 -3.3122  2.7313   3
  20   2  -1 1.30315 2.89983   2
  20  -2   1 0.88895 3.04981   3
  20  -2   1 0.97258 3.07129   2
  20  -2  -1 -3.8914  2.7350   3
  20   2   1 -3.0358  2.7900   3
  20  -2  -1 -1.7065  2.9860   2
  20   2   1 2.12517 2.95414   2
   0  -3   1 287.229   8.967   1
   0   3   1 287.410   7.993   4
   0   3  -1 294.260   8.512   5
   0   3   1 291.317   8.502   5
   0  -3  -1 294.809   9.002   1
   0   3  -1 308.642   8.029   4
   1   3  -1 5.11921 0.64504   5
  -1   3   1 3.63380 0.67132   5
  -1  -3  -1 6.21066 0.75507   1
   1  -3   1 4.67241 0.78560   1
   1  -3  -1 4.42512 0.80131   1
  -1   3  -1 5.09685 0.68366   5
  -1  -3   1 4.82128 0.67604   1
   1   3   1 3.98068 0.59347   5
  -2   3   1 91.3945  3.0648   5
   2   3  -1 95.2195  2.8782   5
  -2  -3  -1 96.9367  3.2226   1
   2   3  -1 96.2147  2.8821   5
   2  -3   1 89.2385  2.7637   4
   2   3   1 97.9638  2.9401   5
  -2  -3   1 96.8936  3.1507   1
   2  -3  -1 95.5307  2.8619   4
   2  -3  -1 94.9662  3.3954   3
   2  -3  -1 93.5574  3.4407   1
  -2   3  -1 102.077   3.169   5
  -3  -3  -1 902.503  26.218   1
   3  -3   1 880.479  26.020   3
   3   3  -1 863.394  25.898   2
  -3  -3   1 895.804  25.674   1
   3  -3  -1 843.635  23.350   4
   3  -3  -1 825.441  25.392   3
   3   3   1 845.683  25.389   2
   3  -3  -1 870.276  25.756   1
   3   3   1 889.040  25.423   3
   4   3  -1 1136.04   33.93   2
  -4  -3  -1 1191.63   34.31   1
   4  -3   1 1166.19   32.62   5
   4  -3   1 1144.15   34.08   3
   4   3  -1 1158.97   34.09   3
   4  -3   1 1152.42   34.02   2
   4   3   1 1138.81   33.48   3
   4  -3  -1 1118.49   33.48   3
   4  -3  -1 1130.50   32.05   5
   4   3   1 1112.79   33.41   2
   4  -3  -1 1164.80   33.89   1
  -4  -3   1 1161.39   33.80   1
   5  -3   1 181.599   6.380   2
  -5  -3  -1 197.021   6.015   1
   5  -3   1 186.829   6.472   3
   5   3  -1 189.782   6.491   3
   5   3  -1 193.987   6.375   2
   5  -3   1 182.379   5.707   5
   5   3   1 186.215   6.276   2
   5  -3  -1 185.573   6.185   1
  -5  -3   1 190.090   5.685   1
   5  -3  -1 181.920   6.218   2
   5   3   1 186.651   6.321   3
   5  -3  -1 175.313   6.302   3
   5  -3  -1 184.206   5.612   5
   6  -3   1 41.8780  2.6661   3
   6  -3   1 42.0351  1.8294   5
   6   3  -1 40.2259  2.5760   3
   6   3  -1 43.7478  2.4771   2
   6  -3   1 43.2845  2.5259   2
  -6  -3  -1 44.2482  1.9038   1
   6  -3  -1 41.3319  1.8510   5
   6   3   1 43.5377  2.5659   3
   6  -3  -1 42.5985  2.6523   3
   6   3   1 38.6396  2.5184   2
  -6  -3   1 41.3342  1.6407   1
   6  -3  -1 46.3357  2.5193   2
   7   3  -1 211.193   7.430   3
   7  -3   1 211.314   7.480   3
   7  -3   1 195.995   7.292   2
  -7  -3  -1 224.216   6.790   1
   7   3  -1 212.084   7.271   2
   7  -3   1 216.669   6.416   5
   7  -3  -1 196.708   7.304   3
  -7  -3   1 218.745   6.464   1
   7   3   1 206.936   7.250   2
   7  -3  -1 210.710   7.182   2
   7  -3  -1 207.528   6.312   5
   7   3   1 206.191   7.312   3
   8   3  -1 32.5444  2.4823   3
   8  -3   1 36.3944  1.6923   5
  -8  -3  -1 33.7952  1.7614   1
   8   3  -1 30.5121  2.3184   2
   8  -3   1 31.0089  2.3905   2
   8  -3   1 33.4676  2.4914   3
   8   3   1 35.6575  2.5703   2
  -8  -3   1 34.2189  1.5443   1
   8  -3  -1 34.8404  2.5005   2
   8  -3  -1 34.1150  1.6758   5
   8   3   1 34.1939  2.5315   3
   8  -3  -1 31.5144  2.4823   3
   9  -3   1 3.10220 1.57771   3
   9  -3   1 4.38629 1.61619   2
   9   3  -1 5.89751 1.67585   3
   9   3  -1 5.81020 1.57078   2
  -9  -3  -1 3.93361 0.93111   1
   9  -3   1 4.59306 0.91087   5
   9   3   1 9.69139 1.75829   2
   9   3   1 5.75764 1.73504   3
   9  -3  -1 7.46030 1.73429   3
  -9  -3   1 5.16876 0.82151   1
   9  -3  -1 5.17404 1.61850   2
   9  -3  -1 7.09331 0.96384   5
  10  -3   1 22.1106  2.4590   3
  10  -3   1 25.9298  1.5533   5
  10   3  -1 25.8603  2.4270   2
  10  -3   1 25.6051  2.4510   2
 -10  -3  -1 25.0763  1.6618   1
  10   3  -1 23.1347  2.3951   3
  10   3   1 29.2111  2.4790   2
  10  -3  -1 21.0141  2.3911   3
  10   3   1 21.1939  2.3926   3
 -10  -3   1 24.5382  1.4177   1
  10  -3  -1 20.6085  2.2506   2
  10  -3  -1 24.5884  1.5735   5
  11  -3   1 42.7628  3.3325   3
  11   3  -1 43.3051  3.2060   2
  11   3  -1 42.0715  3.2864   3
 -11  -3  -1 54.1182  2.3554   1
  11  -3   1 45.0362  3.3445   2
  11  -3   1 52.0505  2.2089   5
  11  -3  -1 47.2216  3.3463   2
  11   3   1 51.8905  3.5046   3
  11  -3  -1 49.0669  3.5435   3
  11  -3  -1 50.3583  2.2767   5
  11   3   1 47.5169  3.3695   2
 -11  -3   1 50.8608  2.1301   1
 -12  -3  -1 36.5344  2.0801   1
  12   3  -1 30.2837  2.9187   2
  12  -3   1 35.3107  3.1866   3
  12  -3   1 30.5822  2.9117   2
  12  -3   1 40.7700  2.0486   5
  12   3  -1 30.3362  3.0908   3
  12  -3  -1 35.8116  3.0373   2
  12  -3  -1 31.6990  3.1123   3
  12   3   1 35.9266  3.1605   3
  12   3   1 34.4740  3.0672   2
  12  -3  -1 36.5698  2.0141   5
  13   3  -1 15.2240  2.6494   2
  13  -3   1 7.92871 2.34510   2
  13  -3   1 12.5027  1.4425   5
  13  -3   1 12.7708  2.5021   3
  13   3  -1 8.41061 2.35098   3
  13   3   1 10.6206  2.4153   3
  13   3   1 11.5599  2.3990   2
  13  -3  -1 11.9111  1.4043   5
  13  -3  -1 11.4588  2.5588   2
  13  -3  -1 10.7950  2.5171   3
  14   3  -1 2.31608 2.38131   3
  14  -3   1 0.66834 2.21129   3
  14  -3   1 -1.0405  2.0944   2
  14   3  -1 -2.0882  1.9675   2
  14  -3   1 1.42136 1.18062   5
  14  -3  -1 0.48526 2.15117   2
  14   3   1 0.71175 2.17805   3
  14  -3  -1 -1.3219  2.1341   3
  14   3   1 -1.0348  2.0509   2
  15  -3   1 27.4548  3.3280   2
  15   3  -1 25.8263  3.3464   3
  15   3  -1 25.7214  3.1337   2
  15  -3   1 24.9741  3.3580   3
  15   3   1 26.4553  3.2238   2
  15  -3  -1 29.0691  3.3169   2
  15   3   1 29.8317  3.4580   3
  15  -3  -1 25.7770  3.4049   3
  16   3  -1 1.20394 2.30968   2
  16  -3   1 -1.2224  2.3459   2
  16  -3   1 1.85595 2.50222   3
  16   3  -1 0.38908 2.47308   3
  16   3   1 1.09950 2.33581   2
  16  -3  -1 3.26542 2.74592   3
  16   3   1 3.43885 2.54296   3
  16  -3  -1 7.14681 2.80112   2
  17   3  -1 7.95641 2.87917   2
  17  -3   1 5.53792 3.01138   3
  17   3  -1 2.28186 2.78738   3
  17  -3   1 5.50589 2.84990   2
  17   3   1 5.41025 2.84303   3
  17   3   1 4.19751 2.70442   2
  17  -3  -1 6.76378 2.88604   2
  17  -3  -1 4.87987 2.86578   3
  18   3  -1 1.22528 2.55744   2
  18   3  -1 -0.8170  2.7845   3
  18  -3   1 -0.3478  2.6803   2
  18  -3   1 -3.6015  2.5350   3
  18   3   1 3.74038 2.95307   3
  18  -3  -1 0.91746 2.78090   2
  18  -3  -1 -2.1544  2.6459   3
  18   3   1 3.42108 2.80362   2
  19   3  -1 5.84929 3.17648   3
  19  -3   1 4.02712 2.98578   2
  19  -3   1 1.94735 3.04896   3
  19   3  -1 0.82451 2.80110   2
  19   3   1 3.10485 3.01228   3
  19  -3  -1 5.28031 3.23536   2
  19  -3  -1 0.36261 2.81430   3
  19   3   1 4.28085 2.84772   2
  20   3  -1 3.30832 3.16600   3
  20   3  -1 -1.8361  2.7700   2
  20  -3   1 -0.6134  3.1690   3
  20  -3   1 2.65321 3.20194   2
  20   3   1 3.16560 3.18528   3
  20  -3  -1 1.52856 3.18887   2
  20  -3  -1 4.65807 3.33057   3
  20   3   1 1.77944 2.94410   2
   0   4  -1 22.7805  1.3173   5
   0  -4   1 21.9837  1.5684   1
   0   4   1 19.1792  1.1152   4
   0  -4  -1 21.1020  1.5270   1
   0   4  -1 21.8407  1.1512   4
   0   4   1 20.3854  1.2924   5
  -1   4   1 22.9461  1.4191   5
   1  -4   1 25.1475  1.6915   1
  -1  -4  -1 23.2945  1.5149   1
  -1   4   1 22.0116  1.1925   4
   1   4  -1 23.4542  1.3489   5
  -1  -4   1 22.4279  1.3494   1
  -1   4  -1 20.1786  1.3824   5
   1   4   1 21.1976  0.9874   4
  -1   4  -1 23.4734  1.2601   4
   1   4   1 21.9973  1.3138   5
   1  -4  -1 23.7633  1.6764   1
   2  -4   1 41.8148  1.6753   4
  -2  -4  -1 48.3738  2.0819   1
  -2   4   1 43.5118  2.0195   5
   2   4  -1 44.8397  1.7666   5
   2  -4   1 47.0219  2.3391   1
   2  -4  -1 43.3050  2.3001   1
  -2  -4   1 48.0463  1.9138   1
   2   4   1 46.7223  1.7412   5
   2  -4  -1 43.4242  1.7337   4
  -2   4  -1 44.2051  2.0203   5
   3   4  -1 81.2561  2.5388   5
  -3  -4  -1 86.6757  2.9670   1
   3  -4   1 76.1684  2.4613   4
   3   4  -1 78.3639  2.5244   5
   3  -4  -1 77.4153  3.1805   3
  -3  -4   1 84.5453  2.7675   1
   3   4   1 79.2065  2.4729   5
   3  -4  -1 76.5168  2.4840   4
   3  -4  -1 80.0720  3.2114   1
   4   4  -1 614.903  18.063   2
  -4  -4  -1 626.614  18.105   1
   4  -4   1 565.002  18.149   3
   4  -4  -1 588.034  18.081   3
   4  -4  -1 586.017  18.260   1
  -4  -4   1 630.652  17.919   1
   4   4   1 594.256  18.067   2
   5  -4   1 82.6176  2.9829   5
   5  -4   1 76.3381  3.4747   2
   5   4  -1 81.5995  3.4167   2
  -5  -4  -1 82.9145  2.9848   1
   5  -4   1 88.5266  3.6288   3
   5   4   1 77.1992  3.4190   2
   5   4   1 78.8260  3.4553   3
   5  -4  -1 79.5725  2.9604   5
   5  -4  -1 77.1919  3.4724   3
   5  -4  -1 83.9235  3.4249   1
  -5  -4   1 83.0755  2.6985   1
  -6  -4  -1 125.928   4.129   1
   6   4  -1 121.581   4.613   2
   6   4  -1 120.237   4.780   3
   6  -4   1 117.073   4.687   2
   6  -4   1 114.951   4.757   3
   6  -4   1 122.659   4.038   5
  -6  -4   1 117.390   3.831   1
   6   4   1 121.179   4.707   3
   6  -4  -1 119.883   4.632   2
   6   4   1 123.297   4.744   2
   6  -4  -1 121.578   3.994   5
   6  -4  -1 115.414   4.691   3
   7  -4   1 58.6200  3.2718   3
   7  -4   1 58.3825  3.1291   2
   7   4  -1 61.4994  3.1798   2
   7  -4   1 62.0416  2.4726   5
   7   4  -1 59.2861  3.2516   3
  -7  -4  -1 58.9965  2.3949   1
   7   4   1 58.4316  3.1094   2
  -7  -4   1 59.5511  2.1528   1
   7  -4  -1 63.3812  2.4650   5
   7  -4  -1 61.1503  3.2173   2
   7   4   1 57.7388  3.2202   3
   7  -4  -1 57.6138  3.2654   3
   8  -4   1 31.4034  2.4478   2
   8   4  -1 34.7060  2.5679   3
   8   4  -1 31.3526  2.3505   2
   8  -4   1 32.5369  2.5228   3
  -8  -4  -1 37.3942  1.7932   1
   8  -4   1 33.5887  1.8319   5
   8   4   1 31.6376  2.4494   3
   8  -4  -1 28.0940  2.4647   3
   8  -4  -1 37.1155  1.8711   5
   8   4   1 28.5527  2.3538   2
   8  -4  -1 34.6970  2.5411   2
  -8  -4   1 32.8956  1.4749   1
   9   4  -1 5.45375 1.75586   3
  -9  -4  -1 5.56447 0.95183   1
   9  -4   1 7.13840 1.09641   5
   9  -4   1 3.89311 1.73777   3
   9   4  -1 8.46233 1.69865   2
   9  -4   1 3.69370 1.64478   2
   9  -4  -1 5.88930 1.08322   5
   9  -4  -1 6.42387 1.76730   3
  -9  -4   1 5.85845 0.75558   1
   9  -4  -1 6.66764 1.68255   2
   9   4   1 3.01024 1.64602   3
   9   4   1 6.73157 1.64881   2
  10   4  -1 57.6181  3.3610   2
  10  -4   1 52.6337  3.4526   2
 -10  -4  -1 56.3479  2.4788   1
  10  -4   1 63.0797  2.5408   5
  10   4  -1 54.9206  3.5639   3
  10  -4   1 61.9301  3.7198   3
  10  -4  -1 68.1393  2.6718   5
  10   4   1 62.8464  3.6514   3
  10  -4  -1 58.7154  3.5048   2
  10  -4  -1 56.9554  3.6473   3
 -10  -4   1 59.2068  2.3074   1
  10   4   1 59.2430  3.5300   2
  11  -4   1 31.0611  1.9816   5
  11  -4   1 33.0555  2.9379   3
 -11  -4  -1 33.3225  1.8594   1
  11  -4   1 30.0779  2.7752   2
  11   4  -1 28.7597  2.8294   3
  11   4  -1 33.6333  2.7559   2
  11  -4  -1 26.8370  2.6434   2
 -11  -4   1 28.0437  1.5012   1
  11  -4  -1 26.6006  2.7420   3
  11  -4  -1 28.6837  1.9056   5
  11   4   1 31.3191  2.8634   3
  11   4   1 29.8533  2.6944   2
  12  -4   1 41.6506  3.3746   2
 -12  -4  -1 46.3492  2.3165   1
  12   4  -1 47.3443  3.4510   2
  12  -4   1 51.1871  2.4891   5
  12  -4   1 42.8995  3.5068   3
  12   4  -1 52.1838  3.7318   3
  12   4   1 37.7024  3.2368   2
  12  -4  -1 47.1978  3.5774   2
  12  -4  -1 48.9224  2.4520   5
  12  -4  -1 46.6284  3.5549   3
  12   4   1 40.6063  3.3880   3
  13   4  -1 63.6888  4.2797   2
  13  -4   1 58.5336  4.1443   2
  13  -4   1 67.4675  4.3557   3
  13   4  -1 50.5346  4.0593   3
  13  -4   1 67.9825  2.9467   5
  13  -4  -1 64.2776  4.2993   2
  13   4   1 55.8958  4.1068   3
  13  -4  -1 61.2545  4.3208   3
  13   4   1 63.2788  4.1453   2
  14  -4   1 1.12775 2.25170   3
  14   4  -1 -0.1128  2.1340   3
  14   4  -1 1.62487 2.04353   2
  14  -4   1 1.57360 2.15817   2
  14   4   1 0.04617 2.05839   2
  14   4   1 1.78497 2.32017   3
  14  -4  -1 3.74172 2.17968   2
  14  -4  -1 0.24858 2.26226   3
  15  -4   1 7.60508 2.65514   2
  15   4  -1 11.2220  2.9137   3
  15   4  -1 12.4507  2.7029   2
  15  -4   1 5.53357 2.61211   3
  15  -4  -1 9.69505 2.65991   2
  15  -4  -1 13.1024  2.9454   3
  15   4   1 13.0242  2.6822   2
  15   4   1 8.36677 2.71572   3
  16   4  -1 -2.4453  2.2022   2
  16  -4   1 3.73642 2.63230   2
  16  -4   1 -0.6902  2.3842   3
  16   4  -1 -1.6933  2.4276   3
  16  -4  -1 0.64314 2.50295   3
  16   4   1 2.17122 2.51794   3
  16  -4  -1 3.36784 2.68251   2
  16   4   1 3.80208 2.45364   2
  17  -4   1 0.35922 2.57886   3
  17  -4   1 -1.3489  2.6529   2
  17   4  -1 0.74983 2.45217   2
  17   4  -1 -4.0289  2.3404   3
  17   4   1 -0.9231  2.4342   2
  17   4   1 2.23360 2.80827   3
  17  -4  -1 2.98528 2.65185   2
  17  -4  -1 3.01915 2.78813   3
  18   4  -1 6.59484 2.87717   2
  18   4  -1 6.42628 3.08549   3
  18  -4   1 3.27765 2.87695   3
  18  -4   1 6.75915 3.05006   2
  18   4   1 4.62206 2.86227   2
  18  -4  -1 5.12117 2.98155   2
  18  -4  -1 3.21073 2.86681   3
  18   4   1 1.65356 2.94038   3
  19  -4   1 4.33981 2.97966   2
  19   4  -1 2.36155 3.11508   3
  19   4  -1 2.92499 2.93526   2
  19  -4   1 0.10027 2.92902   3
  19  -4  -1 5.07303 3.00994   2
  19  -4  -1 2.36349 3.17061   3
  19   4   1 1.79831 3.03830   2
  19   4   1 2.68448 2.95416   3
  20   4  -1 2.64559 3.28036   2
  20   4  -1 -2.7406  2.8464   3
  20  -4   1 0.47201 3.20365   3
  20  -4   1 -0.1296  2.9460   2
  20   4   1 -0.5980  3.1421   3
  20  -4  -1 -1.4919  2.9488   3
  20   4   1 1.65361 2.95873   2
  20  -4  -1 -0.2560  3.1881   2
   0   5  -1 376.822  11.188   5
   0   5   1 391.320  11.206   5
   0   5   1 373.911  10.481   4
   0  -5   1 382.191  11.817   1
   0   5  -1 388.646  10.512   4
   0  -5  -1 388.495  11.861   1
   1  -5   1 575.852  17.895   1
  -1   5   1 617.367  16.976   5
   1   5  -1 586.756  16.875   5
  -1   5   1 583.360  15.962   4
  -1  -5  -1 586.713  17.826   1
  -1   5  -1 577.957  16.941   5
   1   5   1 581.411  16.877   5
  -1   5  -1 586.280  15.977   4
  -1  -5   1 596.751  17.791   1
   1  -5  -1 599.946  17.947   1
   1   5   1 598.940  15.878   4
  -2  -5  -1 47.0691  2.1950   1
   2  -5   1 40.9634  1.7455   4
   2   5  -1 45.4681  1.9017   5
   2  -5   1 40.0223  2.3739   1
  -2   5   1 42.2734  2.0351   5
  -2   5  -1 42.1160  2.1026   5
  -2  -5   1 43.1830  1.9778   1
   2  -5  -1 39.7539  1.7550   4
   2  -5  -1 41.9824  2.3899   1
   2   5   1 41.7575  1.7759   5
   3  -5   1 576.876  17.450   1
   3  -5   1 555.225  15.362   4
  -3   5   1 565.638  16.365   5
  -3  -5  -1 584.874  17.183   1
   3   5  -1 563.397  16.194   5
  -3   5  -1 573.840  16.514   5
   3  -5  -1 563.797  15.520   4
  -3  -5   1 590.021  17.233   1
   3   5   1 579.802  16.335   5
   3  -5  -1 562.759  17.552   1
   4  -5   1 792.904  23.647   3
   4   5  -1 793.235  22.313   5
  -4  -5  -1 801.858  23.617   1
   4   5  -1 775.833  22.345   5
   4  -5   1 785.013  21.142   4
   4  -5  -1 764.524  20.873   4
  -4  -5   1 794.477  23.211   1
   4  -5  -1 778.759  23.629   1
   4  -5  -1 772.010  23.295   3
   4   5   1 787.509  22.143   5
  -5  -5  -1 10.8172  1.0954   1
   5  -5   1 8.23090 1.52638   3
   5  -5  -1 7.91120 1.42253   1
  -5  -5   1 10.0418  0.8673   1
   5  -5  -1 7.05875 1.43698   3
   5   5   1 8.73459 1.42282   2
   6  -5   1 109.187   4.611   3
   6  -5   1 113.231   3.944   5
   6  -5   1 114.171   4.560   2
  -6  -5  -1 119.628   3.958   1
   6   5  -1 109.670   4.440   2
   6   5   1 115.395   4.506   2
   6   5   1 110.371   4.493   3
   6  -5  -1 106.634   3.857   5
   6  -5  -1 115.175   4.372   1
   6  -5  -1 102.710   4.474   3
  -6  -5   1 112.002   3.619   1
   7   5  -1 27.4043  2.3222   3
   7  -5   1 26.7917  2.2545   3
  -7  -5  -1 31.1417  1.6790   1
   7   5  -1 31.6124  2.2727   2
   7  -5   1 30.6858  1.8505   5
   7  -5   1 28.7816  2.3168   2
   7  -5  -1 33.2427  2.4060   2
   7  -5  -1 29.7984  1.7627   5
   7   5   1 25.5630  2.1687   2
   7  -5  -1 24.4919  2.1638   3
   7   5   1 24.1550  2.1423   3
  -7  -5   1 26.4715  1.3038   1
   8   5  -1 164.520   6.112   2
  -8  -5  -1 163.536   5.419   1
   8  -5   1 160.003   6.224   2
   8  -5   1 154.523   6.289   3
   8  -5   1 172.535   5.409   5
   8   5  -1 165.850   6.304   3
  -8  -5   1 162.854   5.182   1
   8   5   1 159.310   6.168   2
   8  -5  -1 171.014   5.434   5
   8  -5  -1 160.980   6.349   3
   8  -5  -1 164.411   6.242   2
   8   5   1 167.173   6.281   3
   9  -5   1 149.781   6.212   2
  -9  -5  -1 160.716   5.339   1
   9  -5   1 170.418   5.362   5
   9  -5   1 162.985   6.433   3
   9   5  -1 153.075   6.306   3
   9   5  -1 158.694   6.196   2
   9   5   1 151.592   6.156   2
   9  -5  -1 152.296   6.268   3
   9  -5  -1 155.568   6.100   2
  -9  -5   1 152.427   4.950   1
   9   5   1 151.533   6.143   3
   9  -5  -1 169.798   5.285   5
 -10  -5  -1 4.17459 0.95462   1
  10  -5   1 3.51565 1.11920   5
  10  -5   1 4.21898 1.89243   3
  10   5  -1 3.94866 1.69506   2
  10  -5   1 4.59829 1.79802   2
  10   5  -1 3.36400 1.72770   3
  10   5   1 4.14601 1.77145   3
  10   5   1 4.29128 1.77576   2
 -10  -5   1 4.39611 0.73106   1
  10  -5  -1 4.16431 1.74834   2
  10  -5  -1 5.53784 1.92285   3
  10  -5  -1 4.01149 1.14660   5
  11   5  -1 -0.8844  1.7671   3
  11  -5   1 0.53855 1.08032   5
  11   5  -1 0.01290 1.59777   2
 -11  -5  -1 -0.0170  0.8968   1
  11  -5   1 -1.2162  1.7597   3
  11  -5   1 3.27533 1.85460   2
  11   5   1 -0.7341  1.7687   2
  11  -5  -1 0.65893 1.77974   3
  11  -5  -1 1.85881 1.85348   2
  11  -5  -1 2.26674 1.13196   5
  11   5   1 -0.8252  1.7753   3
  12   5  -1 9.96405 2.31865   3
  12  -5   1 8.21786 2.20177   2
  12   5  -1 4.81724 2.07401   2
  12  -5   1 9.79724 2.39160   3
  12  -5   1 12.0024  1.5111   5
  12  -5  -1 12.4032  1.5520   5
  12   5   1 10.9456  2.3808   3
  12   5   1 14.8383  2.3822   2
  12  -5  -1 8.88718 2.35846   2
  12  -5  -1 6.77700 2.26979   3
  13   5  -1 5.04117 2.29166   2
  13  -5   1 6.00472 2.36193   3
  13   5  -1 11.1697  2.4317   3
  13  -5   1 8.70563 2.35735   2
  13   5   1 8.00952 2.31415   2
  13  -5  -1 5.60362 2.34801   3
  13  -5  -1 6.45829 2.27505   2
  13   5   1 8.27008 2.48969   3
  14   5  -1 6.14701 2.30523   2
  14  -5   1 2.80610 2.36088   3
  14  -5   1 2.89051 2.15357   2
  14   5  -1 5.15992 2.42743   3
  14   5   1 3.09637 2.38792   2
  14  -5  -1 5.72401 2.35456   2
  14  -5  -1 3.12287 2.32427   3
  14   5   1 3.46989 2.31982   3
  15   5  -1 14.1755  2.9211   3
  15   5  -1 14.1298  2.7811   2
  15  -5   1 13.9790  2.8904   2
  15  -5   1 12.1143  2.8844   3
  15  -5  -1 12.7952  2.9260   3
  15   5   1 18.9856  3.2489   3
  15  -5  -1 13.7962  2.8264   2
  15   5   1 14.5930  3.0347   2
  16   5  -1 25.3296  3.4830   2
  16   5  -1 19.8958  3.3541   3
  16  -5   1 21.9995  3.5026   3
  16  -5   1 33.1235  3.6941   2
  16  -5  -1 22.9908  3.3109   2
  16   5   1 21.6212  3.2675   2
  16  -5  -1 19.8053  3.4410   3
  16   5   1 16.2685  3.2238   3
  17  -5   1 2.69222 2.69861   3
  17   5  -1 -2.0198  2.3499   2
  17  -5   1 1.76909 2.69504   2
  17   5  -1 3.13445 2.85263   3
  17  -5  -1 3.47326 2.63802   2
  17   5   1 -0.0593  2.6035   2
  17   5   1 0.29639 2.56065   3
  17  -5  -1 -0.0030  2.6195   3
  18  -5   1 2.77301 2.77432   3
  18   5  -1 2.51664 2.76756   2
  18   5  -1 0.37045 2.75287   3
  18  -5   1 -1.1637  2.8949   2
  18  -5  -1 1.73113 2.78491   2
  18  -5  -1 2.46633 2.95589   3
  18   5   1 0.11796 2.62731   2
  18   5   1 -1.6406  2.7700   3
  19   5  -1 1.39541 3.03184   3
  19  -5   1 -0.2017  2.8593   2
  19  -5   1 -0.6535  2.8502   3
  19   5  -1 3.32478 2.96763   2
  19   5   1 -2.5179  2.7185   2
  19  -5  -1 0.69247 2.93763   2
  19  -5  -1 2.84579 3.07126   3
  19   5   1 0.25582 2.92507   3
   0   6  -1 172.795   5.113   4
   0   6  -1 174.044   5.534   5
   0   6   1 168.525   5.511   5
   0  -6   1 177.363   5.895   1
   0  -6  -1 179.109   5.938   1
   0   6   1 176.795   5.108   4
   1   6  -1 77.1664  2.8382   5
  -1   6   1 75.4849  2.9466   5
   1  -6   1 78.5917  3.2670   1
  -1  -6  -1 79.1222  3.1540   1
  -1   6   1 73.2414  2.6172   4
  -1  -6   1 81.0398  3.1620   1
  -1   6  -1 76.8856  2.6573   4
   1   6   1 73.6293  2.8336   5
   1   6   1 75.6372  2.5035   4
   1  -6  -1 76.9021  3.3056   1
  -1   6  -1 82.5693  3.0737   5
  -2  -6  -1 34.4287  2.1002   1
   2  -6   1 39.0111  2.2775   1
  -2   6   1 35.4135  1.9099   5
  -2   6   1 36.3464  1.7630   4
   2  -6   1 31.8483  1.6441   4
   2   6  -1 37.1310  1.7928   5
   2  -6  -1 36.3363  1.7075   4
  -2   6  -1 31.9506  2.0127   5
  -2   6  -1 33.4968  1.7478   4
   2  -6  -1 34.5795  2.2755   1
   2   6   1 34.7235  1.7617   5
  -2  -6   1 41.8910  2.0193   1
   3  -6   1 26.3341  1.4892   4
  -3   6   1 32.8068  1.9269   5
   3   6  -1 32.9796  1.6297   5
  -3  -6  -1 33.5304  1.9188   1
   3  -6   1 31.1450  2.2144   1
  -3  -6   1 34.6380  1.7964   1
   3  -6  -1 32.4344  1.5994   4
  -3   6  -1 31.6392  1.9385   5
   3  -6  -1 33.6409  2.2293   1
   3   6   1 33.2248  1.6146   5
   4  -6   1 13.3833  0.9406   4
  -4   6   1 13.4041  1.2522   5
   4   6  -1 13.9356  0.9887   5
   4  -6   1 15.9131  1.6690   1
  -4  -6  -1 13.7334  1.2684   1
   4  -6  -1 16.5785  1.6169   1
   4   6   1 15.7414  1.1025   5
   4  -6  -1 13.4352  1.6166   3
  -4  -6   1 18.3636  1.3460   1
   4  -6  -1 11.9543  0.9771   4
   5  -6   1 96.6653  2.8672   4
  -5  -6  -1 107.908   3.699   1
   5   6  -1 100.247   3.161   5
   5   6  -1 99.1588  3.1410   5
  -5  -6   1 105.465   3.531   1
   5  -6  -1 98.5520  4.1624   3
   5   6   1 100.925   3.124   5
   5  -6  -1 101.711   4.151   1
   5  -6  -1 99.4007  2.9461   4
   6  -6   1 64.0083  3.3896   3
  -6  -6  -1 69.1333  2.7068   1
  -6  -6   1 71.6033  2.5740   1
   6  -6  -1 71.9867  3.3342   1
   6  -6  -1 64.5960  3.4047   3
   7   6  -1 38.8068  2.5779   2
   7  -6   1 36.9394  2.0557   5
  -7  -6  -1 37.0097  1.8573   1
   7  -6   1 37.0951  2.6860   2
   7  -6   1 34.1594  2.5609   3
   7  -6  -1 33.2417  2.0405   5
  -7  -6   1 36.5182  1.6166   1
   7  -6  -1 38.8613  2.6703   2
   7   6   1 36.6475  2.5976   2
   7  -6  -1 36.7754  2.6976   3
   8   6  -1 47.2918  2.9241   2
   8  -6   1 40.9635  3.0571   3
   8  -6   1 45.4636  3.0069   2
   8  -6   1 49.6532  2.3966   5
  -8  -6  -1 45.2719  2.1231   1
  -8  -6   1 45.7565  1.8026   1
   8   6   1 41.6682  2.9286   2
   8  -6  -1 39.2873  2.9855   3
   8  -6  -1 40.2307  2.8819   2
   8  -6  -1 46.2409  2.3824   5
  -9  -6  -1 113.979   4.021   1
   9  -6   1 117.856   4.171   5
   9   6  -1 112.745   4.906   2
   9  -6   1 109.792   5.114   3
   9  -6   1 109.565   4.994   2
   9  -6  -1 110.917   4.909   2
   9   6   1 110.712   4.974   2
  -9  -6   1 112.283   3.735   1
   9  -6  -1 122.385   4.273   5
   9   6   1 107.357   5.006   3
   9  -6  -1 116.521   5.170   3
 -10  -6  -1 99.5809  3.6121   1
  10   6  -1 96.2706  4.7086   2
  10   6  -1 98.6321  4.8286   3
  10  -6   1 91.0025  4.8236   3
  10  -6   1 105.416   3.907   5
  10  -6   1 91.5963  4.6885   2
  10  -6  -1 100.699   3.907   5
  10  -6  -1 101.674   4.749   2
  10   6   1 100.112   4.741   2
  10  -6  -1 95.7701  4.8698   3
  10   6   1 97.0995  4.7665   3
 -10  -6   1 96.8770  3.3014   1
  11   6  -1 50.9696  3.6334   3
 -11  -6  -1 42.0991  2.1844   1
  11   6  -1 45.4169  3.3099   2
  11  -6   1 51.9449  3.7012   3
  11  -6   1 41.8432  3.3394   2
  11  -6   1 51.3349  2.6326   5
  11  -6  -1 45.7826  3.4482   2
  11  -6  -1 50.0894  2.6519   5
  11   6   1 45.6627  3.4090   2
  11  -6  -1 39.3068  3.3477   3
  11   6   1 44.3723  3.4033   3
  12   6  -1 125.225   5.874   2
  12   6  -1 129.582   5.999   3
  12  -6   1 114.890   5.812   2
  12  -6   1 134.860   6.149   3
  12   6   1 136.884   6.184   2
  12  -6  -1 132.950   6.072   2
  12  -6  -1 140.749   6.337   3
  12   6   1 125.096   6.086   3
  13  -6   1 25.3733  3.1472   2
  13   6  -1 20.1062  2.8928   2
  13  -6   1 21.9022  3.1373   3
  13   6  -1 21.7453  2.9529   3
  13   6   1 24.1174  2.9491   2
  13  -6  -1 18.5987  2.9120   3
  13   6   1 17.5587  2.8180   3
  13  -6  -1 27.9430  3.1739   2
  14  -6   1 14.9878  2.8270   2
  14   6  -1 17.2397  2.7094   2
  14   6  -1 15.9665  2.9913   3
  14  -6   1 11.2981  2.6938   3
  14   6   1 17.8749  2.9534   3
  14  -6  -1 21.5909  3.1250   3
  14   6   1 11.9690  2.6367   2
  14  -6  -1 17.9326  2.8914   2
  15  -6   1 5.93411 2.74024   3
  15   6  -1 8.97587 2.75699   2
  15   6  -1 8.36555 2.73499   3
  15  -6   1 3.33326 2.39864   2
  15   6   1 6.55155 2.65463   3
  15  -6  -1 8.16403 2.60310   2
  15  -6  -1 10.8428  2.9965   3
  15   6   1 3.77606 2.58328   2
  16   6  -1 1.83789 2.61068   2
  16  -6   1 0.41552 2.60814   2
  16   6  -1 -2.0565  2.4170   3
  16  -6   1 -0.2273  2.5747   3
  16  -6  -1 1.89663 2.66425   3
  16   6   1 -2.8822  2.4441   2
  16   6   1 2.73080 2.57087   3
  16  -6  -1 2.09825 2.53374   2
  17  -6   1 -0.2355  2.5717   3
  17   6  -1 6.37141 2.98958   2
  17   6  -1 5.19616 2.84622   3
  17  -6   1 5.85934 2.91000   2
  17   6   1 3.36198 2.67409   2
  17   6   1 4.04757 2.82359   3
  17  -6  -1 4.30425 2.81585   2
  17  -6  -1 1.79858 2.80280   3
  18  -6   1 1.72784 2.93688   2
  18  -6   1 3.60666 2.97662   3
  18   6  -1 3.10974 2.78581   2
  18  -6  -1 -0.3954  2.9574   3
  18  -6  -1 -0.8618  2.5871   2
  18   6   1 3.64538 2.91164   3
  18   6   1 2.29208 2.81043   2
  19   6  -1 -1.0944  2.8323   2
  19  -6   1 1.76401 3.05805   3
  19  -6   1 5.36467 3.20980   2
  19   6   1 -1.1573  2.8297   2
  19  -6  -1 1.74939 2.99374   2
  19  -6  -1 3.73821 3.11389   3
   0   7   1 78.5593  2.7064   4
   0  -7   1 75.6834  3.3072   1
   0   7  -1 83.4909  2.7529   4
   0   7  -1 80.7317  3.1320   5
   0  -7  -1 75.8713  3.3606   1
   0   7   1 75.3536  3.0244   5
  -1   7   1 36.1871  1.8220   4
   1   7  -1 36.6750  2.0456   5
  -1   7   1 38.0251  2.1554   5
  -1  -7  -1 39.7214  2.2560   1
   1  -7   1 37.1208  2.3003   1
   1   7   1 37.1614  2.0720   5
   1   7   1 37.3798  1.6378   4
  -1   7  -1 37.0372  2.0603   5
  -1  -7   1 40.4536  2.2818   1
  -1   7  -1 39.1570  1.8710   4
   1  -7  -1 35.5743  2.1274   1
   2  -7   1 521.816  16.219   1
   2   7  -1 512.076  15.121   5
  -2  -7  -1 551.787  16.053   1
   2  -7   1 498.974  14.304   4
  -2   7   1 527.732  14.363   4
  -2  -7   1 553.405  16.324   1
   2  -7  -1 516.498  16.520   1
  -2   7  -1 539.909  15.567   5
   2   7   1 544.261  15.452   5
  -2   7  -1 551.561  14.649   4
   2  -7  -1 494.503  14.584   4
   3  -7   1 230.167   8.047   1
  -3  -7  -1 246.977   7.787   1
   3   7  -1 241.985   7.268   5
   3  -7   1 244.159   6.885   4
  -3   7   1 231.167   7.403   5
   3  -7  -1 233.268   8.128   1
   3  -7  -1 245.602   6.983   4
   3   7   1 244.265   7.337   5
  -3   7  -1 238.057   7.501   5
  -3  -7   1 249.248   7.801   1
  -4   7   1 91.3120  3.5462   5
  -4  -7  -1 98.4333  3.6570   1
   4  -7   1 92.4869  3.1201   4
   4  -7   1 91.5077  4.0470   1
   4   7  -1 103.514   3.331   5
  -4  -7   1 100.971   3.494   1
   4  -7  -1 89.2071  3.9901   1
  -4   7  -1 95.8763  3.5570   5
   4  -7  -1 87.3318  3.0697   4
   4   7   1 97.4227  3.2176   5
   5   7  -1 206.066   6.293   5
   5  -7   1 209.901   5.926   4
  -5  -7  -1 212.136   6.859   1
  -5  -7   1 213.797   6.670   1
   5  -7  -1 209.198   5.907   4
   5   7   1 205.627   6.214   5
   5  -7  -1 204.144   7.258   1
   5  -7  -1 202.671   7.200   3
   6   7  -1 314.469   9.077   5
   6   7  -1 321.271   9.070   5
  -6  -7  -1 314.047   9.823   1
   6  -7   1 296.058  10.334   3
  -6  -7   1 320.737   9.967   1
   6  -7  -1 319.014  10.703   1
   6  -7  -1 326.524  10.681   3
   6   7   1 326.593   9.344   5
  -7  -7  -1 135.740   4.643   1
   7   7  -1 134.649   4.029   5
   7   7  -1 132.660   4.028   5
   7  -7   1 129.830   5.399   3
  -7  -7   1 134.498   4.363   1
   7  -7  -1 130.374   5.288   1
   7  -7  -1 125.424   5.310   3
   8  -7   1 267.846   9.405   2
  -8  -7  -1 280.940   8.632   1
   8  -7   1 260.127   9.466   3
  -8  -7   1 269.261   8.250   1
   8  -7  -1 263.188   9.207   2
   8  -7  -1 265.058   9.338   3
   9  -7   1 15.7473  2.3002   3
  -9  -7  -1 22.9513  1.5526   1
   9  -7   1 23.9199  1.8575   5
   9  -7   1 17.1875  2.2636   2
   9  -7  -1 21.2226  2.3795   3
  -9  -7   1 20.8623  1.2495   1
   9  -7  -1 22.1372  1.7705   5
   9   7   1 19.9227  2.2500   2
   9  -7  -1 22.2403  2.3798   2
 -10  -7  -1 21.4728  1.5447   1
  10   7  -1 22.6246  2.4174   2
  10  -7   1 23.5024  2.5725   2
  10  -7   1 18.1198  2.4280   3
  10  -7   1 22.9710  1.9118   5
  10   7   1 21.6266  2.4725   2
 -10  -7   1 20.2798  1.2744   1
  10  -7  -1 27.0419  2.7130   3
  10  -7  -1 27.9736  1.9783   5
  10  -7  -1 20.4292  2.4678   2
  11  -7   1 86.0039  4.6744   2
  11   7  -1 86.8310  4.5434   2
 -11  -7  -1 89.1299  3.3505   1
  11  -7   1 81.6450  4.7628   3
  11  -7  -1 90.2618  4.8915   3
  11   7   1 88.8274  4.6722   2
  11  -7  -1 89.5593  4.7063   2
  12  -7   1 23.6232  2.9742   3
  12   7  -1 23.9807  2.7968   2
  12  -7   1 18.1494  2.7909   2
  12  -7  -1 22.7407  2.9691   2
  12  -7  -1 17.5042  2.8343   3
  12   7   1 19.6072  2.7056   2
  13  -7   1 68.8289  4.6588   3
  13   7  -1 70.4730  4.4016   2
  13  -7   1 66.9168  4.4627   2
  13   7   1 65.4903  4.3713   2
  13  -7  -1 63.6592  4.4967   3
  13  -7  -1 64.9757  4.5272   2
  14  -7   1 8.14405 2.59403   2
  14  -7   1 13.5255  2.8303   3
  14   7  -1 8.49205 2.52357   2
  14  -7  -1 5.20400 2.65245   3
  14   7   1 9.31475 2.58280   2
  14  -7  -1 10.3470  2.5869   2
  15  -7   1 23.0022  3.2824   2
  15   7  -1 20.4445  3.2365   2
  15  -7   1 12.5961  2.9427   3
  15   7   1 22.3072  3.1720   2
  15  -7  -1 23.6369  3.2989   3
  15  -7  -1 20.2924  3.1581   2
  16  -7   1 -3.3710  2.3581   3
  16   7  -1 4.06502 2.52808   2
  16  -7   1 -1.0708  2.4886   2
  16   7   1 5.14099 2.65119   2
  16  -7  -1 -1.3962  2.4885   3
  16  -7  -1 2.00935 2.59518   2
  17  -7   1 10.0305  3.1483   3
  17   7  -1 11.1885  3.0189   2
  17  -7   1 10.8027  3.1739   2
  17  -7  -1 8.74117 3.05210   2
  17   7   1 8.42926 3.01140   2
  17  -7  -1 10.3624  3.0978   3
  18   7  -1 4.40367 3.03073   2
  18  -7   1 0.27338 2.72164   2
  18  -7   1 2.78576 3.19795   3
  18  -7  -1 -0.5986  2.8623   3
  18   7   1 3.18846 2.84261   2
  18  -7  -1 -6.5321  2.4632   2
  19   7  -1 2.28756 2.93566   2
  19  -7   1 4.24009 3.17880   3
  19  -7   1 0.24427 2.96427   2
  19  -7  -1 1.28634 3.27975   2
  19   7   1 -1.3068  2.9156   2
  19  -7  -1 -1.5880  2.8599   3
   0   8   1 39.3817  1.8504   4
   0  -8   1 40.2216  2.4302   1
   0  -8  -1 38.1240  2.4201   1
   0   8   1 39.6909  2.2821   5
   0   8  -1 41.1824  2.2992   5
   0   8  -1 37.2299  1.8533   4
  -1   8   1 179.176   6.133   5
   1  -8   1 185.412   6.622   1
  -1   8   1 191.972   5.676   4
   1   8  -1 190.681   6.134   5
  -1  -8  -1 204.167   6.633   1
  -1   8  -1 202.489   5.902   4
   1  -8  -1 188.687   6.850   1
  -1   8  -1 188.987   6.343   5
  -1  -8   1 200.365   6.742   1
   1   8   1 202.935   5.727   4
   1   8   1 199.137   6.303   5
  -2   8   1 102.089   3.408   4
  -2  -8  -1 100.316   3.938   1
   2   8  -1 94.9453  3.5846   5
   2  -8   1 96.7152  4.0740   1
  -2   8   1 93.5352  3.6733   5
  -2   8  -1 98.5883  3.6744   5
   2   8   1 97.7248  3.5302   5
  -2  -8   1 94.7406  3.7426   1
   2  -8  -1 97.2914  4.0713   1
  -2   8  -1 92.8210  3.2671   4
  -3   8   1 116.094   4.199   5
   3  -8   1 112.013   3.751   4
  -3  -8  -1 128.816   4.456   1
   3   8  -1 121.127   4.049   5
   3  -8   1 116.886   4.729   1
  -3   8   1 108.062   3.836   4
   3  -8  -1 119.580   3.951   4
  -3  -8   1 119.732   4.450   1
   3  -8  -1 125.923   4.859   1
  -3   8  -1 125.755   4.054   4
  -3   8  -1 119.580   4.346   5
   3   8   1 125.703   4.183   5
  -4  -8  -1 106.661   4.008   1
  -4   8   1 97.8605  3.8176   5
   4  -8   1 102.528   3.449   4
   4  -8   1 104.399   4.399   1
   4   8  -1 108.814   3.661   5
  -4   8  -1 105.632   3.945   5
  -4  -8   1 111.998   3.944   1
   4  -8  -1 106.157   4.429   1
   4  -8  -1 104.859   3.521   4
   4   8   1 100.563   3.643   5
   5   8  -1 29.5201  1.6251   5
   5  -8   1 18.5527  2.0646   3
  -5   8   1 28.8657  1.9657   5
  -5  -8  -1 30.5531  1.9983   1
   5  -8   1 21.6397  1.4477   4
   5   8   1 27.2143  1.5532   5
   5  -8  -1 24.3819  2.0409   1
   5  -8  -1 16.8108  1.9221   3
   6  -8   1 45.1087  3.0263   3
   6  -8   1 48.3110  1.6870   4
  -6  -8  -1 52.3243  2.4660   1
   6   8  -1 50.3350  2.0378   5
   6  -8  -1 46.7879  1.7497   4
  -6  -8   1 52.4322  2.2785   1
   6   8   1 52.9458  2.0667   5
   6  -8  -1 52.5561  3.0116   1
   6  -8  -1 44.4118  2.9290   3
   7  -8   1 353.153  12.432   3
  -7  -8  -1 390.148  11.825   1
   7   8  -1 374.200  10.982   5
   7   8  -1 392.039  10.983   5
   7  -8  -1 366.140  12.253   1
   7  -8  -1 352.592  12.177   3
   7   8   1 374.985  10.745   5
  -7  -8   1 386.077  11.443   1
  -8  -8  -1 14.3323  1.3621   1
   8  -8   1 12.3555  2.0172   2
   8   8  -1 12.7884  0.9173   5
   8   8  -1 10.8241  0.8968   5
   8  -8   1 8.54865 1.90074   3
   8   8   1 11.0647  0.8313   5
   8  -8  -1 8.12661 1.91096   3
  -8  -8   1 17.1962  1.1751   1
  -9  -8  -1 3.03749 0.98515   1
   9  -8   1 0.19594 1.70567   2
   9  -8   1 2.14473 1.73312   3
   9  -8  -1 2.52312 1.64453   2
   9  -8  -1 0.17743 1.72016   3
  -9  -8   1 1.42413 0.73735   1
 -10  -8  -1 11.7394  1.2357   1
  10  -8   1 5.30076 2.02192   3
  10  -8   1 6.09709 2.04571   2
 -10  -8   1 13.5691  1.0356   1
  10  -8  -1 13.4008  2.3907   2
  10  -8  -1 13.4788  2.2792   3
 -11  -8  -1 62.1204  2.7362   1
  11  -8   1 64.3630  4.2141   3
  11  -8   1 66.2739  4.1502   2
  11  -8  -1 63.8636  4.0484   2
  11  -8  -1 59.3811  4.1364   3
  12  -8   1 178.189   7.661   2
  12  -8   1 191.420   7.906   3
  12   8   1 200.023   7.934   2
  12  -8  -1 195.759   8.059   2
  12  -8  -1 188.154   8.059   3
  13  -8   1 72.4273  4.6560   2
  13  -8   1 64.8797  4.6102   3
  13  -8  -1 59.8882  4.3234   2
  13  -8  -1 68.3071  4.6281   3
  13   8   1 63.9433  4.2871   2
  14  -8   1 17.0780  3.0099   3
  14  -8   1 14.5513  2.8583   2
  14   8   1 12.3035  2.6920   2
  14  -8  -1 8.47112 2.69784   3
  14  -8  -1 15.2308  2.8376   2
  15  -8   1 3.98347 2.75604   3
  15  -8   1 0.87885 2.43756   2
  15   8   1 3.00783 2.45835   2
  15  -8  -1 0.04159 2.49113   2
  15  -8  -1 -0.1000  2.5482   3
  16  -8   1 8.93764 2.99657   3
  16  -8   1 10.1859  2.9696   2
  16  -8  -1 5.03965 2.77976   2
  16   8   1 11.3567  3.0691   2
  16  -8  -1 7.11200 2.82578   3
  17  -8   1 3.94971 3.16010   3
  17  -8   1 10.1081  3.2158   2
  17   8   1 9.61278 2.96148   2
  17  -8  -1 9.92462 3.22191   3
  17  -8  -1 11.3706  3.1833   2
  18  -8   1 23.2548  3.8840   2
  18  -8   1 15.9216  3.7462   3
  18  -8  -1 22.3179  3.8766   3
  18  -8  -1 21.8615  3.8032   2
  19  -8   1 11.1908  3.6812   3
  19  -8   1 8.57514 3.52576   2
  19  -8  -1 11.2622  3.5473   2
  19  -8  -1 10.8934  3.5829   3
   0   9  -1 333.080  10.227   5
   0  -9  -1 324.543  10.887   1
   0   9   1 341.377   9.487   4
   0  -9   1 328.689  10.844   1
   0   9  -1 340.941   9.510   4
   0   9   1 329.824  10.220   5
  -1  -9  -1 43.9958  2.6156   1
   1   9  -1 40.6342  2.3871   5
   1  -9   1 44.1793  2.6741   1
  -1   9   1 47.9496  2.1495   4
  -1   9   1 41.8192  2.4732   5
   1  -9  -1 44.5453  2.7031   1
   1   9   1 42.6071  2.2612   5
   1   9   1 40.0933  1.8784   4
  -1  -9   1 42.7455  2.4847   1
  -1   9  -1 39.3841  2.4319   5
  -1   9  -1 40.2341  2.0532   4
  -2   9   1 84.8478  3.4730   5
  -2   9   1 82.6496  3.1505   4
  -2  -9  -1 90.8824  3.6733   1
   2   9  -1 83.9687  3.3841   5
   2  -9   1 86.1903  3.8758   1
  -2  -9   1 84.2967  3.4863   1
   2   9   1 81.5688  3.3030   5
   2  -9  -1 80.0915  3.7525   1
  -2   9  -1 83.4548  3.0974   4
  -2   9  -1 83.3451  3.3970   5
   3  -9   1 70.9490  3.6103   1
  -3   9   1 75.8245  3.1844   5
   3   9  -1 75.3574  3.0364   5
   3  -9   1 70.4619  2.7771   4
  -3   9   1 74.9479  2.8561   4
  -3  -9  -1 76.3685  3.3632   1
   3   9   1 72.3738  3.0159   5
  -3  -9   1 76.7398  3.2395   1
  -3   9  -1 86.7117  3.3907   5
   3  -9  -1 70.7660  2.7773   4
  -3   9  -1 80.1231  2.9842   4
   3  -9  -1 70.9722  3.6492   1
  -4   9   1 1281.31   35.53   5
   4  -9   1 1237.67   33.45   4
   4   9  -1 1240.24   35.31   5
  -4  -9  -1 1273.81   37.26   1
   4  -9   1 1188.77   37.60   1
   4  -9  -1 1269.85   34.02   4
   4   9   1 1261.71   35.88   5
  -4   9  -1 1266.61   36.09   5
  -4  -9   1 1279.61   37.78   1
   4  -9  -1 1250.07   38.26   1
  -5   9   1 51.7373  2.6644   5
  -5  -9  -1 59.9912  2.7731   1
   5   9  -1 53.4224  2.3684   5
   5  -9   1 55.4364  3.2319   1
   5  -9   1 48.5453  2.1801   4
  -5   9  -1 51.7106  2.6448   5
   5  -9  -1 53.2811  2.2353   4
   5   9   1 55.2567  2.3538   5
   5  -9  -1 57.1432  3.2345   1
   5  -9  -1 49.7917  3.0873   3
  -5  -9   1 54.6526  2.5817   1
   6   9  -1 79.0860  2.9375   5
  -6  -9  -1 77.3654  3.2781   1
   6  -9   1 72.9270  3.8839   3
   6  -9   1 77.7712  2.6162   4
   6   9   1 77.2191  2.8641   5
  -6  -9   1 77.4106  3.0942   1
   6  -9  -1 70.8697  3.7868   1
   6  -9  -1 79.7750  2.6194   4
   6  -9  -1 70.9694  3.7767   3
  -7  -9  -1 53.0803  2.5997   1
   7  -9   1 54.9653  3.4004   3
   7   9  -1 54.3935  2.2613   5
   7  -9  -1 58.6955  3.3919   1
  -7  -9   1 57.7630  2.5427   1
   7   9   1 58.2171  2.3522   5
   7  -9  -1 57.4801  3.5739   3
   8   9  -1 79.5347  2.8787   5
   8  -9   1 78.6977  4.1753   3
  -8  -9  -1 83.3395  3.3060   1
  -8  -9   1 86.3001  3.1702   1
   8   9   1 79.9123  2.8919   5
   8  -9  -1 81.0614  4.2395   3
  -9  -9  -1 27.9597  1.8673   1
   9   9  -1 25.7366  1.4541   5
   9   9  -1 26.1268  1.4541   5
   9  -9   1 24.3346  2.6539   3
   9  -9   1 23.1843  2.6693   2
   9  -9  -1 26.1264  2.7323   3
  -9  -9   1 26.7543  1.6144   1
   9  -9  -1 27.6125  2.6328   2
   9   9   1 24.8508  1.4041   5
  10  -9   1 52.3088  3.7164   3
 -10  -9  -1 45.3926  2.3127   1
  10  -9   1 49.1308  3.5754   2
  10   9  -1 44.8438  1.8639   5
  10   9  -1 45.0891  1.8993   5
  10   9   1 45.5437  1.7964   5
  10  -9  -1 50.2467  3.6313   3
  10  -9  -1 41.3649  3.2899   2
  11   9  -1 253.144   7.591   5
  11  -9   1 256.227   9.695   2
  11  -9   1 252.666   9.823   3
  11   9  -1 267.186   7.597   5
  11  -9  -1 245.769   9.351   3
  11  -9  -1 238.759   9.171   2
  12  -9   1 62.3784  4.1811   2
  12   9  -1 54.9997  2.0662   5
  12  -9   1 59.0775  4.3788   3
  12  -9  -1 49.5980  3.8571   2
  12  -9  -1 54.2447  4.0766   3
  13  -9   1 7.82780 2.53985   2
  13  -9   1 8.39311 2.61976   3
  13  -9  -1 6.39711 2.66140   2
  13  -9  -1 11.1404  2.7155   3
  14  -9   1 17.0710  3.0560   3
  14  -9   1 17.9087  3.0411   2
  14  -9  -1 21.7481  3.2009   3
  14  -9  -1 20.3857  3.2514   2
  15  -9   1 3.94798 2.74229   3
  15  -9   1 3.92371 2.62994   2
  15  -9  -1 4.03857 2.76200   3
  15  -9  -1 0.24624 2.53115   2
  16  -9   1 1.98602 2.78034   2
  16  -9   1 3.79000 2.84518   3
  16  -9  -1 4.33225 2.87839   3
  16  -9  -1 3.95345 2.80734   2
  17  -9   1 1.94868 2.80838   2
  17  -9   1 0.77360 2.81727   3
  17  -9  -1 4.58816 2.81837   2
  17  -9  -1 3.42633 2.92414   3
  18  -9   1 6.68348 3.26925   3
  18  -9   1 1.55374 2.88933   2
  18  -9  -1 1.30398 3.11520   3
  18  -9  -1 -1.6842  2.9681   2
  19  -9   1 2.38957 3.19449   3
  19  -9   1 5.99164 3.52032   2
  19  -9  -1 0.91321 3.19345   3
  19  -9  -1 0.63968 3.33661   2
   0  10   1 11.9798  1.5579   5
   0 -10   1 10.0513  1.6586   1
   0 -10  -1 9.51819 1.65995   1
   0  10  -1 8.97639 1.16108   4
   0  10  -1 10.4304  1.4268   5
   0  10   1 12.0212  1.2160   4
  -1 -10  -1 6.92017 1.51645   1
  -1  10   1 9.10778 1.20127   4
  -1  10   1 8.62674 1.39703   5
   1  10  -1 7.47774 1.30254   5
   1 -10   1 8.85278 1.65402   1
   1  10   1 5.69227 1.26726   5
   1 -10  -1 8.29489 1.62306   1
  -1 -10   1 9.18530 1.50994   1
  -1  10  -1 9.11810 1.40555   5
   1  10   1 8.81196 1.06583   4
  -1  10  -1 8.79875 1.13765   4
  -2 -10  -1 127.213   4.905   1
   2  10  -1 126.600   4.575   5
  -2  10   1 128.398   4.265   4
  -2  10   1 120.095   4.675   5
   2 -10   1 128.415   5.135   1
  -2  10  -1 126.233   4.663   5
   2 -10  -1 118.599   5.015   1
  -2  10  -1 133.786   4.241   4
   2  10   1 120.484   4.424   5
  -2 -10   1 121.056   4.794   1
   3 -10   1 107.395   3.722   4
   3  10  -1 109.906   4.087   5
  -3 -10  -1 115.570   4.459   1
  -3  10   1 111.789   4.299   5
  -3  10   1 109.514   3.842   4
   3 -10   1 103.576   4.684   1
  -3  10  -1 116.129   4.345   5
   3 -10  -1 110.333   3.899   4
   3  10   1 118.359   4.239   5
   3 -10  -1 109.976   4.837   1
  -3 -10   1 118.226   4.451   1
  -3  10  -1 115.210   4.014   4
   4 -10   1 145.875   5.825   1
   4  10  -1 134.235   4.938   5
  -4 -10  -1 153.431   5.429   1
  -4  10   1 152.035   4.891   4
  -4  10   1 148.024   5.191   5
   4 -10   1 148.639   4.704   4
  -4  10  -1 155.780   5.273   5
  -4 -10   1 140.147   5.236   1
  -4  10  -1 143.334   4.805   4
   4 -10  -1 143.250   4.658   4
   4  10   1 141.665   4.920   5
   4 -10  -1 148.858   5.796   1
  -5 -10  -1 37.4669  2.3123   1
  -5  10   1 36.2067  2.2367   5
   5 -10   1 37.0506  1.8729   4
   5 -10   1 36.9591  2.6505   1
   5  10  -1 34.4984  2.0662   5
  -5  10  -1 37.7285  2.4360   5
   5  10   1 40.5636  2.0844   5
   5 -10  -1 39.8972  2.0052   4
   5 -10  -1 39.4065  2.8788   1
  -5 -10   1 40.5485  2.2577   1
  -6  10   1 68.7712  3.0539   5
   6 -10   1 65.2972  2.4797   4
   6 -10   1 68.2764  3.7115   3
   6  10  -1 60.5429  2.7050   5
  -6 -10  -1 67.5554  3.0283   1
  -6 -10   1 64.9825  2.9280   1
   6 -10  -1 69.1925  3.6660   3
   6 -10  -1 71.9759  2.5286   4
   6 -10  -1 64.2931  3.6732   1
   6  10   1 63.3134  2.7114   5
  -7 -10  -1 33.8761  2.1214   1
   7  10  -1 29.6491  1.8372   5
   7 -10   1 34.4937  2.6910   3
   7 -10   1 27.8910  1.2927   4
   7  10   1 30.3195  1.7845   5
  -7 -10   1 32.0144  2.0012   1
   7 -10  -1 30.2506  1.3857   4
   7 -10  -1 32.7017  2.6384   1
  -8 -10  -1 1.85421 1.13290   1
   8  10  -1 2.98635 0.97330   5
   8 -10   1 2.82098 1.80777   3
  -8 -10   1 1.83617 1.02502   1
   8 -10  -1 2.93679 1.74198   3
   8  10   1 4.17447 0.99082   5
   8 -10  -1 1.46208 1.62195   1
  -9 -10  -1 38.4961  2.2347   1
   9 -10   1 29.0884  2.9049   2
   9  10  -1 36.2448  1.8970   5
   9 -10   1 39.9514  3.1586   3
   9  10   1 38.0727  1.8493   5
   9 -10  -1 37.3363  3.0623   3
  -9 -10   1 29.8870  1.9087   1
  10 -10   1 35.9617  3.2424   2
  10 -10   1 41.8595  3.3948   3
 -10 -10  -1 41.3005  2.3254   1
  10  10  -1 37.5760  1.9332   5
  10 -10  -1 31.9774  3.0992   2
  10 -10  -1 44.3935  3.4029   3
  10  10   1 36.6278  1.8256   5
  11 -10   1 7.64288 2.36700   2
  11 -10   1 17.1872  2.7550   3
  11  10  -1 12.2196  1.1734   5
  11  10  -1 11.1519  1.1454   5
  11 -10  -1 14.5885  2.7799   3
  11  10   1 10.1303  1.1053   5
  11 -10  -1 15.2799  2.5885   2
  12 -10   1 9.73237 2.50847   3
  12  10  -1 8.30708 1.06083   5
  12  10  -1 6.58437 1.01276   5
  12 -10   1 6.39472 2.30367   2
  12  10   1 6.71086 0.98536   5
  12 -10  -1 8.34074 2.56734   3
  12 -10  -1 6.55223 2.42227   2
  13 -10   1 13.9857  2.9461   3
  13 -10   1 18.5089  3.0341   2
  13  10  -1 22.0841  1.4309   5
  13  10  -1 18.9338  1.2862   5
  13 -10  -1 23.9886  3.2768   2
  13 -10  -1 18.6855  3.0957   3
  13  10   1 17.3983  1.2204   5
  14 -10   1 13.0051  2.9487   2
  14  10  -1 14.0090  1.1949   5
  14  10  -1 15.3676  1.1973   5
  14 -10   1 9.03266 2.87991   3
  14 -10  -1 14.3573  2.8623   2
  14 -10  -1 9.87125 2.91209   3
  15  10  -1 31.5895  1.6506   5
  15 -10   1 30.5583  3.8420   2
  15  10  -1 26.1645  1.5886   5
  15 -10   1 27.8569  3.8757   3
  15 -10  -1 30.6123  3.6621   2
  15 -10  -1 27.3141  3.8788   3
  16  10  -1 2.54029 0.96937   5
  16 -10   1 -0.6663  2.6562   2
  16 -10   1 4.55437 2.96575   3
  16 -10  -1 5.50486 2.90722   3
  16 -10  -1 1.24237 2.76493   2
  17 -10   1 10.7634  3.3460   3
  17  10  -1 11.2120  1.2150   5
  17 -10   1 17.4274  3.5186   2
  17 -10  -1 13.3465  3.4247   3
  17 -10  -1 10.6870  3.2065   2
  18  10  -1 4.39719 1.07386   5
  18 -10   1 3.39188 3.22112   2
  18 -10   1 1.75397 3.13589   3
  18 -10  -1 4.40188 3.27940   3
  18 -10  -1 2.95006 3.07072   2
  19 -10   1 15.6153  3.9096   3
  19 -10   1 24.8087  4.3300   2
  19 -10  -1 14.2991  3.9475   2
  19 -10  -1 23.2303  4.1900   3
   0 -11  -1 74.1688  3.6804   1
   0  11  -1 76.4686  2.8895   4
   0 -11   1 71.9357  3.7025   1
   0  11  -1 71.6932  3.3854   5
   0  11   1 76.2056  2.8778   4
   0  11   1 69.6717  3.2631   5
  -1  11   1 252.536   7.484   4
   1  11  -1 252.865   8.088   5
  -1 -11  -1 248.131   8.618   1
  -1  11   1 243.450   8.102   5
   1 -11   1 257.620   8.744   1
  -1  11  -1 249.965   7.404   4
  -1  11  -1 250.011   8.039   5
  -1 -11   1 239.299   8.446   1
   1  11   1 251.259   7.216   4
   1 -11  -1 247.180   8.644   1
   1  11   1 242.889   7.948   5
   2 -11   1 248.522   8.790   1
  -2 -11  -1 257.341   8.654   1
  -2  11   1 250.076   7.546   4
   2  11  -1 250.932   8.067   5
  -2  11   1 248.246   8.145   5
  -2  11  -1 250.354   8.127   5
  -2 -11   1 247.442   8.506   1
   2 -11  -1 253.273   8.817   1
  -2  11  -1 253.811   7.509   4
   2  11   1 246.001   8.024   5
   3 -11   1 110.472   3.955   4
   3 -11   1 117.475   4.971   1
  -3 -11  -1 114.047   4.668   1
  -3  11   1 111.107   4.413   5
   3  11  -1 120.363   4.291   5
   3  11   1 114.979   4.218   5
  -3  11  -1 105.481   3.942   4
   3 -11  -1 114.985   4.952   1
  -3 -11   1 114.926   4.550   1
  -3  11  -1 115.868   4.405   5
   3 -11  -1 113.359   3.950   4
   4 -11   1 204.460   6.143   4
  -4  11   1 208.234   6.786   5
  -4  11   1 201.317   6.292   4
   4 -11   1 181.101   7.337   1
  -4 -11  -1 197.600   6.937   1
   4  11  -1 197.663   6.559   5
  -4 -11   1 200.538   7.099   1
   4 -11  -1 202.799   6.307   4
   4  11   1 213.116   6.783   5
  -4  11  -1 216.600   6.504   4
  -4  11  -1 205.207   6.896   5
   4 -11  -1 196.405   7.593   1
   5  11  -1 91.7977  3.5636   5
   5 -11   1 91.8226  3.3057   4
  -5 -11  -1 95.1502  3.9139   1
  -5  11   1 86.4550  3.4901   4
   5 -11   1 89.4089  4.3990   1
  -5  11   1 96.7344  3.8847   5
   5 -11  -1 88.7701  4.4183   1
  -5 -11   1 90.3237  3.8185   1
  -5  11  -1 95.6525  3.9057   5
   5 -11  -1 98.4550  3.4160   4
   5  11   1 91.9191  3.5808   5
  -6 -11  -1 127.628   4.907   1
   6  11  -1 126.383   4.522   5
   6 -11   1 129.195   5.610   1
  -6  11   1 136.149   4.889   5
   6 -11   1 127.444   5.540   3
   6 -11   1 134.508   4.246   4
  -6  11  -1 135.812   4.923   5
  -6 -11   1 132.996   4.911   1
   6 -11  -1 132.328   4.303   4
   6 -11  -1 134.802   5.695   1
   6 -11  -1 142.015   5.730   3
   6  11   1 123.969   4.597   5
   7 -11   1 51.2436  3.4719   3
   7 -11   1 53.8593  2.0589   4
  -7 -11  -1 50.6704  2.7516   1
   7  11  -1 50.6004  2.4422   5
   7 -11  -1 49.4966  3.3699   3
   7  11   1 48.3046  2.4266   5
   7 -11  -1 52.9326  2.0776   4
  -7 -11   1 49.8018  2.5374   1
   7 -11  -1 52.3750  3.4231   1
   8 -11   1 76.4998  4.2921   3
   8  11  -1 77.4355  3.0613   5
  -8 -11  -1 70.3487  3.2886   1
   8  11   1 73.3652  2.9966   5
   8 -11  -1 75.4406  4.2699   1
   8 -11  -1 71.5954  4.1803   3
  -8 -11   1 76.5216  3.1763   1
   9  11  -1 179.796   5.822   5
   9 -11   1 177.448   7.372   3
  -9 -11  -1 180.590   6.273   1
   9 -11  -1 170.173   7.218   3
   9  11   1 175.495   5.743   5
  -9 -11   1 184.579   6.046   1
  10  11  -1 3.28213 1.11388   5
 -10 -11  -1 3.32471 1.28597   1
  10 -11   1 0.21912 2.02876   3
  10 -11   1 3.77639 2.15574   2
  10 -11  -1 0.57837 2.00592   2
  10  11   1 6.33207 1.12715   5
  10 -11  -1 1.04616 2.12059   3
  11 -11   1 217.382   8.901   2
  11  11  -1 225.708   7.062   5
  11 -11   1 238.432   9.208   3
  11 -11  -1 231.510   9.143   3
  11  11   1 231.041   7.076   5
  11 -11  -1 220.394   8.930   2
  12 -11   1 -1.1040  2.2151   3
  12  11  -1 1.95508 1.04392   5
  12 -11   1 1.71633 2.23382   2
  12  11   1 0.92398 0.98236   5
  12 -11  -1 -0.3961  2.1802   2
  12 -11  -1 1.06792 2.17962   3
  13 -11   1 1.56501 2.59581   3
  13  11  -1 -0.3115  1.0267   5
  13 -11   1 2.82615 2.38667   2
  13 -11  -1 3.07381 2.39880   2
  13  11   1 0.98943 1.00166   5
  13 -11  -1 6.15756 2.53038   3
  14 -11   1 5.90309 2.67921   3
  14 -11   1 4.33552 2.57761   2
  14  11  -1 6.36083 1.14832   5
  14 -11  -1 7.74669 2.73657   2
  14  11   1 5.83175 1.10786   5
  14 -11  -1 4.30736 2.61989   3
  15 -11   1 17.8941  3.3109   2
  15  11  -1 17.6290  1.4484   5
  15 -11   1 14.6909  3.3151   3
  15 -11  -1 19.5869  3.3575   2
  15  11   1 15.2689  1.3563   5
  15 -11  -1 22.2333  3.5460   3
  16 -11   1 2.96529 2.91941   3
  16 -11   1 5.04850 2.85630   2
  16  11  -1 6.10359 1.17731   5
  16  11   1 4.58925 1.12439   5
  16 -11  -1 4.05310 2.84952   3
  16 -11  -1 1.96681 2.78959   2
  17  11  -1 4.27657 1.19934   5
  17 -11   1 7.16234 3.14571   2
  17 -11   1 10.6653  3.4229   3
  17  11   1 5.92160 1.14234   5
  17 -11  -1 6.77059 3.30050   2
  17 -11  -1 5.73135 3.20076   3
  18 -11   1 4.98429 3.22142   2
  18  11  -1 2.77035 1.22941   5
  18 -11   1 2.48065 3.09623   3
  18 -11  -1 10.2796  3.4292   3
  18  11   1 4.40514 1.13156   5
  18 -11  -1 3.11515 3.20469   2
   0 -12   1 13.3643  1.8680   1
   0  12   1 12.1912  1.6435   5
   0  12   1 12.6720  1.3314   4
   0 -12  -1 12.0271  1.8508   1
   0  12  -1 11.4116  1.6123   5
   0  12  -1 11.9645  1.3326   4
   1  12  -1 161.925   5.702   5
  -1  12   1 153.865   5.694   5
  -1  12   1 159.761   5.134   4
  -1 -12  -1 150.240   6.013   1
   1 -12   1 158.800   6.161   1
   1 -12  -1 143.723   5.866   1
   1  12   1 144.516   4.668   4
  -1  12  -1 149.834   4.889   4
   1  12   1 151.203   5.375   5
  -1  12  -1 144.628   5.390   5
  -1 -12   1 150.241   5.716   1
   2  12  -1 33.9873  2.3014   5
  -2 -12  -1 35.3234  2.5686   1
  -2  12   1 38.9250  2.6300   5
  -2  12   1 34.5417  2.1765   4
   2 -12  -1 36.3038  2.7165   1
  -2  12  -1 39.3042  2.2465   4
   2  12   1 39.2905  2.3986   5
  -2  12  -1 39.3474  2.5231   5
  -2 -12   1 39.2589  2.6321   1
   3 -12   1 107.223   3.872   4
  -3  12   1 108.224   4.349   5
  -3  12   1 111.142   4.004   4
  -3 -12  -1 103.663   4.476   1
   3 -12   1 109.183   4.885   1
   3  12  -1 104.814   4.227   5
   3 -12  -1 112.588   4.920   1
  -3  12  -1 106.826   3.944   4
   3 -12  -1 101.700   3.829   4
  -3 -12   1 107.211   4.459   1
  -3  12  -1 104.699   4.284   5
   3  12   1 107.360   4.207   5
  -4  12   1 187.216   6.560   5
  -4 -12  -1 182.382   6.773   1
   4 -12   1 190.589   5.944   4
   4 -12   1 192.670   7.273   1
  -4  12   1 191.517   6.104   4
   4  12  -1 184.366   6.343   5
  -4  12  -1 199.335   6.131   4
   4 -12  -1 184.997   7.216   1
  -4  12  -1 182.352   6.534   5
   4 -12  -1 188.555   5.929   4
  -4 -12   1 187.997   6.694   1
   4  12   1 183.141   6.334   5
  -5 -12  -1 94.6722  3.9942   1
  -5  12   1 96.3204  3.7261   4
   5  12  -1 93.9476  3.7177   5
   5 -12   1 90.3656  3.4099   4
   5 -12   1 87.8967  4.5081   1
  -5  12   1 86.9455  3.8356   5
  -5 -12   1 98.2747  4.0577   1
  -5  12  -1 91.5332  3.9885   5
   5  12   1 86.2710  3.6915   5
  -5  12  -1 96.7821  3.7437   4
   5 -12  -1 95.2063  4.6156   1
   5 -12  -1 94.8615  3.4697   4
   6  12  -1 48.7289  2.5653   5
   6 -12   1 46.7702  2.2289   4
  -6 -12  -1 48.0032  2.8033   1
  -6  12   1 47.8357  2.8192   5
   6 -12   1 45.8894  3.3758   1
  -6 -12   1 50.7528  2.7441   1
   6 -12  -1 49.5083  2.2960   4
   6  12   1 43.2812  2.4275   5
   6 -12  -1 47.6143  3.3674   1
   6 -12  -1 46.2217  3.2922   3
  -6  12  -1 51.1058  2.8465   5
   7 -12   1 44.7369  3.3046   3
   7  12  -1 40.3273  2.3177   5
  -7 -12  -1 38.8482  2.5810   1
   7 -12   1 41.9034  1.9951   4
  -7 -12   1 42.0134  2.4782   1
   7 -12  -1 36.0777  3.0265   3
   7  12   1 41.8178  2.3324   5
   7 -12  -1 43.6116  2.0260   4
   7 -12  -1 43.4233  3.1849   1
  -8 -12  -1 102.574   4.118   1
   8  12  -1 98.0263  3.8589   5
   8 -12   1 105.474   5.168   3
   8 -12   1 99.9063  2.9434   4
   8 -12  -1 101.901   5.034   3
  -8 -12   1 98.6919  3.9527   1
   8  12   1 100.120   3.793   5
   8 -12  -1 99.9783  4.9676   1
   8 -12  -1 98.1057  3.0111   4
   9  12  -1 15.6265  1.5757   5
  -9 -12  -1 19.0666  1.7894   1
   9 -12   1 17.1620  2.5973   3
  -9 -12   1 17.6778  1.6511   1
   9  12   1 16.9812  1.5833   5
   9 -12  -1 23.7166  2.7677   3
  10 -12   1 10.4860  2.4024   2
  10  12  -1 7.42824 1.30541   5
  10 -12   1 10.6363  2.4205   3
 -10 -12  -1 5.68915 1.46869   1
  10 -12  -1 8.70618 2.43480   3
  10  12   1 10.8364  1.4088   5
  11 -12   1 31.8076  3.4348   3
  11  12  -1 29.4253  2.0235   5
  11 -12   1 38.3658  3.4790   2
  11  12   1 35.2379  2.1794   5
  11 -12  -1 38.0233  3.5918   3
  11 -12  -1 38.7277  3.6566   2
  12  12  -1 12.8134  1.4735   5
  12 -12   1 14.6695  2.9305   3
  12 -12   1 22.5960  3.0399   2
  12 -12  -1 18.7887  2.9453   2
  12 -12  -1 14.4302  2.9199   3
  12  12   1 15.7755  1.5332   5
  13  12  -1 4.67777 1.20619   5
  13 -12   1 3.74992 2.51114   2
  13 -12   1 5.77725 2.59705   3
  13 -12  -1 8.44539 2.91816   3
  13  12   1 5.02957 1.22948   5
  13 -12  -1 5.95220 2.57050   2
  14 -12   1 20.9954  3.6576   3
  14  12  -1 17.9960  1.5759   5
  14 -12   1 15.3317  3.1325   2
  14  12   1 18.4832  1.5694   5
  14 -12  -1 17.9097  3.2555   2
  14 -12  -1 21.6224  3.6401   3
  15 -12   1 14.6006  3.2591   3
  15 -12   1 5.71983 2.94899   2
  15  12  -1 10.7837  1.4139   5
  15  12   1 10.4799  1.3802   5
  15 -12  -1 6.26231 2.89747   2
  15 -12  -1 14.4875  3.3387   3
  16 -12   1 1.98307 2.91229   3
  16 -12   1 3.60321 2.80394   2
  16  12  -1 0.31998 1.20417   5
  16 -12  -1 0.61087 2.77953   3
  16 -12  -1 4.17468 2.94699   2
  16  12   1 0.75016 1.13286   5
  17 -12   1 20.7259  3.7902   2
  17  12  -1 21.0358  1.7473   5
  17 -12   1 23.4616  3.9301   3
  17 -12  -1 30.0248  4.2103   2
  17 -12  -1 23.2398  3.9750   3
  17  12   1 24.1589  1.7570   5
  18 -12   1 7.96665 3.63529   2
  18 -12   1 9.87702 3.70146   3
  18  12  -1 5.73991 1.42366   5
  18  12   1 4.82564 1.31969   5
  18 -12  -1 1.27144 3.22620   3
  18 -12  -1 5.99209 3.31935   2
   0  13   1 137.878   4.625   4
   0  13  -1 137.832   4.624   4
   0  13  -1 136.246   5.278   5
   0 -13  -1 145.760   5.720   1
   0  13   1 136.394   5.204   5
   0 -13   1 135.314   5.624   1
  -1 -13  -1 62.7223  3.5688   1
   1 -13   1 69.3013  3.7426   1
  -1  13   1 65.5996  2.8748   4
   1  13  -1 70.3432  3.4165   5
  -1  13   1 62.8808  3.3008   5
  -1  13  -1 69.9438  2.9466   4
   1  13   1 68.0019  3.3852   5
   1 -13  -1 67.4743  3.6969   1
  -1 -13   1 62.8601  3.4782   1
  -1  13  -1 58.8906  3.2482   5
   1  13   1 68.4403  2.6946   4
  -2  13   1 16.8650  1.5283   4
  -2 -13  -1 18.6576  2.0198   1
  -2  13   1 14.6072  1.8173   5
   2  13  -1 14.6893  1.7200   5
   2 -13   1 18.3834  2.1873   1
  -2 -13   1 15.2590  1.8897   1
   2 -13  -1 13.6949  2.1023   1
  -2  13  -1 18.1775  1.5487   4
   2  13   1 14.1501  1.8001   5
  -2  13  -1 12.7754  1.7614   5
   3 -13   1 72.5848  3.0753   4
  -3  13   1 73.4996  3.1918   4
  -3  13   1 74.8076  3.5384   5
   3 -13   1 72.1953  4.0352   1
   3  13  -1 74.0912  3.4505   5
  -3 -13  -1 70.0732  3.5916   1
   3 -13  -1 72.8653  3.9560   1
   3 -13  -1 69.9358  3.0552   4
   3  13   1 73.4344  3.4194   5
  -3 -13   1 71.3889  3.5401   1
  -3  13  -1 75.4677  3.5219   5
   4 -13   1 159.812   6.356   1
   4 -13   1 149.451   5.046   4
   4  13  -1 154.904   5.488   5
  -4 -13  -1 140.841   5.721   1
  -4  13   1 157.486   5.207   4
  -4  13   1 143.405   5.555   5
  -4 -13   1 153.719   5.784   1
   4 -13  -1 155.904   6.373   1
  -4  13  -1 147.240   5.618   5
   4 -13  -1 156.192   5.101   4
   4  13   1 147.864   5.467   5
  -5 -13  -1 78.7141  3.7387   1
  -5  13   1 89.4674  3.8047   5
  -5  13   1 84.7259  3.5601   4
   5 -13   1 77.8530  3.1965   4
   5 -13   1 84.3507  4.3780   1
   5  13  -1 80.2058  3.5606   5
  -5  13  -1 79.1932  3.7075   5
   5 -13  -1 80.4935  3.1580   4
  -5 -13   1 79.0674  3.6271   1
   5 -13  -1 71.6848  4.2185   1
  -5  13  -1 74.6089  3.3509   4
   5  13   1 77.1212  3.4387   5
   6  13  -1 18.8089  1.8047   5
  -6  13   1 18.9008  1.9927   5
   6 -13   1 15.0566  2.3516   1
   6 -13   1 19.7755  1.5408   4
  -6 -13  -1 17.2050  1.9189   1
   6 -13  -1 18.4307  2.4931   1
  -6 -13   1 22.5586  1.9811   1
   6  13   1 17.4726  1.7729   5
   6 -13  -1 18.3856  1.5458   4
  -6  13  -1 18.3801  1.9948   5
   7  13  -1 61.5774  3.0042   5
   7 -13   1 56.0510  3.8503   3
  -7 -13  -1 64.8167  3.2778   1
   7 -13   1 62.7731  2.5875   4
   7 -13  -1 63.5896  3.9771   3
   7  13   1 59.1028  3.0683   5
   7 -13  -1 69.4122  4.2746   1
  -7 -13   1 69.6920  3.2939   1
   7 -13  -1 73.4533  2.7453   4
   8 -13   1 6.99338 0.95200   4
  -8 -13  -1 8.10520 1.58501   1
   8 -13   1 9.28299 2.28047   3
   8  13  -1 5.44266 1.36685   5
   8  13   1 8.04531 1.40744   5
  -8 -13   1 7.72490 1.51234   1
   8 -13  -1 7.04699 2.23298   3
   8 -13  -1 6.52879 0.97142   4
   8 -13  -1 8.78905 2.22830   1
   9  13  -1 151.996   5.383   5
  -9 -13  -1 159.588   5.747   1
   9 -13   1 149.602   6.831   3
   9  13   1 156.856   5.386   5
   9 -13  -1 144.498   6.741   3
  -9 -13   1 157.775   5.589   1
  10  13  -1 33.9984  2.2751   5
  10 -13   1 35.1021  3.3892   3
  10  13   1 35.9203  2.2544   5
  10 -13  -1 26.2049  3.1897   3
  11 -13   1 54.8870  4.1852   2
  11 -13   1 45.1560  3.9581   3
  11  13  -1 43.6446  2.4853   5
  11  13   1 41.8099  2.3998   5
  11 -13  -1 37.9994  3.7048   3
  11 -13  -1 49.7692  3.8605   2
  12  13  -1 18.5125  1.7071   5
  12 -13   1 18.5836  3.0363   2
  12 -13   1 20.4475  3.2070   3
  12 -13  -1 19.2329  3.1978   3
  12 -13  -1 22.8986  3.3030   2
  12  13   1 22.0408  1.7784   5
  13 -13   1 5.83065 2.67786   2
  13  13  -1 8.54112 1.40791   5
  13 -13   1 10.8930  2.9232   3
  13 -13  -1 8.08313 2.70804   2
  13 -13  -1 7.52227 2.92049   3
  13  13   1 12.2013  1.5109   5
  14  13  -1 -1.3141  1.2032   5
  14 -13   1 1.23557 2.61131   2
  14 -13   1 1.45445 2.60338   3
  14  13   1 -0.5113  1.1706   5
  14 -13  -1 1.95799 2.59199   2
  14 -13  -1 1.34367 2.60064   3
  15  13  -1 4.53827 1.38829   5
  15 -13   1 5.63607 3.02616   3
  15 -13   1 5.43145 2.92881   2
  15 -13  -1 0.83072 2.77908   2
  15  13   1 5.13712 1.39384   5
  15 -13  -1 5.29579 3.13667   3
  16 -13   1 -0.4001  2.7957   2
  16 -13   1 0.43905 2.82313   3
  16  13  -1 1.07968 1.32574   5
  16  13   1 2.77565 1.31200   5
  16 -13  -1 0.15313 2.79964   3
  16 -13  -1 -0.4179  2.8012   2
  17  13  -1 0.19582 1.34131   5
  17 -13   1 2.91521 3.14863   3
  17 -13   1 1.32695 2.82061   2
  17 -13  -1 -0.5727  2.8644   2
  17 -13  -1 0.75928 3.07141   3
  17  13   1 1.26288 1.28907   5
  18 -13   1 0.84109 3.30637   3
  18  13  -1 0.01705 1.38368   5
  18 -13   1 -0.0796  3.0532   2
  18  13   1 0.03591 1.29305   5
  18 -13  -1 -1.4936  3.0895   2
  18 -13  -1 0.13896 3.24268   3
   0 -14  -1 57.5833  3.5495   1
   0 -14   1 59.9901  3.5176   1
   0  14   1 59.1600  3.2449   5
   0  14   1 61.6400  2.7232   4
   0  14  -1 57.6701  3.2204   5
   0  14  -1 61.8195  2.7451   4
   1 -14   1 94.9343  4.6320   1
  -1  14   1 95.3096  3.6949   4
   1  14  -1 102.442   4.337   5
  -1 -14  -1 98.4893  4.5863   1
  -1  14   1 92.6666  4.2123   5
   1  14   1 99.6989  3.5817   4
   1  14   1 101.612   4.287   5
  -1  14  -1 95.6239  4.3086   5
  -1  14  -1 101.124   3.812   4
   1 -14  -1 103.929   4.794   1
  -1 -14   1 96.5907  4.5540   1
   2 -14   1 11.4662  2.1132   1
  -2  14   1 10.3481  1.4959   4
  -2 -14  -1 10.8296  2.0174   1
   2  14  -1 14.8960  1.8964   5
  -2  14   1 14.8865  1.8839   5
  -2  14  -1 13.3552  1.9556   5
   2  14   1 13.4929  1.8379   5
  -2  14  -1 12.5372  1.4635   4
  -2 -14   1 12.5688  1.8901   1
   2 -14  -1 9.78072 2.04826   1
   3 -14   1 42.8363  3.2361   1
   3  14  -1 39.9616  2.7540   5
   3 -14   1 38.1446  2.3575   4
  -3  14   1 43.5666  2.8176   5
  -3  14   1 43.8108  2.5570   4
  -3 -14  -1 43.9669  2.9172   1
   3 -14  -1 42.0531  2.3967   4
   3  14   1 38.6297  2.5758   5
  -3 -14   1 39.2194  2.9015   1
  -3  14  -1 41.6271  2.3737   4
  -3  14  -1 39.2587  2.7352   5
  -4  14   1 36.2422  2.5188   5
   4  14  -1 34.9634  2.4287   5
  -4 -14  -1 35.6648  2.6203   1
  -4  14   1 39.6128  2.3416   4
   4 -14   1 30.4941  2.9085   1
   4 -14   1 31.8013  2.1616   4
  -4 -14   1 29.9749  2.4482   1
   4 -14  -1 38.2865  3.0618   1
  -4  14  -1 37.0543  2.6337   5
   4 -14  -1 34.9983  2.2074   4
  -4  14  -1 37.1330  2.2936   4
   4  14   1 34.1907  2.3906   5
   5  14  -1 102.075   4.272   5
   5 -14   1 104.389   3.872   4
  -5  14   1 112.040   4.257   4
  -5 -14  -1 102.915   4.579   1
  -5  14   1 108.205   4.467   5
   5 -14   1 91.4693  4.9583   1
  -5 -14   1 100.515   4.434   1
  -5  14  -1 114.425   4.603   5
   5 -14  -1 104.759   3.906   4
   5 -14  -1 91.3347  5.0205   1
   5  14   1 102.212   4.308   5
  -5  14  -1 106.657   4.158   4
  -6  14   1 22.1875  2.1857   5
   6 -14   1 26.6044  1.7832   4
  -6 -14  -1 23.1249  2.1979   1
   6  14  -1 27.3734  2.1034   5
   6 -14   1 22.4370  2.7299   1
   6 -14  -1 22.5779  1.7065   4
   6 -14  -1 17.4203  2.5938   1
   6  14   1 24.9575  2.0072   5
  -6 -14   1 27.1368  2.1500   1
   7  14  -1 1.36376 1.38108   5
   7 -14   1 0.21289 1.00957   4
   7 -14   1 0.86585 1.79927   3
  -7 -14  -1 1.20402 1.39922   1
   7 -14  -1 0.39534 2.00673   1
   7 -14  -1 0.45410 1.03941   4
  -7 -14   1 -0.3882  1.3485   1
   7 -14  -1 -0.5680  1.8733   3
   7  14   1 -0.5496  1.3100   5
  -8 -14  -1 193.471   7.039   1
   8 -14   1 191.901   7.941   3
   8 -14   1 199.300   5.854   4
   8  14  -1 190.732   6.650   5
  -8 -14   1 195.021   6.749   1
   8 -14  -1 196.405   5.758   4
   8 -14  -1 180.223   7.785   1
   8  14   1 186.816   6.520   5
   8 -14  -1 179.703   7.691   3
   9  14  -1 27.3925  2.0964   5
  -9 -14  -1 26.3774  2.2200   1
   9 -14   1 21.5702  2.9967   3
   9 -14  -1 23.6834  3.0090   3
   9  14   1 20.8538  1.9622   5
  -9 -14   1 27.6254  2.0610   1
  10  14  -1 22.2912  2.0045   5
  10 -14   1 26.2127  3.2217   3
  10  14   1 24.5530  1.9732   5
  10 -14  -1 17.2963  2.9256   3
  11 -14   1 9.20986 2.59277   2
  11 -14   1 5.90049 2.58452   3
  11  14  -1 8.22391 1.52166   5
  11  14   1 5.03772 1.45121   5
  11 -14  -1 9.45476 2.64258   3
  12  14  -1 7.92269 1.57268   5
  12 -14   1 9.07118 2.67446   2
  12 -14   1 10.4429  2.9085   3
  12 -14  -1 11.6787  2.8058   2
  12  14   1 11.1392  1.6400   5
  12 -14  -1 8.40526 2.73144   3
  13 -14   1 3.16971 2.70096   2
  13  14  -1 2.40078 1.41676   5
  13 -14   1 7.69373 2.87233   3
  13 -14  -1 3.91482 2.75239   3
  13  14   1 3.43902 1.42900   5
  13 -14  -1 3.89429 2.75208   2
  14 -14   1 -0.6787  2.5210   2
  14 -14   1 3.36034 2.81607   3
  14  14  -1 1.84401 1.37800   5
  14  14   1 1.07649 1.31832   5
  14 -14  -1 0.74550 2.66395   2
  14 -14  -1 -0.9934  2.6504   3
  15 -14   1 10.1227  3.1691   2
  15  14  -1 7.61914 1.56149   5
  15 -14   1 0.20776 2.88951   3
  15  14   1 8.28668 1.54944   5
  15 -14  -1 6.60034 3.11520   3
  15 -14  -1 5.25602 2.98930   2
  16  14  -1 -0.5705  1.4062   5
  16 -14   1 6.31831 3.27529   3
  16 -14   1 -1.9570  2.7323   2
  16 -14  -1 0.02194 2.74856   2
  16 -14  -1 1.59946 3.19844   3
  16  14   1 0.46852 1.37134   5
  17  14  -1 0.38467 1.40279   5
  17 -14   1 -2.2260  2.8347   2
  17 -14   1 3.88845 3.41977   3
  17 -14  -1 -0.9945  2.9950   3
  17  14   1 1.67629 1.41471   5
  17 -14  -1 1.92911 3.07699   2
   0  15  -1 1.51123 1.13873   4
   0 -15   1 1.10002 1.65584   1
   0  15   1 0.85233 1.42816   5
   0 -15  -1 0.73196 1.66094   1
   0  15  -1 2.55350 1.54462   5
   0  15   1 1.39629 1.11830   4
   1  15  -1 40.9705  2.8041   5
  -1 -15  -1 38.4922  2.9546   1
   1 -15   1 42.6630  3.1898   1
  -1  15   1 38.9985  2.4184   4
  -1  15   1 46.0332  3.1162   5
  -1 -15   1 37.3072  2.8614   1
  -1  15  -1 40.4181  2.4305   4
  -1  15  -1 44.1695  3.0793   5
   1  15   1 40.7865  2.1947   4
   1  15   1 36.2446  2.6264   5
   1 -15  -1 38.9620  3.0390   1
  -2  15   1 10.3068  1.8190   5
   2 -15   1 7.24631 2.03413   1
  -2  15   1 4.57159 1.34353   4
  -2 -15  -1 7.56712 1.82450   1
   2  15  -1 7.64039 1.68167   5
  -2  15  -1 2.97411 1.69303   5
  -2 -15   1 6.76044 1.74588   1
   2 -15  -1 6.83912 2.02753   1
  -2  15  -1 5.04958 1.36852   4
   2  15   1 4.18136 1.57674   5
  -3 -15  -1 44.3244  3.0046   1
  -3  15   1 41.2814  2.5670   4
   3  15  -1 39.4203  2.7343   5
  -3  15   1 39.1567  2.7662   5
   3 -15   1 35.3115  3.1357   1
  -3 -15   1 43.4739  2.9398   1
   3  15   1 41.2993  2.9044   5
  -3  15  -1 43.5989  2.6130   4
  -3  15  -1 41.2966  2.8967   5
   3 -15  -1 38.4926  3.1922   1
  -4  15   1 43.2335  2.9544   5
  -4  15   1 45.5945  2.7301   4
   4 -15   1 44.6807  2.5267   4
   4  15  -1 43.7748  2.9013   5
  -4 -15  -1 42.6578  2.9508   1
   4 -15   1 42.1184  3.3676   1
  -4  15  -1 50.8702  3.2093   5
   4 -15  -1 40.9171  2.4421   4
  -4 -15   1 38.4765  2.7998   1
   4  15   1 41.2260  2.7089   5
   4 -15  -1 40.8501  3.3158   1
   5 -15   1 45.3710  3.4851   1
   5  15  -1 46.1311  2.9380   5
   5 -15   1 47.0977  2.5671   4
  -5  15   1 46.8565  2.8913   4
  -5  15   1 51.1935  3.2922   5
  -5 -15  -1 46.9342  3.0112   1
  -5  15  -1 48.1613  3.0942   5
  -5 -15   1 49.0446  3.1473   1
   5  15   1 50.9455  2.9941   5
   5 -15  -1 46.2293  3.5625   1
   5 -15  -1 50.7980  2.6560   4
  -5  15  -1 51.1254  2.8513   4
   6 -15   1 16.5541  2.6305   1
   6  15  -1 14.5508  1.8829   5
   6 -15   1 14.3116  1.6081   4
  -6 -15  -1 16.5807  2.1014   1
  -6 -15   1 19.5323  2.0835   1
   6 -15  -1 17.4683  2.6358   1
   6 -15  -1 17.6616  1.6410   4
   6  15   1 16.6306  1.9300   5
   7  15  -1 45.4485  2.7680   5
  -7 -15  -1 39.7121  2.8700   1
   7 -15   1 43.1443  3.4960   3
   7 -15   1 40.8897  2.3085   4
  -7 -15   1 40.9324  2.7553   1
   7 -15  -1 42.5286  3.5401   1
   7  15   1 39.5085  2.7665   5
   7 -15  -1 38.3440  3.3457   3
   7 -15  -1 44.2321  2.3547   4
   8 -15   1 10.6662  1.3442   4
  -8 -15  -1 11.8537  1.9567   1
   8 -15   1 15.6716  2.7058   3
   8  15  -1 12.0949  1.7372   5
   8 -15  -1 10.4189  1.3669   4
   8 -15  -1 8.98929 2.51626   1
  -8 -15   1 14.7163  1.8787   1
   8 -15  -1 13.6349  2.5029   3
   8  15   1 10.6028  1.7524   5
   9 -15   1 23.9295  3.0514   3
  -9 -15  -1 26.3226  2.3360   1
   9 -15   1 23.4165  1.0945   4
   9  15  -1 25.7358  2.1434   5
   9 -15  -1 25.7310  3.1937   3
   9  15   1 25.9923  2.1781   5
   9 -15  -1 24.0336  1.2832   4
  -9 -15   1 28.7031  2.2912   1
  10  15  -1 6.73957 1.64175   5
  10 -15   1 6.30609 2.50354   3
  10  15   1 7.94510 1.62214   5
  10 -15  -1 9.51415 2.57108   3
  11  15  -1 23.5219  2.0745   5
  11 -15   1 28.7468  3.5218   3
  11 -15  -1 25.5362  3.4088   3
  11  15   1 28.6079  2.2253   5
  12  15  -1 9.49264 1.67588   5
  12 -15   1 8.64402 2.78933   2
  12 -15   1 11.1457  2.9601   3
  12 -15  -1 11.0854  2.8188   2
  12 -15  -1 10.8834  2.9167   3
  12  15   1 7.42979 1.60791   5
  13 -15   1 6.33722 2.86810   3
  13 -15   1 3.17554 2.70509   2
  13  15  -1 7.85961 1.61002   5
  13 -15  -1 5.75637 2.76426   3
  13 -15  -1 9.48170 2.92753   2
  13  15   1 5.99056 1.60882   5
  14  15  -1 3.51309 1.52416   5
  14 -15   1 0.25909 2.68008   2
  14 -15   1 0.33854 2.74230   3
  14 -15  -1 -0.0518  2.6024   3
  14 -15  -1 1.23444 2.84932   2
  14  15   1 3.71859 1.54627   5
  15 -15   1 0.16225 2.74419   2
  15 -15   1 2.93262 3.05476   3
  15  15  -1 3.79446 1.55084   5
  15  15   1 2.28194 1.48745   5
  15 -15  -1 1.60570 2.84802   2
  15 -15  -1 3.23226 3.15192   3
  16 -15   1 10.8084  3.5437   3
  16  15  -1 9.83227 1.72970   5
  16 -15   1 6.75905 3.28607   2
  16 -15  -1 9.89628 3.46584   3
  16  15   1 14.1073  1.8762   5
  16 -15  -1 11.7015  3.4940   2
  17  15  -1 -1.1989  1.4308   5
  17 -15   1 3.56150 3.26224   3
  17 -15   1 -0.5913  3.1032   2
  17  15   1 -0.9017  1.4202   5
  17 -15  -1 2.21400 3.16844   3
  17 -15  -1 2.57260 3.15641   2
   0  16   1 137.335   4.720   4
   0 -16  -1 123.794   5.814   1
   0  16   1 139.158   5.581   5
   0  16  -1 130.149   5.504   5
   0  16  -1 130.259   4.649   4
   0 -16   1 127.781   5.796   1
  -1 -16  -1 64.0210  3.7994   1
   1 -16   1 58.3704  3.8784   1
  -1  16   1 61.0370  2.9376   4
  -1  16   1 63.0793  3.5377   5
   1  16  -1 52.1539  3.3262   5
   1  16   1 53.8599  3.4891   5
  -1  16  -1 60.2078  2.9439   4
  -1  16  -1 65.9128  3.5721   5
   1 -16  -1 59.0764  3.8827   1
  -1 -16   1 56.4491  3.6544   1
   2  16  -1 6.29157 1.82655   5
  -2  16   1 8.07854 1.83291   5
   2 -16   1 3.83354 1.95285   1
  -2  16   1 7.46934 1.43615   4
  -2 -16  -1 6.94243 1.91277   1
   2 -16  -1 6.71849 2.16700   1
  -2  16  -1 8.37541 1.97144   5
  -2 -16   1 6.24025 1.95250   1
   2  16   1 10.5261  1.9431   5
  -2  16  -1 5.26093 1.44602   4
  -3 -16  -1 113.183   5.230   1
   3  16  -1 120.107   5.069   5
  -3  16   1 120.805   5.104   5
   3 -16   1 114.027   5.672   1
  -3  16   1 120.724   4.519   4
   3  16   1 114.927   4.982   5
  -3  16  -1 116.676   4.547   4
  -3  16  -1 115.634   5.131   5
   3 -16  -1 121.752   5.735   1
  -3 -16   1 117.026   5.273   1
   4  16  -1 118.736   4.888   5
  -4  16   1 123.854   5.125   5
   4 -16   1 112.185   5.715   1
  -4 -16  -1 113.506   5.168   1
  -4  16  -1 118.046   4.600   4
  -4 -16   1 116.504   5.161   1
   4  16   1 107.295   4.861   5
  -4  16  -1 123.177   5.068   5
   4 -16  -1 112.195   5.684   1
   5 -16   1 216.863   6.910   4
  -5  16   1 223.698   7.221   4
  -5  16   1 208.654   7.602   5
   5 -16   1 189.667   8.376   1
  -5 -16  -1 208.851   7.843   1
   5  16  -1 219.923   7.529   5
  -5  16  -1 209.033   7.549   5
   5  16   1 209.361   7.419   5
  -5 -16   1 206.021   7.734   1
   5 -16  -1 210.842   6.851   4
   5 -16  -1 204.750   8.449   1
  -5  16  -1 216.360   7.056   4
   6 -16   1 61.9639  3.0096   4
  -6 -16  -1 68.8841  3.7514   1
   6 -16   1 63.9196  4.3809   1
   6  16  -1 64.1713  3.4831   5
   6 -16  -1 66.2503  4.3457   1
   6 -16  -1 66.3303  3.0332   4
  -6 -16   1 60.4129  3.5187   1
   6  16   1 61.4690  3.4017   5
   7  16  -1 2.51228 1.56107   5
   7 -16   1 2.80371 1.25265   4
  -7 -16  -1 0.53478 1.61355   1
  -7 -16   1 0.97335 1.51776   1
   7  16   1 2.81378 1.54976   5
   7 -16  -1 2.02000 1.25662   4
   7 -16  -1 1.83957 2.11806   3
   7 -16  -1 4.58839 2.26231   1
   8 -16   1 -0.5467  2.1455   3
   8  16  -1 2.21634 1.59293   5
  -8 -16  -1 1.57850 1.62217   1
   8 -16   1 0.77250 1.16610   4
   8 -16  -1 2.53984 2.25410   1
   8 -16  -1 2.12015 2.14953   3
   8 -16  -1 1.49190 1.18557   4
  -8 -16   1 1.62689 1.46662   1
   8  16   1 1.39663 1.46496   5
   9  16  -1 89.4379  4.1218   5
  -9 -16  -1 86.7659  4.2459   1
   9 -16   1 90.7633  5.3403   3
   9 -16   1 92.6181  3.0537   4
   9  16   1 77.0297  3.8832   5
   9 -16  -1 89.9946  3.0038   4
   9 -16  -1 82.5945  5.1045   3
  10  16  -1 18.7158  2.0834   5
  10 -16   1 15.3659  3.0107   3
  10 -16  -1 17.8297  3.2034   3
  10  16   1 21.4137  2.1231   5
  11  16  -1 20.1568  2.0865   5
  11 -16   1 14.6957  3.0863   3
  11  16   1 19.1707  2.0302   5
  11 -16  -1 20.8025  3.2246   3
  12  16  -1 -0.1106  1.4786   5
  12 -16   1 2.92432 2.55161   2
  12 -16   1 -2.2848  2.4252   3
  12 -16  -1 2.49345 2.57917   3
  12 -16  -1 0.36223 2.45701   2
  12  16   1 -0.8545  1.4673   5
  13 -16   1 7.35032 2.85127   2
  13 -16   1 8.89677 3.07732   3
  13  16  -1 8.83846 1.74488   5
  13  16   1 7.23098 1.71326   5
  13 -16  -1 10.3392  3.0309   2
  13 -16  -1 8.82096 3.08324   3
  14 -16   1 21.1306  3.4624   2
  14  16  -1 16.6493  2.0472   5
  14 -16   1 25.5249  3.8492   3
  14 -16  -1 14.0610  3.3380   2
  14 -16  -1 23.0149  3.8917   3
  14  16   1 18.2013  2.0498   5
  15 -16   1 16.8977  3.5141   2
  15  16  -1 10.8767  1.9065   5
  15 -16   1 13.5979  3.5619   3
  15 -16  -1 12.4338  3.5303   2
  15  16   1 7.56629 1.74219   5
  15 -16  -1 9.23694 3.48224   3
  16 -16   1 14.2656  3.8091   3
  16 -16   1 2.83415 3.28640   2
  16  16  -1 11.0360  1.9006   5
  16 -16  -1 5.98357 3.41492   3
  16  16   1 9.20836 1.87324   5
  16 -16  -1 15.5871  3.6077   2
   0 -17   1 4.62198 2.20397   1
   0  17   1 3.98472 1.81281   5
   0  17   1 4.01925 1.44087   4
   0  17  -1 3.47199 1.93310   5
   0 -17  -1 2.04084 1.94982   1
   1  17  -1 19.6473  2.2969   5
   1 -17   1 16.1723  2.5184   1
  -1  17   1 19.8797  2.4439   5
  -1 -17  -1 18.1845  2.5057   1
  -1  17   1 19.3283  1.9072   4
  -1  17  -1 18.5907  1.8966   4
  -1 -17   1 15.5365  2.3825   1
   1 -17  -1 14.9604  2.5562   1
  -1  17  -1 21.5327  2.4639   5
   1  17   1 17.9786  2.3694   5
  -2 -17  -1 7.15581 1.99936   1
  -2  17   1 3.07767 1.81398   5
   2 -17   1 6.63246 2.17078   1
  -2  17   1 5.79585 1.55367   4
   2  17  -1 8.74399 1.93149   5
  -2 -17   1 5.37790 2.08417   1
  -2  17  -1 3.72252 1.48822   4
   2  17   1 1.91528 1.67596   5
   2 -17  -1 6.16721 2.19813   1
  -2  17  -1 6.37450 1.99992   5
   3  17  -1 436.318  13.869   5
   3 -17   1 435.406  15.064   1
  -3  17   1 439.094  13.969   5
  -3 -17  -1 434.783  14.645   1
  -3  17   1 431.783  12.906   4
  -3  17  -1 445.177  14.096   5
   3 -17  -1 435.786  15.133   1
   3  17   1 425.036  13.855   5
  -3  17  -1 447.143  12.995   4
  -3 -17   1 439.037  14.670   1
   4  17  -1 85.7195  4.2143   5
  -4  17   1 92.6349  4.0628   4
  -4  17   1 87.4541  4.3905   5
   4 -17   1 88.5218  5.0257   1
  -4 -17  -1 84.2147  4.5843   1
  -4  17  -1 94.9782  4.6388   5
   4 -17  -1 88.6229  5.0689   1
   4  17   1 89.1040  4.4129   5
  -4 -17   1 86.8689  4.4159   1
  -4  17  -1 89.0526  4.0362   4
   5  17  -1 35.6483  2.8149   5
   5 -17   1 41.6903  3.5551   1
  -5 -17  -1 43.0099  3.1697   1
   5 -17  -1 39.1139  3.5979   1
  -5 -17   1 39.7004  3.0076   1
   5  17   1 44.5131  3.1342   5
   6  17  -1 45.1148  3.0870   5
   6 -17   1 43.8149  3.7514   1
  -6 -17  -1 44.7855  3.3088   1
   6 -17   1 40.3767  2.5867   4
   6 -17  -1 43.3992  2.6238   4
   6 -17  -1 50.3632  3.9457   1
  -6 -17   1 42.3010  3.0561   1
   6  17   1 43.1967  3.1047   5
   7  17  -1 63.7123  3.6402   5
  -7 -17  -1 71.0478  3.9191   1
   7 -17   1 72.6789  3.2315   4
   7  17   1 70.4399  3.7743   5
   7 -17  -1 72.5656  3.2860   4
   7 -17  -1 67.1964  4.6905   1
  -7 -17   1 74.6158  3.8541   1
   7 -17  -1 71.7619  4.6114   3
   8  17  -1 76.0037  3.9414   5
   8 -17   1 67.8653  4.8315   3
   8 -17   1 83.1356  3.3030   4
  -8 -17  -1 74.6255  4.1009   1
  -8 -17   1 83.4621  4.0331   1
   8  17   1 74.7161  3.9030   5
   8 -17  -1 76.9117  4.9349   3
   8 -17  -1 72.9824  4.9169   1
   8 -17  -1 74.6712  3.2448   4
   9  17  -1 4.14704 1.64204   5
  -9 -17  -1 4.05879 1.87647   1
   9 -17   1 7.22851 1.17510   4
   9 -17   1 8.70212 2.73544   3
   9 -17  -1 6.05227 1.19300   4
   9  17   1 5.78989 1.76446   5
   9 -17  -1 11.6771  2.7657   3
  10 -17   1 5.07421 2.56196   3
  10  17  -1 3.56840 1.61391   5
  10 -17  -1 0.32418 2.34625   3
  10  17   1 3.06193 1.54774   5
  11 -17   1 42.1700  4.2017   3
  11  17  -1 38.5842  2.7508   5
  11  17   1 36.5547  2.6943   5
  11 -17  -1 39.5564  4.0407   3
  12 -17   1 7.11248 2.81189   2
  12 -17   1 11.9806  3.1746   3
  12  17  -1 9.82626 1.90107   5
  12  17   1 12.1439  1.9545   5
  12 -17  -1 10.3701  3.0468   3
  13  17  -1 0.88599 1.64063   5
  13 -17   1 2.81672 2.78147   3
  13 -17   1 2.66459 2.59411   2
  13 -17  -1 1.44184 2.69812   2
  13  17   1 3.71073 1.70901   5
  13 -17  -1 1.63692 2.80627   3
  14 -17   1 2.34318 2.98861   3
  14  17  -1 6.18899 1.80471   5
  14 -17   1 6.01467 2.95636   2
  14 -17  -1 6.17282 3.26845   3
  14  17   1 9.35782 1.88288   5
  14 -17  -1 5.24873 2.99191   2
  15  17  -1 13.6896  2.0692   5
  15 -17   1 14.7246  3.5668   2
  15 -17   1 17.7082  3.7994   3
  15 -17  -1 18.3239  3.8605   2
  15 -17  -1 13.9487  3.8552   3
  15  17   1 14.1589  2.0924   5
  16 -17   1 8.34650 3.55949   2
  16  17  -1 8.83324 1.93561   5
  16 -17   1 7.09307 3.49848   3
  16 -17  -1 5.22423 3.22405   2
  16  17   1 6.60079 1.86788   5
  16 -17  -1 -0.5625  3.0086   3
   0  18   1 20.5459  2.0332   4
   0  18  -1 26.7990  2.8388   5
   0 -18  -1 21.2510  2.8912   1
   0  18   1 25.7673  2.7214   5
   0 -18   1 20.5826  2.8503   1
   1  18  -1 129.851   5.668   5
  -1  18   1 139.615   5.001   4
  -1  18   1 139.547   5.780   5
  -1 -18  -1 132.469   6.117   1
   1 -18   1 120.702   6.118   1
  -1 -18   1 142.708   6.258   1
  -1  18  -1 128.596   5.825   5
   1  18   1 142.896   5.993   5
   1 -18  -1 125.035   6.290   1
  -1  18  -1 148.828   5.145   4
   2  18  -1 17.6501  2.4448   5
  -2  18   1 17.7037  2.4272   5
  -2  18   1 16.8471  1.9618   4
  -2 -18  -1 19.7350  2.6287   1
   2 -18   1 12.9544  2.6882   1
  -2 -18   1 20.2079  2.5672   1
   2  18   1 21.6155  2.5478   5
  -2  18  -1 17.9642  1.9622   4
   2 -18  -1 16.7936  2.7280   1
  -2  18  -1 15.2277  2.3202   5
  -3  18   1 15.2229  2.4905   5
   3 -18   1 16.2675  2.7995   1
  -3 -18  -1 17.8199  2.6151   1
  -3  18   1 17.0056  2.0719   4
   3  18  -1 15.1313  2.2220   5
  -3 -18   1 16.5109  2.4064   1
   3 -18  -1 15.8012  2.7592   1
   3  18   1 18.7933  2.4487   5
  -3  18  -1 14.9378  2.5212   5
  -3  18  -1 14.5120  1.9964   4
  -4  18   1 13.9108  2.3708   5
  -4  18   1 9.96957 1.91290   4
   4 -18   1 6.46072 2.36395   1
   4  18  -1 8.25435 1.93803   5
  -4 -18  -1 9.16787 2.21265   1
   4 -18  -1 9.28650 2.50943   1
  -4  18  -1 7.29778 1.81873   4
  -4 -18   1 12.4335  2.2748   1
   4  18   1 9.78161 2.08614   5
  -4  18  -1 9.82902 2.23669   5
   5  18  -1 57.3320  3.6719   5
  -5 -18  -1 58.5093  3.8387   1
   5 -18   1 55.7057  4.2379   1
   5 -18  -1 55.0663  4.2793   1
  -5 -18   1 64.3160  3.8432   1
   5  18   1 60.1584  3.7228   5
  -6 -18  -1 49.1759  3.5299   1
   6  18  -1 46.6801  3.3661   5
   6 -18   1 48.8527  4.0664   1
   6 -18  -1 44.7192  4.0127   1
  -6 -18   1 53.1974  3.5528   1
   6  18   1 53.6225  3.4283   5
   7 -18   1 67.1192  3.0784   4
  -7 -18  -1 59.6652  3.7381   1
   7  18  -1 54.2520  3.5290   5
   7  18   1 56.9365  3.5705   5
   7 -18  -1 62.4277  4.5901   1
  -7 -18   1 60.6004  3.6386   1
   7 -18  -1 64.4697  3.1464   4
  -8 -18  -1 24.7543  2.5759   1
   8 -18   1 17.9156  3.1350   3
   8  18  -1 25.1614  2.4519   5
   8 -18   1 26.7225  2.0220   4
   8 -18  -1 28.7226  3.4049   3
  -8 -18   1 26.2787  2.6100   1
   8  18   1 25.1055  2.4779   5
   8 -18  -1 29.2042  2.0900   4
   8 -18  -1 23.8697  3.3613   1
   9  18  -1 26.1211  2.4635   5
   9 -18   1 28.6239  1.9363   4
   9 -18   1 27.1902  3.4592   3
  -9 -18  -1 26.2670  2.6505   1
   9  18   1 25.4623  2.5342   5
   9 -18  -1 29.6177  3.6852   3
   9 -18  -1 29.5897  1.8865   4
  10  18  -1 3.01864 1.68951   5
  10 -18   1 1.65723 2.60843   3
  10 -18  -1 3.11026 2.62414   3
  10  18   1 5.80564 1.83509   5
  11  18  -1 32.2610  2.6736   5
  11 -18   1 34.0130  3.9659   3
  11  18   1 32.7713  2.6822   5
  11 -18  -1 27.2641  3.7294   3
  12 -18   1 2.89158 2.86259   3
  12 -18   1 -3.0497  2.3393   2
  12  18  -1 0.84466 1.68950   5
  12 -18  -1 2.05296 2.77713   3
  12  18   1 -0.7161  1.6612   5
  13  18  -1 7.57147 1.88060   5
  13 -18   1 2.28897 2.93293   3
  13 -18   1 5.73193 2.85851   2
  13 -18  -1 1.22093 2.77848   2
  13  18   1 1.50772 1.70161   5
  13 -18  -1 -0.9626  2.9125   3
  14 -18   1 7.22620 3.19135   2
  14 -18   1 8.02900 3.38223   3
  14  18  -1 6.38671 1.95552   5
  14 -18  -1 4.66817 3.20897   2
  14 -18  -1 12.1385  3.4394   3
  14  18   1 6.24475 1.96145   5
  15 -18   1 12.5749  3.6680   3
  15  18  -1 9.41129 2.08391   5
  15 -18   1 10.3529  3.4604   2
  15 -18  -1 10.8489  3.4691   2
  15  18   1 10.6260  2.1068   5
  15 -18  -1 6.69505 3.39800   3
   0  19   1 11.2024  1.7654   4
   0 -19   1 7.55834 2.38090   1
   0  19  -1 14.6966  2.5506   5
   0  19   1 14.3277  2.5428   5
   0 -19  -1 13.4817  2.7723   1
  -1  19   1 70.3865  4.1559   5
  -1  19   1 68.6943  3.3683   4
   1 -19   1 62.1380  4.6024   1
   1  19  -1 62.0904  4.1731   5
  -1 -19  -1 71.2265  4.4349   1
  -1  19  -1 77.5097  4.2182   5
  -1 -19   1 56.0616  4.1399   1
   1  19   1 66.1904  4.0015   5
  -1  19  -1 63.7250  3.2733   4
   1 -19  -1 63.1305  4.3851   1
  -2  19   1 35.9286  2.5017   4
   2 -19   1 30.4787  3.3199   1
   2  19  -1 33.0800  2.9066   5
  -2 -19  -1 32.2601  3.2646   1
  -2  19   1 27.7447  2.8991   5
   2  19   1 27.9709  2.9341   5
  -2 -19   1 30.8919  3.0486   1
  -2  19  -1 30.8815  2.3837   4
   2 -19  -1 27.0846  3.2016   1
  -2  19  -1 39.4797  3.2403   5
   3  19  -1 94.4589  4.8041   5
  -3 -19  -1 92.5986  5.0953   1
  -3  19   1 87.5142  4.9281   5
  -3  19   1 94.2980  4.2373   4
   3 -19   1 95.0409  5.3521   1
  -3 -19   1 90.7433  4.9795   1
  -3  19  -1 91.8296  4.9594   5
   3 -19  -1 83.2871  5.3042   1
  -3  19  -1 97.2412  4.2889   4
   3  19   1 99.4620  4.7066   5
  -4  19   1 56.7797  3.3226   4
  -4 -19  -1 46.9491  3.6303   1
   4  19  -1 46.2567  3.4098   5
  -4  19   1 54.3010  3.7336   5
   4 -19   1 62.8538  4.3856   1
   4 -19  -1 57.9419  4.2230   1
   4  19   1 46.6699  3.3999   5
  -4  19  -1 53.8852  3.7242   5
  -4 -19   1 49.5096  3.7397   1
  -4  19  -1 52.1244  3.2845   4
  -5 -19  -1 3.27117 2.06445   1
   5  19  -1 8.17578 2.08467   5
   5 -19   1 5.58742 2.58233   1
  -5 -19   1 8.41797 2.22423   1
   5  19   1 5.47843 2.02441   5
   5 -19  -1 7.21729 2.55942   1
   6 -19   1 118.779   6.563   1
   6  19  -1 129.808   5.669   5
  -6 -19  -1 139.856   5.961   1
   6 -19  -1 145.669   7.011   1
   6  19   1 128.890   5.780   5
  -6 -19   1 142.056   6.070   1
   7 -19   1 46.3272  2.8098   4
  -7 -19  -1 46.4494  3.3739   1
   7  19  -1 43.8760  3.2183   5
  -7 -19   1 43.9756  3.2752   1
   7 -19  -1 47.5617  2.8763   4
   7  19   1 47.4098  3.4095   5
   7 -19  -1 47.2889  4.1731   1
   8 -19   1 8.75310 2.80306   3
  -8 -19  -1 11.6301  2.2283   1
   8 -19   1 10.9079  1.6776   4
   8  19  -1 13.2557  2.2040   5
  -8 -19   1 14.9217  2.3259   1
   8  19   1 7.37132 2.01306   5
   8 -19  -1 13.0718  3.0576   1
   8 -19  -1 11.2332  2.8293   3
   8 -19  -1 11.6284  1.7184   4
   9  19  -1 37.5630  3.0818   5
   9 -19   1 47.3291  4.3884   3
   9 -19   1 43.6906  2.4388   4
   9 -19  -1 42.5411  2.4645   4
   9 -19  -1 45.4826  4.1052   3
   9  19   1 43.9463  3.1252   5
  10 -19   1 5.53854 2.86608   3
  10  19  -1 6.37359 1.98643   5
  10  19   1 6.32309 1.88694   5
  10 -19  -1 9.21400 2.98075   3
  11 -19   1 3.25732 2.82902   3
  11  19  -1 3.03277 1.86877   5
  11  19   1 4.38913 1.89004   5
  11 -19  -1 5.97662 2.82475   3
  12  19  -1 11.5720  2.1600   5
  12 -19   1 10.0270  3.1599   3
  12 -19  -1 7.48205 3.20618   3
  12  19   1 9.94122 2.09607   5
  13 -19   1 7.26473 3.12131   2
  13 -19   1 8.81134 3.32872   3
  13  19  -1 7.53872 1.96193   5
  13  19   1 8.13836 2.01040   5
  13 -19  -1 5.30521 2.92378   2
  13 -19  -1 6.58303 3.21697   3
  14 -19   1 0.00887 2.87300   2
  14  19  -1 1.31994 1.78382   5
  14 -19   1 -0.6945  3.1146   3
  14 -19  -1 5.95439 3.17493   2
  14  19   1 4.39721 1.96742   5
  14 -19  -1 5.60817 3.24941   3
  15 -19   1 12.2447  3.4444   2
  15 -19   1 16.3817  4.0842   3
  15  19  -1 16.4158  2.4092   5
  15 -19  -1 13.7350  3.6391   2
  15 -19  -1 11.0726  3.6966   3
  15  19   1 10.8902  2.1738   5
   0 -20  -1 5.17850 2.39636   1
   0 -20   1 4.79320 2.31201   1
   0  20  -1 0.13588 2.09173   5
   0  20   1 1.97183 1.98866   5
   1  20  -1 2.86483 2.15287   5
  -1  20   1 3.00301 2.19557   5
  -1  20   1 1.73431 1.59406   4
   1 -20   1 1.70602 2.23058   1
  -1 -20  -1 4.16930 2.40339   1
  -1  20  -1 3.85979 2.26722   5
  -1  20  -1 0.40129 1.58346   4
   1 -20  -1 1.51072 2.22464   1
  -1 -20   1 4.73856 2.27579   1
   1  20   1 4.22052 2.03341   5
   2 -20   1 63.3026  4.5535   1
   2  20  -1 63.9217  4.1789   5
  -2  20   1 63.2842  4.1000   5
  -2 -20  -1 56.9505  4.3591   1
  -2  20   1 62.2484  3.3943   4
  -2  20  -1 64.9229  3.4928   4
   2  20   1 62.2689  4.1311   5
  -2 -20   1 48.4962  3.8469   1
   2 -20  -1 64.2792  4.5021   1
  -2  20  -1 56.4315  3.9449   5
  -3  20   1 16.4651  2.5692   5
   3  20  -1 15.4580  2.5409   5
  -3  20   1 14.6970  2.0861   4
   3 -20   1 10.4951  2.7556   1
  -3 -20  -1 23.2453  2.9523   1
  -3 -20   1 16.0167  2.7148   1
  -3  20  -1 15.6607  2.1546   4
   3 -20  -1 11.9160  2.8051   1
  -3  20  -1 15.1274  2.5984   5
   3  20   1 21.6081  2.7180   5
  -4  20   1 59.7091  3.3511   4
   4  20  -1 59.5319  3.8956   5
  -4 -20  -1 47.9343  3.7080   1
   4 -20   1 50.1776  4.2982   1
  -4  20  -1 64.8432  3.6212   4
   4 -20  -1 49.8985  4.3587   1
   4  20   1 59.4302  3.9605   5
  -4 -20   1 62.4947  4.1670   1
   5 -20   1 4.23668 2.63873   1
  -5 -20  -1 2.60551 1.94292   1
   5  20  -1 2.44906 1.94875   5
   5 -20  -1 1.81812 2.47308   1
  -5 -20   1 2.24843 2.03798   1
   5  20   1 1.71738 1.83607   5
  -6 -20  -1 0.65998 2.03093   1
   6  20  -1 -1.0354  1.7939   5
  -6 -20   1 1.46538 1.91915   1
   6 -20  -1 2.65290 2.41596   1
   6  20   1 0.90568 1.88659   5
  -7 -20  -1 13.8316  2.4840   1
   7  20  -1 10.8111  2.3329   5
   7  20   1 13.3524  2.3817   5
  -7 -20   1 15.2374  2.4284   1
   7 -20  -1 14.6009  3.0858   1
  -8 -20  -1 46.8886  3.5421   1
   8  20  -1 42.9737  3.2379   5
   8 -20   1 50.2461  4.3104   3
   8 -20   1 40.9617  2.7836   4
   8 -20  -1 49.6411  4.4257   1
   8  20   1 45.4382  3.3255   5
   8 -20  -1 40.1525  4.0615   3
   8 -20  -1 42.3114  2.7978   4
  -8 -20   1 44.6698  3.3884   1
   9 -20   1 16.0164  3.1821   3
   9 -20   1 7.46191 1.52621   4
   9  20  -1 10.4924  2.2217   5
   9 -20  -1 15.3880  3.0859   3
   9 -20  -1 11.2884  1.6539   4
   9  20   1 9.16639 2.22558   5
  10 -20   1 1.21701 0.81719   4
  10 -20   1 1.06576 2.71189   3
  10  20  -1 -0.2001  1.8612   5
  10  20   1 1.90055 1.92212   5
  10 -20  -1 0.67388 0.88619   4
  10 -20  -1 6.06493 2.98776   3
  11 -20   1 1.82182 2.79987   3
  11  20  -1 2.40911 1.89863   5
  11  20   1 3.13547 1.83036   5
  11 -20  -1 2.35623 2.93292   3
  12  20  -1 11.5059  2.2502   5
  12 -20   1 11.5108  3.5364   3
  12 -20  -1 15.3362  3.5457   3
  12  20   1 10.6912  2.2512   5
  13 -20   1 3.53565 2.90256   2
  13  20  -1 1.98810 1.91503   5
  13 -20   1 3.91810 3.21984   3
  13 -20  -1 1.76114 3.04917   2
  13  20   1 0.25768 1.85560   5
  13 -20  -1 6.27627 3.33718   3
  14  20  -1 4.66094 1.97753   5
  14 -20   1 4.62320 3.37659   3
  14 -20   1 5.09637 3.12594   2
  14 -20  -1 1.48409 2.92949   2
  14 -20  -1 0.57448 3.07522   3
  14  20   1 2.99635 1.93792   5
   0  21   1 5.97737 2.19231   5
   0 -21  -1 -1.9812  2.1230   1
   0 -21   1 1.10239 2.25012   1
   0  21  -1 2.47900 2.30839   5
  -1 -21  -1 6.25115 2.51201   1
  -1  21   1 15.4144  1.9680   4
   1 -21   1 11.1598  2.7508   1
   1  21  -1 13.9910  2.5180   5
  -1  21   1 9.64070 2.45053   5
  -1  21  -1 6.30792 2.44987   5
   1 -21  -1 6.95934 2.62116   1
   1  21   1 13.0645  2.4291   5
  -1 -21   1 11.0418  2.6100   1
  -2 -21  -1 19.1239  2.9180   1
  -2  21   1 21.8855  2.2475   4
   2  21  -1 24.2092  2.8377   5
  -2  21   1 24.6949  2.9413   5
   2 -21   1 28.5003  3.3581   1
  -2  21  -1 17.6954  2.2139   4
   2 -21  -1 20.0749  3.1355   1
  -2 -21   1 25.2968  3.0690   1
   2  21   1 24.9869  2.9436   5
  -2  21  -1 24.2285  2.9045   5
  -3  21   1 9.55570 2.41466   5
  -3  21   1 6.93858 1.97421   4
   3 -21   1 8.81994 2.73607   1
   3  21  -1 11.3532  2.3787   5
  -3 -21  -1 10.5420  2.6805   1
   3  21   1 9.57226 2.43327   5
  -3 -21   1 8.99313 2.45851   1
   3 -21  -1 9.52546 2.71420   1
  -3  21  -1 10.1695  2.6146   5
  -3  21  -1 8.42500 1.98968   4
   4  21  -1 1.67157 2.13644   5
  -4 -21  -1 1.97506 2.24181   1
   4 -21   1 5.03612 2.66422   1
  -4  21   1 2.84465 1.84333   4
   4 -21  -1 1.09006 2.45731   1
   4  21   1 4.10352 2.03768   5
  -4 -21   1 -0.1696  1.9698   1
  -4  21  -1 3.04376 1.82324   4
   5  21  -1 53.5054  3.7751   5
   5 -21   1 45.7491  4.3191   1
  -5 -21  -1 54.3356  3.9708   1
  -5 -21   1 53.7163  3.9976   1
   5  21   1 56.4543  3.8323   5
   5 -21  -1 44.3368  4.3046   1
   6  21  -1 30.9240  2.9233   5
  -6 -21  -1 38.7120  3.2486   1
   6  21   1 29.7372  2.8408   5
   6 -21  -1 28.0051  3.7197   1
  -6 -21   1 27.8522  3.0567   1
   7  21  -1 0.72749 1.95928   5
  -7 -21  -1 -1.2691  1.8748   1
   7  21   1 1.08061 1.98905   5
  -7 -21   1 1.87742 2.07165   1
   7 -21  -1 2.86249 2.69170   1
   8  21  -1 7.51447 2.15557   5
   8 -21   1 11.6864  2.9760   3
  -8 -21  -1 9.33811 2.35218   1
   8 -21   1 8.90154 1.78918   4
   8 -21  -1 10.5193  1.8500   4
   8  21   1 8.89636 2.29995   5
   8 -21  -1 8.03023 2.81039   3
   9  21  -1 7.11965 2.22511   5
   9 -21   1 5.45370 2.94077   3
   9 -21   1 7.91728 1.62997   4
   9  21   1 6.74947 2.11885   5
   9 -21  -1 9.17736 1.66595   4
   9 -21  -1 7.46825 2.82384   3
  10 -21   1 7.02159 2.98730   3
  10 -21   1 4.71984 1.05404   4
  10  21  -1 5.50556 2.04622   5
  10 -21  -1 5.86587 1.16069   4
  10  21   1 3.62523 2.01632   5
  10 -21  -1 7.49708 3.02344   3
  11 -21   1 19.2323  3.6769   3
  11  21  -1 17.3943  2.5764   5
  11  21   1 15.6718  2.5747   5
  11 -21  -1 21.6635  3.8612   3
  12 -21   1 4.09318 3.25893   3
  12  21  -1 1.94336 1.97591   5
  12  21   1 3.92197 2.11991   5
  12 -21  -1 6.62819 3.20154   3
  13 -21   1 6.86946 3.38681   3
  13  21  -1 0.91526 1.99137   5
  13 -21   1 3.57800 2.97328   2
  13 -21  -1 4.30404 3.14072   2
  13  21   1 -2.2215  1.9234   5
  13 -21  -1 4.32707 3.40753   3
   0  22   1 33.9195  3.5180   5
   0 -22   1 40.0754  3.7881   1
   0  22  -1 38.5099  3.6220   5
   0 -22  -1 38.8500  3.7840   1
  -1 -22  -1 22.2820  3.3307   1
  -1  22   1 23.5498  2.9451   5
   1 -22   1 19.2273  3.1913   1
  -1  22   1 19.2835  2.2098   4
   1  22  -1 24.2275  2.9868   5
  -1  22  -1 24.5943  3.1475   5
   1  22   1 23.6131  2.9123   5
  -1 -22   1 27.2096  3.3429   1
   1 -22  -1 16.4041  3.1686   1
  -2 -22  -1 13.4328  2.7507   1
  -2  22   1 12.0941  2.8372   5
   2  22  -1 11.3482  2.4645   5
  -2  22   1 16.3461  2.1404   4
   2 -22   1 5.68228 2.72089   1
  -2  22  -1 9.15256 2.01166   4
  -2  22  -1 15.1759  2.8994   5
   2 -22  -1 6.37437 2.72725   1
  -2 -22   1 15.4263  2.8845   1
   2  22   1 9.03104 2.53041   5
  -3  22   1 22.9313  2.4779   4
   3  22  -1 22.1932  2.9832   5
  -3 -22  -1 22.4322  3.2120   1
   3 -22   1 20.2374  3.2518   1
   3 -22  -1 16.8282  3.1492   1
  -3 -22   1 19.4655  3.0254   1
  -3  22  -1 20.0015  2.4814   4
   3  22   1 18.3115  2.7715   5
  -4  22   1 26.2506  2.6731   4
  -4 -22  -1 23.7499  3.1390   1
   4  22  -1 25.7395  3.0433   5
   4 -22   1 17.0177  3.2312   1
  -4  22  -1 19.7141  2.4690   4
   4  22   1 24.9939  3.0205   5
   4 -22  -1 19.4265  3.5091   1
  -4 -22   1 24.5198  3.1703   1
  -5 -22  -1 8.23155 2.51872   1
   5  22  -1 3.14166 2.24075   5
   5 -22   1 7.81352 2.85452   1
   5 -22  -1 8.92851 3.01048   1
  -5 -22   1 2.85898 2.28312   1
   5  22   1 7.56598 2.40047   5
  -6 -22  -1 5.93083 2.36690   1
   6  22  -1 2.54961 1.99337   5
   6  22   1 2.05281 2.12769   5
   6 -22  -1 3.49124 2.80203   1
  -6 -22   1 2.31033 2.26497   1
   7  22  -1 4.99232 2.21283   5
  -7 -22  -1 9.52975 2.53424   1
   7 -22  -1 7.98734 3.08293   1
  -7 -22   1 8.53247 2.42491   1
   7  22   1 6.18374 2.34326   5
   8  22  -1 -0.3186  1.9911   5
  -8 -22  -1 -1.6711  2.1070   1
   8 -22   1 3.09772 2.62448   3
   8  22   1 3.19265 2.17123   5
   8 -22  -1 -3.5770  2.4545   3
   9 -22   1 6.93197 1.57099   4
   9  22  -1 1.41491 1.99677   5
   9 -22   1 6.89996 3.16943   3
   9 -22  -1 5.13328 1.60245   4
   9  22   1 7.17555 2.23549   5
   9 -22  -1 5.23296 2.89312   3
  10 -22   1 9.26300 3.34194   3
  10  22  -1 9.13590 2.31568   5
  10 -22   1 9.86403 1.30104   4
  10 -22  -1 9.88535 1.35454   4
  10 -22  -1 9.54098 3.20900   3
  10  22   1 8.42905 2.35765   5
  11  22  -1 8.92126 2.33799   5
  11 -22   1 4.51837 3.16843   3
  11  22   1 7.98534 2.37306   5
  11 -22  -1 11.2710  3.3855   3
  12 -22   1 -0.1489  2.9427   3
  12  22  -1 0.03277 2.08536   5
  12 -22  -1 0.14626 2.94177   3
  12  22   1 -1.0199  2.0479   5
  13 -22   1 0.03723 3.15128   3
  13 -22   1 8.05681 3.33717   2
  13  22  -1 0.80555 2.16549   5
  13  22   1 3.40372 2.23283   5
  13 -22  -1 6.31766 3.59051   3
   0 -23   1 18.6333  3.1693   1
   0 -23  -1 14.7941  3.1481   1
   0  23   1 18.2817  2.9196   5
   0  23  -1 19.3959  3.0551   5
   1 -23   1 21.4248  3.4357   1
  -1 -23  -1 14.5298  2.9926   1
   1  23  -1 16.1549  2.9969   5
  -1  23   1 14.5204  2.9707   5
  -1 -23   1 17.8888  3.0915   1
  -1  23  -1 16.8766  2.8646   5
   1  23   1 18.9044  3.0519   5
   1 -23  -1 12.9988  3.0600   1
   2 -23   1 47.6802  4.2474   1
   2  23  -1 39.6285  3.7268   5
  -2 -23  -1 39.8503  4.0384   1
  -2  23   1 41.9923  2.9695   4
  -2  23   1 40.5515  3.8199   5
  -2  23  -1 42.2432  3.7557   5
  -2 -23   1 42.8013  4.0627   1
   2  23   1 41.6129  3.7956   5
  -2  23  -1 46.0455  3.1222   4
   2 -23  -1 45.2308  4.2731   1
  -3 -23  -1 -0.0244  2.2172   1
   3  23  -1 1.02977 2.12176   5
  -3  23   1 2.42307 1.81365   4
   3 -23   1 3.22187 2.72703   1
  -3 -23   1 0.58983 2.39587   1
   3 -23  -1 3.10359 2.68574   1
   3  23   1 -0.2066  2.0330   5
  -3  23  -1 3.68053 1.86781   4
   4  23  -1 -1.0346  2.0522   5
  -4  23   1 -1.4730  1.8325   4
   4 -23   1 1.06781 2.63196   1
  -4 -23  -1 3.23500 2.29035   1
   4 -23  -1 5.26808 2.81707   1
  -4 -23   1 0.81161 2.16044   1
  -4  23  -1 0.17287 1.87564   4
   4  23   1 3.54313 2.38843   5
  -5 -23  -1 0.63009 2.35417   1
   5  23  -1 0.10928 2.20489   5
   5  23   1 2.74905 2.29159   5
   5 -23  -1 2.14922 2.72109   1
  -5 -23   1 4.99596 2.43467   1
  -6 -23  -1 9.20532 2.66524   1
   6  23  -1 9.00549 2.33953   5
   6  23   1 8.02932 2.29547   5
   6 -23  -1 7.85568 3.08551   1
  -6 -23   1 7.69532 2.52723   1
   7  23  -1 7.51302 2.30529   5
  -7 -23  -1 5.96552 2.48479   1
   7  23   1 6.79966 2.28851   5
  -7 -23   1 7.65736 2.46996   1
   7 -23  -1 6.84973 3.10459   1
   8 -23   1 -0.7103  2.5691   3
   8  23  -1 -1.1854  2.0989   5
   8  23   1 -4.4751  1.9027   5
   8 -23  -1 -0.8317  2.5793   3
   9 -23   1 2.33348 1.55416   4
   9 -23   1 0.72679 2.76759   3
   9  23  -1 3.95805 2.22454   5
   9 -23  -1 7.58403 3.03378   3
   9  23   1 3.93928 2.33479   5
   9 -23  -1 5.41884 1.64130   4
  10 -23   1 8.88608 1.37522   4
  10 -23   1 8.49234 3.24987   3
  10  23  -1 6.36895 2.33977   5
  10  23   1 7.76900 2.39951   5
  10 -23  -1 6.54637 1.36024   4
  10 -23  -1 11.2526  3.5141   3
  11 -23   1 11.2120  3.4760   3
  11  23  -1 8.20253 2.38648   5
  11  23   1 5.31567 2.43154   5
  11 -23  -1 6.76384 3.27900   3
  12 -23   1 2.63959 3.15701   3
  12  23  -1 1.35155 2.20722   5
  12  23   1 2.12364 2.23973   5
  12 -23  -1 -0.4951  3.1386   3
   0  24   1 -2.7156  2.3521   5
   0 -24  -1 -1.9753  2.5230   1
   0 -24   1 -0.9645  2.3413   1
   0  24  -1 -0.6605  2.2823   5
  -1  24   1 1.01950 2.42621   5
  -1 -24  -1 4.80877 2.81239   1
   1 -24   1 0.68767 2.66224   1
   1  24  -1 2.88621 2.31553   5
  -1  24  -1 4.57237 2.65392   5
   1 -24  -1 5.56355 3.01979   1
  -1 -24   1 -2.2497  2.3260   1
   1  24   1 -0.7524  2.2230   5
  -2  24   1 4.30244 1.85458   4
  -2 -24  -1 3.14209 2.61865   1
   2  24  -1 -2.7271  2.2002   5
   2 -24   1 3.21085 2.89328   1
   2 -24  -1 7.80519 2.94850   1
  -2 -24   1 -1.5278  2.2810   1
   2  24   1 3.64515 2.55308   5
  -3 -24  -1 7.01901 2.66596   1
  -3  24   1 2.75452 1.98708   4
   3  24  -1 5.83387 2.62697   5
   3 -24   1 6.01524 3.00835   1
   3 -24  -1 8.72640 3.07406   1
  -3 -24   1 10.7876  2.7646   1
  -3  24  -1 6.03627 2.08677   4
   3  24   1 8.54373 2.55282   5
   4 -24   1 0.93827 2.73304   1
  -4 -24  -1 1.26626 2.32414   1
   4  24  -1 0.09181 2.24597   5
  -4  24   1 -0.7123  1.8734   4
  -4  24  -1 1.77904 1.95899   4
   4 -24  -1 -2.6655  2.6531   1
   4  24   1 -2.9138  2.1203   5
  -4 -24   1 4.11863 2.58668   1
  -5 -24  -1 0.15179 2.38348   1
   5  24  -1 -0.8901  2.0855   5
   5 -24  -1 -0.9887  2.7225   1
  -5 -24   1 3.65742 2.54267   1
   5  24   1 -0.1683  2.1374   5
  -6 -24  -1 13.6789  2.8977   1
   6  24  -1 7.91420 2.65720   5
   6 -24  -1 13.7868  3.4967   1
   6  24   1 7.45448 2.63458   5
  -6 -24   1 10.2259  2.7034   1
  -7 -24  -1 4.74739 2.49251   1
   7  24  -1 4.28513 2.29724   5
   7  24   1 3.74370 2.41650   5
   8 -24   1 0.05049 2.67187   3
   8  24  -1 4.75527 2.48314   5
   8  24   1 0.42313 2.16980   5
   8 -24  -1 3.78600 2.88317   3
   9  24  -1 -0.8247  2.2230   5
   9 -24   1 -2.4954  2.6713   3
   9 -24   1 1.86938 1.57194   4
   9 -24  -1 -1.0023  1.4690   4
   9  24   1 0.92007 2.26570   5
   9 -24  -1 -0.6947  2.8458   3
  10 -24   1 9.14496 1.49530   4
  10  24  -1 9.82931 2.71739   5
  10 -24   1 8.21208 3.28350   3
  10  24   1 9.40199 2.61376   5
  10 -24  -1 7.71903 3.27661   3
  10 -24  -1 8.18434 1.53303   4
  11 -24   1 1.32430 3.10171   3
  11  24  -1 5.73982 2.50642   5
  11  24   1 5.25329 2.33062   5
  11 -24  -1 -0.1574  2.9274   3
   0 -25   1 9.75974 2.96195   1
   0  25   1 14.9232  3.0547   5
   0 -25  -1 13.3298  3.2436   1
   0  25  -1 15.7693  3.0609   5
   1 -25   1 2.01141 2.65498   1
   1  25  -1 4.33279 2.53432   5
  -1 -25  -1 1.64782 2.65366   1
  -1 -25   1 1.21613 2.45551   1
   1 -25  -1 4.26484 2.87946   1
   1  25   1 3.95357 2.52580   5
  -2 -25  -1 37.0513  3.9503   1
   2 -25   1 38.0268  4.2461   1
   2  25  -1 35.1545  3.8164   5
  -2 -25   1 33.9011  3.8143   1
   2  25   1 39.1226  3.7165   5
   2 -25  -1 31.6834  4.0789   1
  -3  25   1 7.92515 2.14347   4
  -3 -25  -1 5.42115 2.84023   1
   3  25  -1 6.05223 2.68768   5
   3 -25   1 8.05487 3.32954   1
  -3  25  -1 6.86287 2.15963   4
   3 -25  -1 7.04902 3.10066   1
  -3 -25   1 6.46420 2.88789   1
   3  25   1 6.39770 2.51770   5
  -4 -25  -1 3.55331 2.54858   1
  -4  25   1 1.11528 2.05874   4
   4  25  -1 3.38424 2.59260   5
   4  25   1 1.56942 2.29154   5
   4 -25  -1 6.64991 3.16250   1
  -4 -25   1 0.00214 2.35649   1
  -4  25  -1 -2.0671  1.8837   4
  -5 -25  -1 11.5470  3.1005   1
   5  25  -1 17.4811  2.8877   5
  -5 -25   1 12.6293  2.8256   1
   5 -25  -1 7.00932 3.24893   1
   5  25   1 12.1669  2.7162   5
   6  25  -1 1.60965 2.44059   5
  -6 -25  -1 3.21916 2.65763   1
   6  25   1 1.68836 2.41305   5
   6 -25  -1 6.12346 3.28366   1
  -6 -25   1 -0.4434  2.4612   1
  -7 -25  -1 11.8479  2.9536   1
   7  25  -1 15.1194  2.9212   5
   7  25   1 15.8172  2.8989   5
   8  25  -1 8.78108 2.79165   5
   8 -25   1 3.26146 3.16855   3
   8 -25  -1 8.61863 3.29860   3
   8  25   1 7.95003 2.68368   5
   9  25  -1 0.52938 2.36258   5
   9 -25   1 3.33169 3.14247   3
   9  25   1 1.00800 2.33363   5
   9 -25  -1 4.21585 3.15712   3
  10  25  -1 1.75980 2.42065   5
  10 -25   1 2.96986 3.07486   3
  10 -25   1 1.33100 1.33437   4
  10  25   1 2.18199 2.47523   5
  10 -25  -1 0.26072 1.37624   4
  10 -25  -1 3.78344 3.18126   3
   0  26  -1 0.17727 2.67667   5
   0 -26   1 2.12287 2.76052   1
   0 -26  -1 -0.4808  2.7565   1
   0  26   1 -1.5976  2.5455   5
   1 -26   1 6.80941 2.91190   1
   1  26  -1 5.83377 2.90081   5
  -1 -26  -1 6.84007 3.12925   1
  -1 -26   1 1.29179 2.89523   1
   1 -26  -1 3.67339 3.03240   1
   1  26   1 1.59198 2.77809   5
  -2 -26  -1 2.35968 2.87692   1
   2 -26   1 3.08681 3.03690   1
   2  26  -1 1.52027 2.54190   5
   2 -26  -1 5.48771 3.12989   1
   2  26   1 1.45150 2.52169   5
  -2 -26   1 -1.2932  2.6441   1
   3 -26   1 14.2587  3.5558   1
  -3  26   1 15.8443  2.5230   4
  -3 -26  -1 10.6785  3.2370   1
   3  26  -1 12.3016  2.8879   5
  -3 -26   1 12.8514  3.0519   1
   3 -26  -1 9.90554 3.31172   1
   3  26   1 18.2895  3.1289   5
  -4  26   1 11.0822  2.4436   4
   4  26  -1 4.33752 2.60872   5
  -4 -26  -1 6.45110 2.94134   1
   4 -26  -1 11.3362  3.4746   1
   4  26   1 4.16716 2.62482   5
  -4  26  -1 7.42798 2.36537   4
  -4 -26   1 8.40295 3.00084   1
   5  26  -1 3.28634 2.70611   5
  -5 -26  -1 5.15650 2.88259   1
  -5 -26   1 8.64393 2.93233   1
   5  26   1 3.57294 2.67839   5
   5 -26  -1 9.58828 3.73813   1
  -6 -26  -1 7.51068 2.98831   1
   6  26  -1 10.4032  2.9887   5
   6 -26  -1 9.11259 3.44913   1
  -6 -26   1 10.6175  2.9620   1
   6  26   1 6.40631 2.59213   5
   7  26  -1 7.65634 2.74788   5
   7  26   1 8.01404 2.81285   5
   8  26  -1 6.84782 2.77628   5
   8 -26   1 10.4225  3.4760   3
   8  26   1 9.95801 2.87347   5
   8 -26  -1 7.10979 3.27317   3
   0 -27  -1 16.4549  3.7468   1
   0 -27   1 9.46148 3.23269   1
  -1 -27  -1 1.71439 2.91681   1
   1 -27   1 -0.6242  2.7294   1
   1  27  -1 0.96581 2.70597   5
   1  27   1 -1.6473  2.7608   5
  -1 -27   1 0.29761 2.97490   1
   1 -27  -1 -3.9681  2.7026   1
   2 -27   1 4.65542 3.22635   1
   2  27  -1 7.42631 3.03338   5
  -2 -27  -1 5.65851 3.05860   1
  -2 -27   1 2.94534 2.85521   1
   2 -27  -1 8.16995 3.31006   1
   2  27   1 10.0797  2.9735   5
   3  27  -1 9.26677 3.11174   5
  -3 -27  -1 5.06233 2.90187   1
   3 -27  -1 4.36571 3.19852   1
  -3 -27   1 4.90608 2.76576   1
   3  27   1 10.2244  3.1212   5
   4  27  -1 16.4592  3.3174   5
  -4 -27  -1 22.6292  3.7572   1
  -4  27   1 18.7967  2.8160   4
   4 -27  -1 23.3907  4.1592   1
   4  27   1 16.3033  3.1883   5
  -4 -27   1 23.2317  3.5116   1
  -5 -27  -1 -0.0505  2.8706   1
   5  27  -1 1.57506 2.74229   5
   5 -27  -1 4.15905 3.34088   1
   5  27   1 -1.2355  2.5857   5
  -5 -27   1 1.87637 2.75081   1
   6  27  -1 5.19836 2.85689   5
  -6 -27  -1 5.10774 3.01710   1
   6  27   1 3.87276 2.78482   5
   7  27  -1 -0.6310  2.5889   5
   7  27   1 4.04113 2.76104   5
   0 -28  -1 5.68846 3.15296   1
   0 -28   1 5.19461 3.13426   1
  -1 -28  -1 1.27948 3.11800   1
   1  28   1 3.44536 2.84542   5
  -1 -28   1 4.81860 3.10899   1
   1 -28  -1 -0.7350  2.9972   1
  -2 -28  -1 2.42901 3.15334   1
   2  28  -1 1.46170 2.76499   5
  -2 -28   1 1.60628 2.89779   1
   2  28   1 7.05374 3.09970   5
   2 -28  -1 1.94545 3.16150   1
   3  28  -1 2.55971 2.76460   5
  -3 -28  -1 0.58316 2.74190   1
  -3 -28   1 -1.5814  2.8415   1
   3 -28  -1 -3.5801  3.0909   1
   3  28   1 3.54386 3.00480   5
  -4  28   1 8.25600 2.56260   4
   4  28  -1 2.36501 2.94580   5
  -4 -28  -1 10.7304  3.4549   1
   4  28   1 9.32646 3.05264   5
   4 -28  -1 5.42511 3.50614   1
  -4 -28   1 10.7204  3.3775   1
  -5 -28  -1 8.91716 3.28213   1
   5  28  -1 12.6681  3.0563   5
  -5 -28   1 11.1370  3.2545   1
   5  28   1 10.9653  3.1977   5
   0   0   2 11.7195  0.5255   2
   0   0   2 10.5683  0.5404   4
   0   0   2 10.2193  0.6117   5
   1   0   2 211.111   6.305   3
   1   0  -2 205.532   6.299   3
   1   0   2 207.647   6.320   2
   1   0  -2 214.191   6.407   1
   1   0  -2 201.562   6.360   2
   2   0  -2 15.4835  0.9848   3
   2   0   2 14.4348  1.0508   2
   2   0   2 14.6833  0.9740   3
   2   0  -2 13.9185  0.8255   1
   2   0  -2 13.2782  0.7693   5
   2   0  -2 13.5461  0.9210   2
   3   0  -2 181.306   5.440   1
   3   0  -2 172.829   5.151   5
   3   0  -2 171.669   5.134   5
   3   0   2 175.587   5.659   3
   3   0   2 176.710   5.703   2
   3   0  -2 175.347   5.537   2
   3   0  -2 178.626   5.698   3
   4   0  -2 4463.60  130.39   2
   4   0  -2 4619.11  132.64   1
   4   0   2 4445.90  131.53   2
   4   0   2 4457.91  130.82   3
   4   0  -2 4422.58  130.93   3
   5   0  -2 20.9242  1.5677   2
   5   0  -2 20.2677  1.7497   3
   5   0   2 19.2683  1.6991   2
   5   0   2 21.3115  1.7125   3
   6   0  -2 713.387  21.204   2
   6   0  -2 688.831  21.406   3
   6   0   2 721.436  21.411   3
   7   0   2 318.233  10.583   2
   7   0   2 330.197  10.692   3
   7   0  -2 328.307  10.679   3
   7   0  -2 331.719  10.497   2
   8   0   2 307.313   9.993   3
   8   0   2 285.828   9.852   2
   8   0  -2 289.568   9.943   3
   8   0  -2 302.116   9.753   2
   9   0   2 51.4650  3.1216   2
   9   0  -2 48.6412  2.9616   2
   9   0  -2 47.2910  3.1082   3
   9   0   2 49.5253  3.2004   3
  10   0   2 61.3768  3.6173   2
  10   0  -2 59.8753  3.4184   2
  10   0  -2 64.2549  3.7190   3
  10   0   2 68.6424  3.8136   3
  11   0   2 0.86079 1.73330   3
  11   0  -2 1.61263 1.81833   3
  11   0  -2 2.30756 1.76133   2
  11   0   2 2.94162 1.69578   2
  12   0   2 1.25125 1.87142   2
  12   0  -2 0.27575 0.69698   5
  12   0  -2 1.20080 1.79863   3
  12   0   2 0.93567 1.84630   3
  12   0  -2 1.28895 1.95455   2
  13   0  -2 5.71671 2.09579   2
  13   0   2 12.2828  2.4395   3
  13   0  -2 5.78766 2.27754   3
  13   0  -2 9.09988 0.97362   5
  13   0   2 6.91069 2.27747   2
  14   0   2 1.45837 2.14622   2
  14   0   2 1.38842 2.29098   3
  14   0  -2 2.43200 2.11667   2
  14   0  -2 1.64480 2.11362   3
  14   0  -2 1.70211 0.92211   5
  15   0   2 9.73696 2.63032   2
  15   0  -2 8.43362 1.20003   5
  15   0  -2 8.90530 2.53625   2
  15   0   2 7.94182 2.78721   3
  15   0   2 9.76978 1.11601   5
  15   0  -2 7.75138 2.65962   3
  16   0  -2 24.6837  3.5486   3
  16   0   2 29.5843  3.5357   2
  16   0   2 24.1611  3.4741   3
  16   0  -2 33.2629  3.6337   2
  16   0   2 32.4217  1.8354   5
  17   0  -2 2.36663 2.61347   2
  17   0  -2 0.31010 2.55753   3
  17   0   2 1.65812 2.63679   3
  17   0   2 0.90851 2.46697   2
  18   0   2 -4.8299  2.4056   2
  18   0   2 1.84480 2.77314   3
  18   0  -2 0.39403 2.65143   3
  18   0  -2 0.47572 2.57457   2
  19   0   2 4.43809 3.10003   3
  19   0  -2 1.64384 2.84501   2
  19   0  -2 5.60147 3.13255   3
  19   0   2 4.72790 2.99876   2
  20   0   2 10.4391  3.5733   3
  20   0  -2 5.00991 3.41049   2
  20   0  -2 3.43744 3.22884   3
  20   0   2 6.78831 3.26744   2
   0   1  -2 8.63411 0.55443   5
   0  -1   2 6.51222 0.49651   5
   0   1   2 6.87180 0.43168   4
   0   1   2 6.10329 0.50480   5
   0  -1  -2 6.59991 0.57567   1
   1  -1   2 23.0379  0.8979   4
  -1   1   2 23.5395  1.0594   5
  -1  -1  -2 26.6284  1.1932   1
   1  -1   2 26.6179  1.1119   2
   1   1  -2 24.6136  1.0212   5
   1  -1   2 24.9863  0.8986   4
   1   1   2 24.3335  1.1546   2
   1   1   2 25.3561  1.0043   3
   1   1   2 23.2154  0.9621   5
   1  -1  -2 25.0106  1.1222   1
   1  -1  -2 24.1900  1.0696   3
   1  -1  -2 24.4049  0.9100   4
   2  -1   2 20.9177  1.2908   3
   2   1  -2 20.5216  0.8855   5
   2   1  -2 21.4332  1.1071   2
   2   1  -2 18.5241  0.8775   5
   2   1  -2 18.7147  1.3275   3
   2  -1   2 21.4051  1.3274   2
   2  -1  -2 19.7445  1.1595   1
   2  -1  -2 20.1324  1.0784   5
   2   1   2 21.5002  1.3728   2
   2   1   2 21.9077  1.2196   3
   2  -1  -2 22.5448  1.3798   3
   3  -1   2 1486.45   43.69   2
   3   1  -2 1489.54   43.76   3
   3  -1   2 1500.13   43.75   3
   3   1  -2 1529.73   43.63   2
   3   1   2 1481.69   43.76   2
   3  -1  -2 1517.33   42.56   5
   3  -1  -2 1504.75   43.67   2
   3  -1  -2 1473.38   43.78   3
   3   1   2 1494.32   43.78   3
   3  -1  -2 1549.29   44.43   1
   4  -1   2 193.220   6.198   2
   4   1  -2 185.692   6.208   3
   4  -1   2 185.447   6.205   3
   4   1  -2 182.807   6.029   2
   4  -1  -2 183.938   5.999   2
   4  -1  -2 181.042   5.477   5
   4   1   2 196.036   6.211   2
   4  -1  -2 181.744   5.908   1
   4  -1  -2 184.210   6.176   3
   4   1   2 195.260   6.183   3
   5   1  -2 66.2739  3.0579   3
   5  -1   2 67.9933  3.0606   3
   5  -1   2 66.7491  3.0387   2
   5   1  -2 65.5165  2.8273   2
   5  -1  -2 67.0849  2.8161   2
   5   1   2 65.1625  2.9883   2
   5  -1  -2 63.8593  2.1241   5
   5  -1  -2 59.6809  2.9784   3
   5   1   2 68.9996  3.0364   3
   6   1  -2 229.314   7.525   2
   6  -1   2 224.290   7.638   2
   6  -1   2 231.527   7.710   3
   6   1  -2 228.654   7.679   3
   6  -1  -2 226.008   7.620   3
   6   1   2 227.023   7.582   2
   6  -1  -2 222.417   6.557   5
   6   1   2 225.559   7.614   3
   6  -1  -2 230.217   7.446   2
   7  -1   2 122.953   4.808   3
   7   1  -2 117.071   4.603   2
   7  -1   2 116.336   4.683   2
   7   1  -2 116.577   4.730   3
   7  -1  -2 120.990   4.924   3
   7  -1  -2 132.438   4.817   2
   7   1   2 117.205   4.846   3
   7  -1  -2 125.199   3.745   5
   7   1   2 121.327   4.853   2
   8   1  -2 492.023  15.028   2
   8  -1   2 468.782  15.223   3
   8   1  -2 475.032  15.243   3
   8  -1   2 487.442  15.177   2
   8  -1  -2 496.257  15.404   2
   8   1   2 505.358  15.616   3
   8  -1  -2 507.083  14.061   5
   8   1   2 489.591  15.528   2
   8  -1  -2 466.078  15.577   3
   9   1  -2 61.2033  3.5134   3
   9  -1   2 61.9974  3.4748   3
   9  -1   2 61.3171  3.4186   2
   9   1  -2 58.7171  3.2470   2
   9  -1  -2 59.6523  3.5567   3
   9  -1  -2 65.2121  2.2112   5
   9   1   2 68.3431  3.5900   3
   9  -1  -2 62.6593  3.3441   2
   9   1   2 62.6419  3.4868   2
  10   1  -2 20.1654  2.3101   2
  10  -1   2 22.2350  2.3414   2
  10  -1   2 21.0063  2.3603   3
  10   1  -2 22.8366  2.4119   3
  10   1   2 20.7211  2.2916   2
  10  -1  -2 23.1041  2.4573   3
  10  -1  -2 30.5575  2.5248   2
  10  -1  -2 20.9979  1.2459   5
  10   1   2 20.8584  2.3493   3
  11   1  -2 9.85592 1.87270   2
  11  -1   2 6.60922 2.00811   3
  11   1  -2 5.61673 1.93703   3
  11  -1   2 7.88977 1.98004   2
  11   1   2 7.80232 1.98011   3
  11  -1  -2 6.57986 0.89365   5
  11  -1  -2 7.84738 1.96450   2
  11   1   2 5.32005 1.91494   2
  11  -1  -2 3.61925 1.89229   3
  12  -1   2 136.128   6.065   2
  12  -1   2 145.505   4.353   5
  12   1  -2 134.294   6.214   3
  12   1  -2 136.809   5.935   2
  12  -1   2 139.548   6.312   3
  12  -1  -2 134.460   6.011   2
  12   1   2 136.956   6.287   3
  12  -1  -2 148.044   4.592   5
  12  -1  -2 145.085   6.412   3
  12   1   2 148.618   6.256   2
  13   1  -2 9.56207 2.46425   3
  13  -1   2 17.6631  1.1896   5
  13  -1   2 11.9493  2.5037   2
  13  -1   2 17.7084  2.8258   3
  13   1  -2 8.74091 2.25180   2
  13   1   2 6.37165 2.38371   2
  13   1   2 17.3409  2.6004   3
  13  -1  -2 13.4288  2.5991   3
  13  -1  -2 12.0600  2.3724   2
  13  -1  -2 13.1046  1.2168   5
  14   1  -2 25.8147  3.2120   3
  14   1  -2 24.4188  3.0688   2
  14  -1   2 25.3200  3.1777   3
  14  -1   2 27.9173  1.6800   5
  14  -1   2 24.6244  3.0979   2
  14   1   2 26.5287  3.0925   2
  14   1   2 18.9611  2.9521   3
  14  -1  -2 28.1078  1.8242   5
  14  -1  -2 25.6545  3.1525   2
  14  -1  -2 28.6236  3.2684   3
  15  -1   2 31.5084  3.4148   2
  15   1  -2 32.0267  1.6866   5
  15   1  -2 30.9910  3.5633   3
  15   1  -2 30.5524  3.3191   2
  15  -1   2 36.9407  3.6162   3
  15  -1   2 31.2588  1.9207   5
  15  -1  -2 30.7521  1.9601   5
  15   1   2 27.5874  3.4123   3
  15   1   2 31.5046  3.5652   2
  15  -1  -2 21.8872  3.0473   2
  15  -1  -2 26.0205  3.3908   3
  16  -1   2 6.36899 2.74074   3
  16   1  -2 10.7590  2.7004   2
  16   1  -2 9.77558 1.19270   5
  16   1  -2 3.35159 2.52093   3
  16  -1   2 4.57885 2.56443   2
  16  -1  -2 6.63584 2.75104   3
  16   1   2 10.4479  2.7878   2
  16  -1  -2 13.2137  2.7828   2
  16   1   2 9.86160 2.99400   3
  17   1  -2 4.63195 2.61740   2
  17  -1   2 5.16353 2.87693   3
  17  -1   2 9.50459 2.93504   2
  17   1  -2 3.28622 2.73430   3
  17  -1  -2 6.94836 2.95402   3
  17   1   2 4.45597 2.81065   3
  17  -1  -2 5.42431 2.80343   2
  17   1   2 5.63374 2.73285   2
  17   1   2 7.03259 1.14574   5
  18   1  -2 -0.0696  2.5870   2
  18  -1   2 7.56701 2.97601   2
  18   1  -2 -0.9255  2.6555   3
  18  -1   2 -0.5775  2.8337   3
  18   1   2 1.40521 2.80007   2
  18   1   2 1.74088 2.78931   3
  18  -1  -2 0.49392 2.73602   3
  18  -1  -2 -5.2379  2.3619   2
  19   1  -2 10.8488  3.3979   3
  19  -1   2 6.80302 3.24047   3
  19   1  -2 12.4630  3.2726   2
  19  -1   2 12.8280  3.5109   2
  19   1   2 9.93393 3.37794   2
  19  -1  -2 12.1770  3.4014   3
  19   1   2 12.6563  3.4325   3
  19  -1  -2 15.0783  3.5432   2
  20   1  -2 1.78054 3.03892   2
  20  -1   2 -0.2944  3.1091   3
  20   1  -2 -4.1067  2.9199   3
  20  -1   2 -3.1181  2.8051   2
  20  -1  -2 3.13132 3.04919   2
  20   1   2 2.73883 3.15792   3
  20  -1  -2 2.47868 3.08451   3
  20   1   2 4.77792 3.26267   2
   0   2   2 539.216  15.464   5
   0  -2  -2 560.417  16.319   1
   0   2  -2 545.740  15.471   5
   0   2   2 533.501  14.620   4
  -1  -2  -2 599.543  17.590   1
   1  -2   2 575.066  15.767   4
  -1   2   2 598.295  16.693   5
   1   2  -2 580.153  16.672   5
   1   2   2 594.229  16.534   5
   1  -2  -2 567.104  15.623   4
   1   2   2 590.575  16.181   4
  -1   2  -2 595.087  16.539   5
   1  -2  -2 574.607  17.413   1
   1  -2  -2 574.288  17.094   3
  -2  -2  -2 1077.61   31.04   1
   2  -2   2 1058.88   28.22   4
   2   2  -2 1025.83   29.58   5
   2   2  -2 1070.56   29.68   5
   2  -2   2 994.440  28.133   4
   2  -2   2 1053.19   30.59   3
   2   2   2 1074.80   30.29   3
   2  -2  -2 1011.96   27.68   4
   2   2   2 1017.97   30.28   2
   2   2   2 1038.70   29.97   5
   2  -2  -2 1053.07   30.76   1
   2  -2  -2 1026.17   30.27   3
   3   2  -2 833.034  24.619   2
   3  -2   2 846.566  24.751   2
  -3  -2  -2 847.410  25.013   1
   3  -2   2 845.033  23.727   5
   3   2  -2 814.273  24.769   3
   3  -2   2 853.181  24.790   3
   3  -2  -2 810.239  23.515   5
   3   2   2 849.946  24.556   2
   3  -2  -2 838.855  24.831   1
   3  -2  -2 818.727  24.528   3
   3   2   2 845.067  24.524   3
   4  -2   2 550.164  16.158   3
   4  -2   2 517.131  16.072   2
   4   2  -2 531.216  16.134   3
   4  -2   2 540.022  15.196   5
   4   2  -2 532.558  15.943   2
   4  -2  -2 538.415  16.263   3
   4  -2  -2 531.384  16.130   2
   4  -2  -2 542.549  16.290   1
   4   2   2 545.723  16.272   2
   4   2   2 533.001  16.232   3
   4  -2  -2 546.689  15.379   5
   5  -2   2 38.9847  2.3493   2
   5  -2   2 31.5375  2.3206   3
   5   2  -2 41.2517  2.4160   3
   5   2  -2 42.7184  2.1817   2
   5  -2  -2 42.3019  2.4370   3
   5  -2  -2 41.7743  2.3376   2
   5  -2  -2 39.2745  1.6997   5
   5   2   2 39.8106  2.3689   3
   5  -2  -2 38.4753  2.1141   1
   5   2   2 39.1014  2.4060   2
   6  -2   2 55.4694  2.9056   2
   6   2  -2 56.9690  2.7451   2
   6   2  -2 55.3722  2.9943   3
   6  -2   2 61.0780  3.0607   3
   6  -2  -2 57.5453  2.0431   5
   6  -2  -2 51.3244  2.7057   2
   6  -2  -2 58.7046  2.9221   3
   6   2   2 52.4197  2.8201   2
   6   2   2 51.7616  2.8559   3
   7  -2   2 107.197   4.418   3
   7  -2   2 96.3338  4.2104   2
   7   2  -2 102.678   4.102   2
   7   2  -2 102.379   4.368   3
   7  -2  -2 104.615   4.248   2
   7  -2  -2 104.074   3.350   5
   7   2   2 104.625   4.302   2
   7  -2  -2 101.853   4.331   3
   7   2   2 98.0295  4.2811   3
   8   2  -2 30.7943  2.3999   3
   8   2  -2 28.4575  2.1861   2
   8  -2   2 35.0790  2.4908   2
   8  -2   2 25.3260  2.3327   3
   8  -2  -2 25.3430  2.1148   2
   8  -2  -2 29.8754  1.4528   5
   8   2   2 25.4090  2.2179   2
   8   2   2 30.8957  2.3555   3
   8  -2  -2 24.6246  2.2756   3
   9  -2   2 423.823  13.644   3
   9  -2   2 405.654  13.473   2
   9  -2   2 432.105  12.006   5
   9   2  -2 417.648  13.622   3
   9   2  -2 401.046  13.313   2
   9   2   2 422.550  13.483   3
   9  -2  -2 408.100  13.207   2
   9  -2  -2 384.719  13.390   3
   9   2   2 404.190  13.299   2
   9  -2  -2 431.742  11.943   5
  10   2  -2 40.6939  2.9357   2
  10  -2   2 39.9540  1.7026   5
  10  -2   2 33.9346  2.7466   2
  10   2  -2 36.4652  2.9124   3
  10  -2   2 36.2813  2.9055   3
  10  -2  -2 30.2153  2.7324   3
  10  -2  -2 36.4394  2.6956   2
  10  -2  -2 40.2318  1.7646   5
  10   2   2 32.7202  2.7712   3
  10   2   2 34.2631  2.7116   2
  11   2  -2 10.6366  1.9463   2
  11  -2   2 11.5285  1.0505   5
  11  -2   2 8.77984 2.08046   2
  11   2  -2 7.32918 2.05923   3
  11  -2   2 12.0041  2.0982   3
  11  -2  -2 8.47980 2.05222   3
  11   2   2 11.3805  2.0325   2
  11  -2  -2 11.9971  1.1423   5
  11   2   2 11.4154  2.1290   3
  11  -2  -2 10.3047  2.0577   2
  12  -2   2 16.1190  2.5309   3
  12   2  -2 16.4650  2.3248   2
  12  -2   2 21.0226  1.4805   5
  12   2  -2 15.1082  2.5080   3
  12  -2   2 15.2099  2.4615   2
  12  -2  -2 16.4557  2.5847   3
  12  -2  -2 21.6574  1.4628   5
  12   2   2 19.2163  2.5621   3
  12  -2  -2 18.1402  2.4979   2
  12   2   2 19.9070  2.5748   2
  13   2  -2 16.9889  2.5318   2
  13   2  -2 15.2143  2.6610   3
  13  -2   2 17.7246  2.7728   3
  13  -2   2 22.1393  1.5056   5
  13  -2   2 16.5391  2.6297   2
  13   2   2 19.9722  2.7882   3
  13  -2  -2 16.5337  2.7151   2
  13   2   2 19.7516  2.7352   2
  13  -2  -2 21.9938  1.5855   5
  13  -2  -2 19.5128  2.7777   3
  14   2  -2 14.0542  2.5980   2
  14  -2   2 14.3531  2.8690   2
  14  -2   2 17.1545  2.8505   3
  14  -2   2 19.6954  1.5383   5
  14   2  -2 13.9361  2.6827   3
  14  -2  -2 12.8183  2.7781   3
  14   2   2 20.8220  2.9624   3
  14   2   2 10.0010  2.5200   2
  14  -2  -2 17.6688  2.8687   2
  14  -2  -2 15.6023  1.4861   5
  15   2  -2 0.70317 2.19928   3
  15  -2   2 4.43239 2.40293   3
  15   2  -2 1.78712 2.17222   2
  15  -2   2 4.30755 2.50329   2
  15  -2  -2 2.05557 2.33332   3
  15  -2  -2 8.08847 2.66829   2
  15   2   2 1.56982 2.41151   3
  15   2   2 1.05714 2.32073   2
  16   2  -2 0.75505 0.88124   5
  16  -2   2 2.85084 2.43125   2
  16   2  -2 5.76720 2.79798   3
  16  -2   2 -3.3248  2.3167   3
  16   2  -2 -4.4360  2.0517   2
  16  -2  -2 -3.1606  2.1814   3
  16  -2  -2 0.49710 2.54132   2
  16   2   2 -4.7722  2.2241   2
  16   2   2 1.15551 2.59049   3
  17   2  -2 0.34616 2.56964   2
  17   2  -2 0.32313 2.51820   3
  17  -2   2 2.69693 2.67025   3
  17  -2   2 -5.1644  2.3155   2
  17  -2  -2 0.26787 2.63820   3
  17  -2  -2 0.33109 2.60034   2
  17   2   2 2.38058 2.57802   2
  17   2   2 -0.5366  2.5476   3
  18   2  -2 15.9811  3.2317   2
  18  -2   2 16.0475  3.4786   3
  18   2  -2 15.3553  3.4944   3
  18  -2   2 14.8116  3.2890   2
  18  -2  -2 19.3702  3.6216   3
  18   2   2 16.2262  3.4093   2
  18   2   2 15.4012  3.5450   3
  18  -2  -2 15.0468  3.2644   2
  19   2  -2 8.74387 3.29446   3
  19  -2   2 7.38167 3.11328   2
  19  -2   2 3.96189 3.18205   3
  19   2  -2 5.43566 2.97581   2
  19  -2  -2 9.73897 3.24728   2
  19  -2  -2 7.91335 3.23078   3
  19   2   2 10.1736  3.2576   2
  19   2   2 9.63278 3.34813   3
  20   2  -2 2.00320 3.19901   3
  20  -2   2 4.73611 3.21840   2
  20  -2   2 2.92795 3.20156   3
  20   2  -2 1.44268 3.15955   2
  20   2   2 7.27626 3.30017   2
  20  -2  -2 6.19297 3.06520   2
  20  -2  -2 3.00312 3.14073   3
  20   2   2 6.11679 3.45836   3
   0   3   2 44.0349  1.7560   5
   0   3  -2 44.4071  1.7653   5
   0   3   2 45.5602  1.5817   4
   0  -3  -2 45.4805  1.9885   1
  -1  -3  -2 471.466  13.672   1
   1  -3   2 456.327  12.213   4
  -1   3   2 439.231  12.215   4
  -1   3   2 436.571  12.938   5
   1   3  -2 453.267  12.901   5
   1   3   2 467.656  12.545   4
  -1   3  -2 462.290  13.306   5
   1   3   2 476.992  13.266   5
   1  -3  -2 449.909  14.049   1
   2  -3   2 304.344   8.580   4
  -2   3   2 308.062   9.159   5
   2   3  -2 321.950   9.091   5
   2   3  -2 309.354   9.057   5
  -2  -3  -2 331.962   9.708   1
  -2  -3   2 336.040   9.803   1
   2  -3  -2 320.518   8.852   4
   2  -3  -2 331.079  10.048   1
   2  -3  -2 324.786   9.846   3
  -2   3  -2 315.104   9.404   5
   2   3   2 317.292   9.302   5
   3  -3   2 178.035   6.307   3
   3  -3   2 196.445   5.408   4
   3   3  -2 195.934   5.666   5
   3  -3   2 185.763   5.381   4
   3   3  -2 196.031   5.651   5
  -3  -3  -2 208.111   6.232   1
   3   3   2 195.459   6.320   3
   3  -3  -2 192.696   6.376   1
   3  -3  -2 195.652   6.347   3
  -3  -3   2 204.095   6.046   1
   3  -3  -2 188.691   5.420   4
   3   3   2 202.242   6.442   2
  -4  -3  -2 58.3000  2.3797   1
   4  -3   2 55.2803  2.2272   5
   4  -3   2 57.3150  2.7013   2
   4   3  -2 59.1664  2.6015   2
   4  -3   2 56.2770  2.7194   3
   4   3  -2 54.6666  2.7453   3
   4   3   2 53.8869  2.5494   3
   4  -3  -2 50.4536  2.5948   3
   4  -3  -2 52.5603  2.1480   5
   4   3   2 56.0212  2.6516   2
   4  -3  -2 55.5161  2.5015   1
   5  -3   2 114.794   4.464   3
   5  -3   2 118.829   3.770   5
   5  -3   2 111.485   4.377   2
   5   3  -2 118.671   4.489   3
  -5  -3  -2 121.481   4.066   1
   5   3  -2 109.799   4.203   2
   5   3   2 116.974   4.453   2
   5   3   2 119.382   4.439   3
   5  -3  -2 118.594   4.269   1
   5  -3  -2 121.764   3.856   5
   5  -3  -2 111.490   4.316   2
   5  -3  -2 118.117   4.483   3
   6   3  -2 5.93539 1.46635   3
   6  -3   2 4.59807 1.45385   3
   6  -3   2 4.22476 1.34610   2
   6  -3   2 6.86341 0.92183   5
   6   3   2 3.97902 1.42593   2
   6  -3  -2 4.86128 1.26346   2
   6  -3  -2 6.53598 1.48882   3
   6  -3  -2 5.42676 1.19766   1
   6   3   2 4.95856 1.43616   3
   7  -3   2 42.1565  2.8633   3
   7   3  -2 46.5159  2.6184   2
  -7  -3  -2 43.7282  2.0759   1
   7   3  -2 46.7662  2.8187   3
   7  -3   2 42.3620  2.6895   2
   7  -3   2 48.0086  1.9572   5
   7  -3  -2 46.6648  2.7961   2
   7  -3  -2 48.1804  2.0551   5
   7   3   2 46.3220  2.9403   2
   7   3   2 48.7400  2.8756   3
   7  -3  -2 50.2742  2.9109   3
  -7  -3   2 43.7089  1.6384   1
   8  -3   2 8.55713 1.02063   5
   8   3  -2 11.4514  1.7654   2
   8  -3   2 13.0495  1.7183   2
   8   3  -2 11.0565  1.7561   3
  -8  -3  -2 9.61820 1.14304   1
   8  -3   2 9.37590 1.78717   3
   8  -3  -2 10.4299  1.0879   5
   8   3   2 8.19339 1.71599   2
   8   3   2 10.6211  1.7328   3
   8  -3  -2 8.42415 1.74626   3
   8  -3  -2 8.65547 1.61585   2
  -8  -3   2 9.76056 0.72203   1
  -9  -3  -2 63.4149  2.7864   1
   9   3  -2 62.5801  3.3608   2
   9  -3   2 70.2883  3.7192   3
   9   3  -2 66.4611  3.6880   3
   9  -3   2 70.0121  2.5594   5
   9  -3   2 64.2969  3.5684   2
   9  -3  -2 59.8213  3.3288   2
   9  -3  -2 69.0499  2.5472   5
   9   3   2 61.0550  3.5172   3
  -9  -3   2 63.0633  2.2362   1
   9  -3  -2 60.7875  3.5662   3
   9   3   2 62.6258  3.4491   2
  10   3  -2 21.9342  2.2566   2
  10  -3   2 24.4579  2.4043   2
  10   3  -2 23.3413  2.4215   3
  10  -3   2 24.1928  1.5440   5
  10  -3   2 24.2606  2.5224   3
 -10  -3  -2 23.9488  1.7705   1
  10  -3  -2 24.8381  1.5857   5
  10  -3  -2 21.7079  2.4267   3
  10  -3  -2 23.5713  2.2972   2
  10   3   2 21.1085  2.3252   2
  10   3   2 21.4000  2.3963   3
 -10  -3   2 23.6914  1.2421   1
 -11  -3  -2 3.86902 1.09372   1
  11   3  -2 4.00498 1.84247   2
  11  -3   2 1.69166 1.87680   3
  11  -3   2 2.72162 1.01773   5
  11   3  -2 1.04641 1.78235   3
  11  -3   2 4.72235 1.89574   2
  11   3   2 4.42104 1.91325   3
  11  -3  -2 5.53022 1.82824   2
  11   3   2 4.17926 1.82825   2
  11  -3  -2 3.04133 1.03658   5
  11  -3  -2 3.80697 1.89412   3
 -11  -3   2 2.82688 0.75440   1
  12  -3   2 7.52567 2.17714   3
  12  -3   2 9.58423 1.24857   5
  12  -3   2 4.53226 1.95660   2
  12   3  -2 4.04294 2.05683   3
 -12  -3  -2 8.42586 1.29816   1
  12   3  -2 8.07376 2.18686   2
  12  -3  -2 6.54773 1.22250   5
  12   3   2 7.43543 2.18405   3
  12  -3  -2 7.33896 2.05820   2
  12   3   2 5.45658 2.06044   2
  12  -3  -2 9.22320 2.26333   3
 -13  -3  -2 30.9838  2.1782   1
  13  -3   2 37.5494  2.0674   5
  13  -3   2 31.7746  3.2533   3
  13   3  -2 34.1630  3.1086   2
  13   3  -2 29.1221  3.1643   3
  13  -3   2 31.4619  3.1917   2
  13   3   2 35.8735  3.3536   3
  13   3   2 36.4379  3.4212   2
  13  -3  -2 35.7460  2.0892   5
  13  -3  -2 26.4411  2.9873   2
  13  -3  -2 37.3464  3.4931   3
  14   3  -2 25.3943  3.1780   3
  14  -3   2 28.2694  3.4502   3
  14   3  -2 27.6413  3.1696   2
  14  -3   2 22.8024  3.0695   2
  14  -3  -2 31.4407  3.3646   2
  14  -3  -2 24.1727  3.1989   3
  14   3   2 25.5537  3.1056   2
  14   3   2 24.1283  3.0782   3
  15  -3   2 22.9859  3.2313   2
  15   3  -2 23.7179  3.2950   3
  15   3  -2 33.1508  3.4658   2
  15  -3   2 33.7512  3.5689   3
  15   3   2 27.7025  3.5560   3
  15  -3  -2 33.2419  3.7404   3
  15   3   2 22.6768  3.2006   2
  15  -3  -2 33.1923  3.4302   2
  16   3  -2 23.0152  3.3818   2
  16   3  -2 19.9916  3.2916   3
  16  -3   2 19.1271  3.4245   3
  16  -3   2 15.4395  3.0742   2
  16  -3  -2 12.6377  3.0967   3
  16   3   2 16.8514  3.1156   3
  16  -3  -2 18.9400  3.0791   2
  16   3   2 15.0901  3.0225   2
  17  -3   2 11.5311  3.0766   3
  17  -3   2 7.64662 2.83144   2
  17   3  -2 8.51265 2.82994   2
  17   3  -2 5.49955 2.91768   3
  17   3   2 6.42086 2.79060   2
  17  -3  -2 10.7853  3.1054   2
  17   3   2 7.70007 2.94174   3
  17  -3  -2 11.1000  3.0760   3
  18  -3   2 -0.4411  2.7762   2
  18   3  -2 1.90488 2.74678   3
  18  -3   2 0.14721 2.74545   3
  18   3  -2 2.34576 2.64928   2
  18   3   2 0.03053 2.78561   3
  18  -3  -2 -2.8793  2.7471   3
  18   3   2 0.78987 2.64180   2
  18  -3  -2 0.75721 2.93277   2
  19   3  -2 7.45862 3.22643   2
  19   3  -2 7.46337 3.40394   3
  19  -3   2 12.0709  3.5538   3
  19  -3   2 9.15003 3.29749   2
  19  -3  -2 12.8744  3.4588   3
  19   3   2 9.77280 3.38479   2
  19  -3  -2 12.5618  3.5551   2
  19   3   2 11.8040  3.6835   3
  20   3  -2 -1.7534  3.0838   2
  20  -3   2 6.87197 3.40507   3
  20  -3   2 -1.5869  2.8757   2
  20   3  -2 -0.8887  2.9164   3
  20   3   2 2.55659 3.25856   3
  20  -3  -2 3.50688 3.30684   3
  20  -3  -2 3.23063 3.22097   2
  20   3   2 -2.7248  2.8033   2
   0   4   2 426.752  11.934   4
   0   4  -2 456.861  11.989   4
   0   4   2 441.466  12.719   5
   0   4  -2 430.330  12.712   5
   0  -4   2 448.732  13.398   1
  -1  -4  -2 187.964   6.143   1
  -1   4   2 195.488   5.435   4
   1   4  -2 183.777   5.713   5
  -1   4   2 189.652   5.791   5
   1   4   2 193.117   5.834   5
  -1   4  -2 187.276   5.540   4
   1  -4  -2 195.547   6.348   1
  -1  -4   2 192.720   6.146   1
  -1   4  -2 199.710   5.939   5
   1   4   2 196.556   5.397   4
   2   4  -2 150.883   4.546   5
  -2  -4  -2 151.567   4.950   1
   2  -4   2 139.685   4.279   4
   2   4  -2 143.256   4.510   5
  -2   4   2 155.587   4.728   5
   2  -4  -2 153.250   4.476   4
  -2   4  -2 153.478   4.845   5
  -2  -4   2 154.678   4.905   1
   2  -4  -2 149.474   5.211   1
   2   4   2 154.465   4.636   5
   3   4  -2 212.049   6.128   5
  -3  -4  -2 213.838   6.671   1
  -3   4   2 209.309   6.326   5
   3  -4   2 190.818   5.775   4
   3   4  -2 214.091   6.140   5
   3   4   2 208.771   6.113   5
   3  -4  -2 214.846   6.934   1
  -3  -4   2 223.743   6.480   1
   3  -4  -2 201.058   6.755   3
   3  -4  -2 197.325   5.862   4
   4  -4   2 615.508  18.619   3
   4   4  -2 614.391  17.516   5
   4   4  -2 608.872  17.554   5
  -4  -4  -2 630.268  18.597   1
   4   4   2 591.164  18.555   2
   4   4   2 639.207  18.578   3
   4  -4  -2 603.192  18.533   3
   4  -4  -2 605.903  18.739   1
  -4  -4   2 642.335  18.417   1
  -5  -4  -2 253.922   7.867   1
   5   4  -2 247.198   8.013   2
   5  -4   2 254.003   8.233   3
   5  -4   2 242.622   7.498   5
   5  -4   2 243.769   8.168   2
   5  -4  -2 252.227   8.194   1
  -5  -4   2 259.856   7.626   1
   5   4   2 251.505   8.209   3
   5  -4  -2 243.548   8.229   3
   5  -4  -2 244.503   7.593   5
  -6  -4  -2 35.2370  1.8550   1
   6  -4   2 31.7123  1.7825   5
   6   4  -2 33.9595  2.4583   3
   6  -4   2 26.3140  2.2006   3
   6   4  -2 36.4920  2.3695   2
   6  -4   2 34.0662  2.3807   2
   6   4   2 35.0426  2.3853   3
   6   4   2 32.9144  2.3849   2
   6  -4  -2 32.0386  2.2186   1
   6  -4  -2 32.4779  1.7617   5
   6  -4  -2 32.2428  2.2627   3
   6  -4  -2 35.4590  2.3222   2
   7  -4   2 329.404  10.972   2
   7  -4   2 324.654  11.030   3
   7   4  -2 338.864  11.053   3
  -7  -4  -2 336.754  10.512   1
   7  -4   2 346.156  10.034   5
   7   4  -2 347.433  10.874   2
   7   4   2 328.911  10.895   2
   7  -4  -2 333.869  10.806   2
   7  -4  -2 341.675   9.979   5
   7   4   2 337.078  10.929   3
   7  -4  -2 331.488  10.959   3
   8  -4   2 16.7595  1.3296   5
   8  -4   2 14.8386  2.0164   3
   8   4  -2 15.6465  1.9931   3
  -8  -4  -2 17.2072  1.3349   1
   8   4  -2 16.7421  1.9607   2
   8  -4   2 12.4957  1.8413   2
   8   4   2 15.5803  1.9557   2
   8  -4  -2 18.1630  1.9453   2
   8  -4  -2 14.5651  1.3020   5
   8  -4  -2 16.7161  2.0311   3
   8   4   2 17.8199  2.0105   3
  -9  -4  -2 17.3570  1.4088   1
   9  -4   2 17.8119  1.3742   5
   9   4  -2 15.2081  2.1132   3
   9  -4   2 16.0032  2.1696   3
   9  -4   2 15.0769  2.0697   2
   9   4  -2 12.4911  1.8504   2
   9  -4  -2 12.7394  2.0456   3
   9  -4  -2 14.2170  1.2939   5
   9  -4  -2 15.5350  2.0516   2
   9   4   2 14.0697  1.9263   2
   9   4   2 14.7731  1.9969   3
  -9  -4   2 12.7577  0.7972   1
  10   4  -2 32.7505  2.7810   3
  10  -4   2 29.2139  2.7476   3
  10  -4   2 29.3466  2.6253   2
  10   4  -2 28.7136  2.5137   2
  10  -4   2 34.4125  1.8893   5
 -10  -4  -2 28.9860  1.8308   1
  10  -4  -2 30.6315  1.8856   5
 -10  -4   2 28.9318  1.1919   1
  10  -4  -2 22.7300  2.5484   3
  10   4   2 26.6924  2.5213   2
  10   4   2 26.4880  2.5588   3
  10  -4  -2 25.8712  2.4451   2
  11   4  -2 42.8983  3.3950   3
  11  -4   2 48.3563  3.5112   2
  11  -4   2 55.8510  2.4894   5
  11  -4   2 52.4586  3.6830   3
  11   4  -2 49.8042  3.3280   2
 -11  -4  -2 55.1724  2.4872   1
  11   4   2 51.8288  3.5346   3
  11  -4  -2 47.8310  3.3820   2
  11  -4  -2 58.9475  2.5528   5
  11  -4  -2 44.4931  3.4244   3
  11   4   2 47.3120  3.4324   2
  12  -4   2 44.6918  3.5951   3
  12   4  -2 44.4263  3.2987   2
  12   4  -2 44.0300  3.5822   3
  12  -4   2 49.3281  3.5513   2
 -12  -4  -2 52.0645  2.5072   1
  12  -4   2 48.3972  2.4458   5
  12  -4  -2 49.2770  3.5498   2
  12   4   2 41.0764  3.4609   3
  12  -4  -2 49.2467  2.4927   5
  12   4   2 50.9148  3.6181   2
  12  -4  -2 50.0500  3.8327   3
  13  -4   2 21.6637  1.7758   5
  13  -4   2 15.2427  2.7411   3
  13   4  -2 17.4430  2.7661   3
  13   4  -2 20.1271  2.6522   2
  13  -4   2 14.6775  2.6161   2
  13   4   2 18.5943  2.7725   3
  13   4   2 20.4732  2.7933   2
  13  -4  -2 18.7346  2.8239   3
  13  -4  -2 16.4497  2.6285   2
  14   4  -2 2.24996 2.13227   2
  14  -4   2 5.77243 2.43408   3
  14  -4   2 2.51322 2.20694   2
  14   4  -2 3.01284 2.28961   3
  14   4   2 4.97770 2.32096   2
  14   4   2 3.80722 2.21282   3
  14  -4  -2 3.84946 2.22138   2
  14  -4  -2 4.03296 2.39925   3
  15   4  -2 61.9816  4.2796   2
  15  -4   2 53.5583  4.3060   2
  15   4  -2 51.7731  4.3141   3
  15  -4   2 58.5925  4.5519   3
  15   4   2 57.6054  4.2966   2
  15  -4  -2 60.4236  4.2967   2
  15  -4  -2 54.1176  4.4394   3
  15   4   2 54.2247  4.3657   3
  16   4  -2 31.0655  3.5853   2
  16  -4   2 26.4707  3.5111   2
  16   4  -2 26.7731  3.5586   3
  16  -4   2 20.5048  3.4492   3
  16  -4  -2 23.7713  3.3480   2
  16   4   2 24.4613  3.5028   3
  16  -4  -2 23.7861  3.4831   3
  16   4   2 26.0359  3.4036   2
  17  -4   2 4.23774 2.81283   3
  17   4  -2 1.73981 2.63139   2
  17  -4   2 4.26486 2.82170   2
  17   4  -2 1.43703 2.67666   3
  17  -4  -2 3.46014 2.85536   3
  17  -4  -2 2.71007 2.79748   2
  17   4   2 2.07800 2.63207   3
  17   4   2 0.91686 2.58744   2
  18  -4   2 3.86755 2.97742   3
  18   4  -2 3.39036 2.89629   2
  18   4  -2 5.30262 2.99659   3
  18  -4   2 2.47516 2.90150   2
  18   4   2 4.26196 2.86904   2
  18   4   2 4.31392 2.93058   3
  18  -4  -2 -0.5351  2.7227   3
  18  -4  -2 1.68574 2.76264   2
  19   4  -2 11.7109  3.4567   2
  19   4  -2 16.2297  3.7084   3
  19  -4   2 10.9143  3.4641   3
  19  -4   2 11.5048  3.4434   2
  19  -4  -2 7.16702 3.32141   3
  19   4   2 11.9413  3.2370   2
  19   4   2 11.3644  3.4596   3
  19  -4  -2 14.0895  3.4361   2
  20  -4   2 3.03079 3.20763   2
  20  -4   2 0.87267 3.18362   3
  20   4  -2 -1.4886  2.8950   2
  20   4  -2 -2.1870  2.9947   3
  20   4   2 -0.3720  3.0614   2
  20   4   2 -0.1769  3.1085   3
  20  -4  -2 -1.6344  3.1658   3
  20  -4  -2 6.26480 3.40744   2
   0   5   2 260.877   7.865   5
   0  -5   2 264.810   8.327   1
   0   5  -2 263.970   7.367   4
   0   5   2 259.253   7.333   4
   0  -5  -2 260.000   8.384   1
   0   5  -2 267.083   7.894   5
  -1  -5  -2 16.5362  1.3867   1
  -1   5   2 17.1673  1.1352   4
   1   5  -2 18.0243  1.2950   5
  -1   5   2 17.3511  1.3146   5
  -1  -5   2 18.2908  1.3776   1
   1  -5  -2 14.4985  1.4947   1
   1   5   2 16.3900  1.0624   4
  -1   5  -2 17.5856  1.3773   5
   1   5   2 18.8936  1.3467   5
  -1   5  -2 17.4241  1.1127   4
  -2  -5  -2 22.0641  1.5503   1
  -2   5   2 20.3920  1.4173   5
   2   5  -2 21.3835  1.4095   5
   2  -5   2 18.3108  1.1439   4
  -2   5  -2 19.2068  1.3679   5
   2   5   2 20.5831  1.3994   5
   2  -5  -2 17.1600  1.6196   1
  -2  -5   2 19.9631  1.4363   1
   3   5  -2 235.764   7.222   5
   3   5  -2 257.719   7.241   5
   3  -5   2 242.186   6.858   4
  -3  -5  -2 254.453   7.839   1
  -3   5   2 234.483   7.403   5
   3  -5  -2 235.981   7.937   3
  -3   5  -2 261.507   7.568   5
  -3  -5   2 255.696   7.719   1
   3  -5  -2 254.058   7.017   4
   3  -5  -2 245.058   8.140   1
   3   5   2 242.494   7.307   5
   4   5  -2 159.638   4.767   5
   4   5  -2 156.423   4.775   5
   4  -5   2 153.839   5.584   3
   4  -5   2 159.449   4.484   4
  -4  -5  -2 162.090   5.335   1
   4  -5  -2 153.939   5.519   3
   4  -5  -2 156.052   4.532   4
   4   5   2 160.080   4.697   5
  -4  -5   2 165.067   5.018   1
   4  -5  -2 153.777   5.542   1
   5  -5   2 9.34751 1.53598   3
   5   5  -2 9.75774 0.69008   5
   5   5  -2 8.88492 0.69793   5
  -5  -5  -2 9.40925 1.14782   1
   5   5   2 10.2076  1.5478   2
   5  -5  -2 9.29668 1.57190   3
  -5  -5   2 10.8990  0.8065   1
   5  -5  -2 8.96449 1.48772   1
   6  -5   2 14.9976  1.8318   2
   6  -5   2 14.6627  1.8363   3
   6   5  -2 18.2721  1.8290   2
  -6  -5  -2 19.9595  1.4188   1
   6  -5   2 22.7405  1.4926   5
   6  -5  -2 21.2654  1.5208   5
   6  -5  -2 16.7256  1.8794   3
   6   5   2 21.4380  1.9258   3
   6   5   2 19.0812  1.9283   2
   6  -5  -2 20.9467  1.8733   1
  -6  -5   2 21.9544  1.0548   1
  -7  -5  -2 64.0341  2.6587   1
   7  -5   2 55.2930  3.3002   3
   7   5  -2 63.5765  3.2547   2
   7  -5   2 62.1013  2.6002   5
   7  -5   2 65.5589  3.3244   2
   7   5   2 66.3237  3.3356   3
  -7  -5   2 62.8590  2.0872   1
   7  -5  -2 57.7823  3.2978   3
   7   5   2 58.3894  3.2717   2
   7  -5  -2 64.4530  2.6502   5
   7  -5  -2 64.2153  3.1358   1
   7  -5  -2 60.5330  3.1769   2
   8  -5   2 255.833   9.198   2
   8   5  -2 272.947   9.339   3
   8  -5   2 266.823   9.339   3
  -8  -5  -2 267.723   8.594   1
   8   5  -2 273.768   9.123   2
   8  -5   2 277.616   8.296   5
   8  -5  -2 274.186   8.168   5
   8  -5  -2 268.840   8.989   2
   8   5   2 260.493   9.063   3
   8   5   2 254.030   9.044   2
   8  -5  -2 253.802   9.090   3
   9   5  -2 72.8488  3.9349   3
   9  -5   2 71.1529  3.8659   2
  -9  -5  -2 74.6680  3.0239   1
   9  -5   2 70.1735  3.9561   3
   9  -5   2 75.9450  3.0401   5
   9   5  -2 76.4281  3.8087   2
   9  -5  -2 79.7043  4.0732   3
   9  -5  -2 70.6948  3.7891   2
   9   5   2 73.1237  3.8680   2
   9  -5  -2 80.4387  3.1316   5
   9   5   2 73.4253  3.9263   3
  10  -5   2 54.1645  2.4605   5
  10   5  -2 41.7652  3.0550   2
  10  -5   2 47.4288  3.3508   2
  10   5  -2 49.9263  3.3819   3
  10  -5   2 45.4609  3.4333   3
 -10  -5  -2 50.9012  2.3859   1
  10   5   2 49.9664  3.3282   2
  10  -5  -2 44.0516  3.1816   2
  10  -5  -2 50.8380  2.4657   5
  10  -5  -2 55.5464  3.5074   3
  10   5   2 44.4454  3.3092   3
  11   5  -2 9.68522 2.18459   3
  11  -5   2 9.77272 1.46212   5
  11   5  -2 12.8834  2.0912   2
 -11  -5  -2 9.35018 1.26768   1
  11  -5   2 13.0423  2.3628   3
  11  -5   2 11.2247  2.1973   2
  11   5   2 8.82236 2.04252   2
  11  -5  -2 7.99880 2.13344   2
  11  -5  -2 9.65779 1.44192   5
  11  -5  -2 8.38417 2.16020   3
  11   5   2 8.27263 2.04873   3
  12  -5   2 58.7873  4.1051   3
  12  -5   2 71.2634  3.0670   5
  12  -5   2 58.5150  4.0530   2
  12   5  -2 68.0498  4.1967   3
 -12  -5  -2 61.4871  2.8740   1
  12   5  -2 57.5193  3.8259   2
  12  -5  -2 57.7223  4.0639   2
  12  -5  -2 57.2163  4.0865   3
  12   5   2 65.6806  4.1614   3
  12   5   2 62.4975  3.9887   2
  13  -5   2 146.459   6.862   2
  13  -5   2 159.688   7.102   3
  13   5  -2 165.127   6.768   2
  13   5  -2 151.245   6.932   3
  13  -5  -2 161.361   6.865   2
  13   5   2 149.972   6.790   2
  13   5   2 161.335   6.996   3
  13  -5  -2 152.920   7.039   3
  14   5  -2 39.2459  3.4714   2
  14   5  -2 38.3063  3.6322   3
  14  -5   2 36.4056  3.6739   3
  14  -5   2 43.7312  3.6637   2
  14   5   2 41.0443  3.5915   2
  14   5   2 38.5263  3.6239   3
  14  -5  -2 36.9490  3.7038   3
  14  -5  -2 39.3236  3.7188   2
  15  -5   2 37.8530  3.8755   3
  15   5  -2 40.7478  3.6695   2
  15   5  -2 43.3798  3.9666   3
  15  -5   2 34.2413  3.7207   2
  15  -5  -2 41.2693  3.9192   2
  15   5   2 40.9251  3.9324   2
  15  -5  -2 45.1713  4.0870   3
  15   5   2 32.8016  3.8123   3
  16  -5   2 9.79772 2.94433   3
  16   5  -2 10.0556  2.8840   3
  16   5  -2 4.73706 2.51108   2
  16  -5   2 7.23839 2.97397   2
  16  -5  -2 9.11126 2.98480   2
  16  -5  -2 7.33499 2.77337   3
  16   5   2 8.75009 2.87732   3
  16   5   2 7.91335 2.74056   2
  17   5  -2 23.9344  3.6837   3
  17  -5   2 25.9020  3.7430   3
  17   5  -2 23.5763  3.3997   2
  17  -5   2 25.3487  3.7405   2
  17   5   2 21.9724  3.4281   2
  17  -5  -2 28.0978  3.7501   3
  17   5   2 18.6889  3.6123   3
  17  -5  -2 19.1324  3.4133   2
  18  -5   2 2.22312 3.02799   3
  18   5  -2 -1.1398  2.7563   3
  18  -5   2 0.51155 2.82339   2
  18   5  -2 0.23631 2.88468   2
  18   5   2 0.49539 2.77221   3
  18  -5  -2 0.87013 2.91509   3
  18  -5  -2 4.28992 3.06537   2
  18   5   2 1.13739 2.78597   2
  19   5  -2 5.55031 3.18526   2
  19  -5   2 8.01343 3.35894   2
  19  -5   2 6.63728 3.21170   3
  19   5  -2 9.11899 3.34445   3
  19   5   2 3.62452 2.98222   2
  19  -5  -2 7.02842 3.44675   3
  19   5   2 11.0277  3.3976   3
  19  -5  -2 10.9747  3.3729   2
   0  -6   2 16.2701  1.4521   1
   0   6   2 15.4735  1.0282   4
   0   6  -2 13.4720  1.3439   5
   0   6  -2 14.7889  1.1146   4
   0  -6  -2 13.5761  1.4891   1
   0   6   2 16.2131  1.3380   5
   1   6  -2 42.6984  2.1296   5
   1  -6   2 45.3111  2.4106   1
  -1   6   2 44.3647  1.9325   4
  -1   6   2 47.4415  2.2708   5
  -1  -6  -2 44.0816  2.4711   1
   1   6   2 45.3007  1.7315   4
  -1  -6   2 42.8610  2.1914   1
  -1   6  -2 46.1525  1.8978   4
  -1   6  -2 42.7222  2.1677   5
   1   6   2 46.5238  2.1543   5
   1  -6  -2 43.7143  2.4587   1
   2  -6   2 90.5692  2.9698   4
  -2  -6  -2 85.7358  3.4389   1
  -2   6   2 94.6362  3.3577   5
  -2   6   2 81.4793  2.9478   4
   2  -6   2 91.9900  3.6919   1
   2   6  -2 87.5742  3.1626   5
  -2   6  -2 88.3522  3.0357   4
  -2   6  -2 95.1577  3.3925   5
   2  -6  -2 85.2292  2.9924   4
   2   6   2 94.9291  3.1669   5
  -2  -6   2 91.5037  3.3557   1
   2  -6  -2 81.4507  3.6491   1
  -3   6   2 683.328  19.331   5
   3  -6   2 658.928  18.154   4
  -3  -6  -2 671.502  20.311   1
   3   6  -2 674.211  19.188   5
  -3  -6   2 698.948  20.296   1
  -3   6  -2 651.603  19.419   5
   3  -6  -2 678.034  20.678   1
   3   6   2 650.869  19.250   5
   3  -6  -2 701.792  18.329   4
   4  -6   2 119.635   3.584   4
  -4  -6  -2 119.519   4.263   1
   4   6  -2 117.143   3.767   5
  -4   6   2 113.637   4.039   5
   4   6  -2 118.960   3.802   5
  -4  -6   2 123.979   4.036   1
   4   6   2 121.045   3.778   5
   4  -6  -2 117.863   4.502   3
   4  -6  -2 117.562   3.666   4
   4  -6  -2 115.454   4.579   1
   5   6  -2 54.2076  1.8915   5
   5  -6   2 45.2158  1.5388   4
   5  -6   2 44.0792  2.8082   3
  -5  -6  -2 51.8005  2.3799   1
   5   6  -2 49.6760  1.8895   5
   5  -6   2 47.6561  1.5522   4
   5  -6  -2 48.2906  2.7676   3
  -5  -6   2 52.6829  2.0226   1
   5   6   2 50.2111  1.7755   5
   5  -6  -2 48.2114  2.6978   1
   5  -6  -2 45.4963  1.6712   4
   6  -6   2 192.022   6.857   3
   6   6  -2 192.579   5.599   5
   6   6  -2 186.875   5.600   5
  -6  -6  -2 188.840   6.287   1
   6  -6  -2 185.096   6.737   3
   6  -6  -2 189.656   6.681   1
  -6  -6   2 192.701   5.919   1
  -7  -6  -2 74.3482  2.9640   1
   7  -6   2 73.8072  2.9953   5
   7  -6   2 70.0110  3.6268   2
   7  -6   2 68.8792  3.6734   3
   7  -6  -2 68.2196  2.9639   5
  -7  -6   2 72.4909  2.4482   1
   7  -6  -2 66.2716  3.5899   3
   7   6   2 70.9715  3.5898   2
   7  -6  -2 75.9887  3.5206   1
   8   6  -2 3.68773 1.56728   2
   8  -6   2 1.37091 1.02219   5
  -8  -6  -2 1.67382 0.96261   1
   8  -6   2 2.35912 1.60706   3
   8  -6   2 0.78539 1.50150   2
  -8  -6   2 2.72647 0.52165   1
   8  -6  -2 0.87409 1.03035   5
   8   6   2 1.05978 1.47233   2
   8   6   2 -0.4575  1.4653   3
   8  -6  -2 1.82013 1.46832   2
   8  -6  -2 -2.2331  1.4024   3
   9   6  -2 17.3891  2.0993   2
   9  -6   2 16.8072  2.2016   2
  -9  -6  -2 22.7203  1.5667   1
   9  -6   2 20.7813  1.6828   5
   9  -6   2 18.4361  2.3330   3
   9  -6  -2 14.8952  2.1154   2
   9   6   2 20.7529  2.2436   3
   9   6   2 19.2192  2.2732   2
   9  -6  -2 22.7715  1.6893   5
   9  -6  -2 17.3560  2.2828   3
  10   6  -2 41.2615  2.9918   2
  10  -6   2 37.7051  3.0478   2
  10  -6   2 38.0220  3.1547   3
 -10  -6  -2 42.0250  2.2013   1
  10  -6   2 47.2320  2.4782   5
  10  -6  -2 40.5235  3.1449   3
  10   6   2 46.0012  3.2815   3
  10  -6  -2 46.4779  2.5006   5
  10  -6  -2 46.1773  3.3564   2
  10   6   2 34.5433  2.9597   2
  11  -6   2 27.3666  2.8352   2
  11  -6   2 26.1402  2.0178   5
  11   6  -2 24.5577  2.5519   2
 -11  -6  -2 24.6433  1.7603   1
  11   6  -2 25.6674  2.7692   3
  11  -6   2 30.4444  2.9522   3
  11   6   2 23.5995  2.6876   3
  11   6   2 22.2085  2.6149   2
  11  -6  -2 23.0328  2.8169   3
  11  -6  -2 24.4689  2.7786   2
 -12  -6  -2 9.40104 1.31896   1
  12   6  -2 5.51637 2.23678   2
  12  -6   2 7.26507 2.17727   2
  12   6  -2 10.5048  2.4434   3
  12  -6   2 5.39732 2.39482   3
  12  -6  -2 5.88030 2.23311   3
  12   6   2 10.9158  2.4805   3
  12  -6  -2 7.13302 2.20814   2
  12   6   2 9.28462 2.27481   2
  13   6  -2 3.57135 2.19306   3
  13  -6   2 2.85135 2.21824   2
  13   6  -2 5.18104 2.17193   2
  13  -6   2 4.50906 2.32945   3
  13  -6  -2 6.00947 2.40124   3
  13   6   2 5.00000 2.26187   3
  13   6   2 4.19647 2.21725   2
  13  -6  -2 3.42717 2.12354   2
  14   6  -2 15.6467  2.8637   3
  14  -6   2 9.11397 2.69026   3
  14  -6   2 13.8469  2.7510   2
  14   6  -2 12.9325  2.7084   2
  14  -6  -2 9.25789 2.56976   3
  14   6   2 9.18354 2.61940   3
  14   6   2 12.8647  2.7403   2
  14  -6  -2 11.7679  2.7502   2
  15  -6   2 15.4812  3.0470   2
  15  -6   2 11.8853  2.9195   3
  15   6  -2 15.8081  3.1813   3
  15   6  -2 7.91945 2.61689   2
  15   6   2 10.8773  2.8643   3
  15   6   2 11.9596  2.8117   2
  15  -6  -2 12.8538  2.7738   2
  15  -6  -2 15.2684  3.0253   3
  16   6  -2 2.65332 2.46636   2
  16  -6   2 3.77324 2.65614   2
  16  -6   2 0.26733 2.61728   3
  16   6  -2 -3.3453  2.2896   3
  16   6   2 3.39386 2.57087   2
  16   6   2 1.95338 2.60487   3
  16  -6  -2 -3.1086  2.5005   3
  16  -6  -2 1.90925 2.49283   2
  17  -6   2 9.36066 3.05756   2
  17   6  -2 8.44188 3.06795   2
  17  -6   2 13.9266  3.4532   3
  17   6   2 14.1015  3.3962   3
  17  -6  -2 11.3015  3.0118   2
  17  -6  -2 6.23620 3.01654   3
  17   6   2 12.3664  3.2570   2
  18  -6   2 -0.0017  2.9749   3
  18  -6   2 1.09927 2.84061   2
  18   6  -2 -0.7507  2.7053   2
  18  -6  -2 1.40510 2.96066   3
  18   6   2 -1.0057  2.7141   2
  18  -6  -2 -3.2833  2.7810   2
  18   6   2 -3.1455  2.6741   3
  19  -6   2 1.06381 3.26162   2
  19   6  -2 0.20749 2.99459   2
  19  -6   2 0.71403 3.07095   3
  19  -6  -2 4.82714 3.27972   3
  19   6   2 4.99550 3.08774   2
  19  -6  -2 2.81066 3.04644   2
   0  -7   2 115.013   4.434   1
   0   7   2 120.300   3.758   4
   0   7  -2 123.892   3.814   4
   0  -7  -2 124.763   4.550   1
   0   7  -2 117.100   4.148   5
   0   7   2 119.536   4.216   5
  -1  -7  -2 327.910  10.374   1
  -1   7   2 332.430   9.135   4
  -1   7   2 315.384   9.743   5
   1  -7   2 321.684  10.384   1
   1   7  -2 320.343   9.692   5
  -1   7  -2 325.069   9.212   4
   1  -7  -2 334.540  10.536   1
   1   7   2 323.728   9.808   5
  -1   7  -2 320.314   9.868   5
  -1  -7   2 330.404  10.338   1
   1   7   2 329.644   9.067   4
  -2  -7  -2 63.9522  2.9838   1
  -2   7   2 72.0286  2.8762   5
   2  -7   2 63.8171  3.1860   1
  -2   7   2 73.5415  2.6469   4
   2   7  -2 72.8354  2.7823   5
   2  -7   2 62.7895  2.5290   4
   2   7   2 69.9995  2.7547   5
  -2   7  -2 72.2509  2.6538   4
  -2   7  -2 65.2850  2.8774   5
   2  -7  -2 65.8699  3.2152   1
  -2  -7   2 74.9716  2.9819   1
  -3   7   2 108.401   3.950   5
   3  -7   2 114.353   3.587   4
  -3  -7  -2 114.981   4.230   1
   3   7  -2 110.498   3.795   5
   3  -7   2 108.225   4.441   1
  -3  -7   2 116.243   4.115   1
   3   7   2 111.881   3.822   5
   3  -7  -2 111.625   4.499   1
   3  -7  -2 113.058   3.686   4
  -3   7  -2 119.466   4.135   5
   4   7  -2 17.3713  1.2256   5
  -4   7   2 13.1641  1.3812   5
   4  -7   2 16.3938  1.1075   4
  -4  -7  -2 16.7876  1.4936   1
   4  -7  -2 17.8761  1.2169   4
  -4   7  -2 17.1765  1.4918   5
   4  -7  -2 16.6160  1.7000   3
   4   7   2 19.1116  1.3500   5
   4  -7  -2 18.0725  1.8139   1
  -4  -7   2 17.4318  1.3237   1
   5  -7   2 20.8096  2.0605   3
  -5  -7  -2 37.2478  2.0607   1
   5  -7   2 26.9602  1.3910   4
   5   7  -2 38.9429  1.6689   5
   5  -7  -2 35.2156  2.4381   1
  -5  -7   2 37.9483  1.7788   1
   5  -7  -2 23.8173  2.0930   3
   6   7  -2 13.2588  1.0095   5
   6   7  -2 14.6355  1.0227   5
  -6  -7  -2 14.4646  1.4148   1
   6  -7   2 8.09281 1.70509   3
   6  -7  -2 10.3689  1.7106   3
  -6  -7   2 13.6509  1.0709   1
   6   7   2 11.9073  0.9034   5
   6  -7  -2 10.9253  1.6761   1
  -7  -7  -2 104.509   3.879   1
   7  -7   2 104.981   4.580   3
   7   7  -2 102.226   3.253   5
   7   7  -2 100.218   3.259   5
   7  -7   2 100.267   4.495   2
   7  -7  -2 99.3249  4.5737   3
  -7  -7   2 110.533   3.551   1
   7  -7  -2 106.808   4.473   1
   7   7   2 102.709   3.199   5
  -8  -7  -2 83.6350  3.3239   1
   8   7  -2 83.9992  2.6511   5
   8  -7   2 81.5432  4.2107   3
   8  -7   2 80.0819  4.0550   2
   8   7  -2 82.0704  2.6550   5
   8  -7   2 88.7398  3.4844   5
   8  -7  -2 82.0393  4.1609   3
  -8  -7   2 88.8823  2.9006   1
   8  -7  -2 78.8472  4.0249   2
   8  -7  -2 86.9975  4.0822   1
   9  -7   2 24.9928  2.4899   2
   9  -7   2 25.8699  2.6006   3
  -9  -7  -2 25.6582  1.7479   1
   9  -7   2 24.3859  1.8527   5
   9  -7  -2 30.1170  2.6600   2
   9  -7  -2 24.4302  2.5336   3
   9   7   2 24.3000  2.4790   2
  -9  -7   2 26.0978  1.2000   1
   9  -7  -2 27.0444  1.9999   5
 -10  -7  -2 25.7106  1.8258   1
  10  -7   2 24.6492  2.6545   2
  10   7  -2 24.1322  2.4660   2
  10  -7   2 27.3016  2.7795   3
  10  -7   2 24.8930  1.9752   5
  10  -7  -2 28.0720  2.0072   5
  10  -7  -2 25.5918  2.6694   2
  10  -7  -2 21.0030  2.6090   3
  10   7   2 19.5659  2.4330   2
 -11  -7  -2 9.40345 1.29332   1
  11  -7   2 6.10347 2.11995   3
  11  -7   2 5.54147 2.02382   2
  11   7  -2 9.15154 2.09407   2
  11  -7  -2 8.16040 2.23369   3
  11   7   2 9.16176 2.22711   2
  11  -7  -2 8.15719 2.13488   2
  12  -7   2 54.1334  3.9940   2
  12   7  -2 59.9447  3.9137   2
  12  -7   2 59.6382  4.2058   3
  12  -7  -2 67.8924  4.3056   2
  12   7   2 58.7491  4.1530   3
  12  -7  -2 58.4881  4.1715   3
  12   7   2 54.4213  4.0187   2
  13  -7   2 103.593   5.729   3
  13   7  -2 97.5646  5.1730   2
  13  -7   2 97.5484  5.4311   2
  13  -7  -2 111.392   5.695   3
  13   7   2 92.4061  5.2577   2
  13   7   2 97.8905  5.4585   3
  13  -7  -2 102.760   5.352   2
  14  -7   2 6.23910 2.51594   2
  14  -7   2 6.10989 2.57659   3
  14   7  -2 6.56203 2.43556   2
  14   7   2 9.11107 2.52358   2
  14   7   2 8.67421 2.58971   3
  14  -7  -2 10.8065  2.7449   2
  14  -7  -2 5.57809 2.49880   3
  15   7  -2 20.2291  3.2276   2
  15  -7   2 24.9547  3.3506   2
  15  -7   2 23.6771  3.4373   3
  15   7   2 20.0372  3.2335   2
  15  -7  -2 26.4535  3.3464   2
  15  -7  -2 30.0102  3.6109   3
  16   7  -2 2.25681 2.48797   2
  16  -7   2 3.88650 2.73753   2
  16  -7   2 3.05526 2.72841   3
  16  -7  -2 3.74058 2.74518   2
  16   7   2 3.67509 2.60286   2
  16  -7  -2 4.58765 2.69296   3
  17  -7   2 10.1889  3.1278   2
  17   7  -2 11.7535  3.0221   2
  17  -7   2 7.43668 3.07272   3
  17  -7  -2 5.16930 3.04311   3
  17   7   2 9.32352 3.00613   2
  17  -7  -2 12.7659  3.3248   2
  18   7  -2 3.90105 2.79620   2
  18  -7   2 2.22316 2.92839   3
  18  -7   2 4.94964 3.19223   2
  18   7   2 8.76479 3.08897   2
  18  -7  -2 3.69840 3.17176   2
  18  -7  -2 1.79732 3.12949   3
  19  -7   2 12.0564  3.6237   3
  19   7  -2 7.69830 3.33543   2
  19  -7   2 4.03835 3.26059   2
  19  -7  -2 7.96165 3.36241   3
  19   7   2 7.14853 3.36789   2
  19  -7  -2 3.65468 3.31704   2
   0  -8  -2 43.6422  2.5660   1
   0   8  -2 39.2406  2.2375   5
   0  -8   2 41.5907  2.4783   1
   0   8   2 44.2809  1.9437   4
   0   8  -2 41.1681  1.9426   4
   0   8   2 42.2796  2.2468   5
   1  -8   2 45.5667  2.6194   1
  -1   8   2 47.1385  2.3666   5
  -1  -8  -2 46.6174  2.6008   1
   1   8  -2 44.9656  2.3788   5
  -1   8   2 45.9909  2.1140   4
   1   8   2 44.4382  2.3058   5
   1  -8  -2 42.3244  2.6014   1
  -1   8  -2 46.4835  2.1043   4
  -1   8  -2 45.4947  2.3292   5
   1   8   2 42.7489  1.8506   4
  -1  -8   2 42.8549  2.5139   1
  -2   8   2 185.321   5.686   4
   2  -8   2 179.055   6.604   1
  -2   8   2 190.825   6.173   5
   2   8  -2 190.243   6.045   5
  -2  -8  -2 189.955   6.464   1
   2  -8  -2 191.429   6.661   1
  -2  -8   2 191.432   6.349   1
  -2   8  -2 187.292   6.103   5
  -2   8  -2 177.407   5.608   4
   2   8   2 186.422   5.982   5
   3   8  -2 113.134   3.832   5
  -3  -8  -2 104.995   4.091   1
  -3   8   2 108.968   3.948   5
   3  -8   2 107.521   4.443   1
   3  -8   2 93.2041  3.4172   4
  -3   8   2 108.776   3.664   4
  -3   8  -2 106.666   3.616   4
  -3  -8   2 111.453   3.984   1
   3   8   2 105.757   3.752   5
   3  -8  -2 99.8368  3.5299   4
   3  -8  -2 99.4358  4.3699   1
  -3   8  -2 109.196   4.012   5
  -4   8   2 356.641  11.297   5
   4  -8   2 377.060  10.544   4
  -4  -8  -2 392.102  11.946   1
   4   8  -2 382.807  11.163   5
   4  -8  -2 389.473  12.313   1
  -4  -8   2 385.212  11.747   1
   4   8   2 379.748  11.152   5
   4  -8  -2 373.247  10.591   4
  -4   8  -2 363.975  11.335   5
  -5  -8  -2 311.166   9.868   1
   5  -8   2 311.568   8.630   4
  -5   8   2 301.724   9.390   5
   5   8  -2 304.697   9.162   5
   5  -8  -2 310.329   8.723   4
   5   8   2 300.911   9.175   5
  -5  -8   2 315.902   9.681   1
   5  -8  -2 314.382  10.221   3
   5  -8  -2 307.194  10.330   1
   6   8  -2 6.34026 0.95611   5
   6  -8   2 4.82928 1.59864   3
   6  -8   2 3.00793 0.59265   4
  -6  -8  -2 5.28810 1.15244   1
   6   8   2 4.55627 0.86612   5
   6  -8  -2 5.49584 1.51996   1
   6  -8  -2 5.18607 1.46736   3
   6  -8  -2 3.76939 0.70119   4
  -6  -8   2 5.07215 0.95385   1
   7   8  -2 74.5253  2.6637   5
   7  -8   2 75.2342  3.9421   3
   7   8  -2 70.9865  2.6761   5
  -7  -8  -2 80.0047  3.2238   1
   7   8   2 76.7958  2.6320   5
   7  -8  -2 75.7332  3.8521   3
  -7  -8   2 78.3219  2.8448   1
   7  -8  -2 66.9128  3.6702   1
   8   8  -2 53.7842  2.0458   5
   8  -8   2 49.4179  3.3011   2
   8  -8   2 57.0587  3.4195   3
   8   8  -2 50.1596  2.0249   5
  -8  -8  -2 52.9500  2.6033   1
   8  -8  -2 50.4998  3.1046   1
   8   8   2 51.3849  1.8605   5
   8  -8  -2 48.0146  3.2607   3
  -8  -8   2 50.6379  2.0634   1
  -9  -8  -2 4.02514 1.09691   1
   9   8  -2 5.14232 0.75455   5
   9  -8   2 6.78860 1.96152   3
   9   8  -2 4.18652 0.77516   5
   9  -8   2 7.19149 1.91662   2
   9  -8  -2 3.90193 1.78540   3
  -9  -8   2 7.24531 0.79831   1
   9  -8  -2 5.92929 1.83909   2
  10  -8   2 29.1413  2.8762   2
 -10  -8  -2 30.0561  2.0160   1
  10   8  -2 31.5349  1.3945   5
  10  -8   2 31.1953  2.9896   3
  10   8  -2 31.6265  1.4084   5
  10  -8  -2 30.5937  2.9401   3
  10  -8  -2 27.4612  2.7756   2
  11  -8   2 68.0742  4.2069   2
 -11  -8  -2 66.9513  3.0378   1
  11  -8   2 75.1754  4.4317   3
  11  -8  -2 71.5130  4.3833   3
  11  -8  -2 71.4343  4.4248   2
  12  -8   2 165.776   7.180   2
  12  -8   2 166.996   7.349   3
  12  -8  -2 174.231   7.273   2
  12   8   2 161.796   7.094   2
  12  -8  -2 162.909   7.252   3
  13  -8   2 33.3229  3.5864   3
  13  -8   2 42.7953  3.7039   2
  13   8   2 48.0521  3.7789   2
  13  -8  -2 41.5307  3.7708   3
  13  -8  -2 36.6452  3.5260   2
  14  -8   2 1.54851 2.32918   2
  14  -8   2 8.51560 2.70309   3
  14  -8  -2 -0.7350  2.2892   3
  14   8   2 8.36738 2.68793   2
  14  -8  -2 7.65497 2.47769   2
  15  -8   2 17.7155  3.1807   2
  15  -8   2 15.2571  3.1371   3
  15   8   2 22.6525  3.1935   2
  15  -8  -2 19.6598  3.1573   2
  15  -8  -2 16.1718  3.2048   3
  16  -8   2 20.1290  3.4475   2
  16  -8   2 25.1285  3.6512   3
  16  -8  -2 29.6621  3.6617   2
  16  -8  -2 24.2638  3.6829   3
  16   8   2 26.1131  3.5477   2
  17  -8   2 -0.1428  2.7035   3
  17  -8   2 5.46073 2.97632   2
  17   8   2 7.87173 2.99150   2
  17  -8  -2 10.3778  3.2390   2
  17  -8  -2 5.68538 3.00084   3
  18  -8   2 3.03311 3.06081   3
  18  -8   2 1.33954 2.92041   2
  18  -8  -2 4.21773 3.23137   3
  18  -8  -2 6.45999 3.04090   2
  19  -8   2 2.45925 3.34723   2
  19  -8   2 -0.1860  2.9644   3
  19  -8  -2 -1.4132  3.1392   3
  19  -8  -2 1.74528 3.05778   2
   0  -9  -2 46.2768  2.7698   1
   0   9  -2 49.6230  2.5209   5
   0   9   2 47.0266  2.1135   4
   0   9   2 45.1876  2.5616   5
   0  -9   2 49.0684  2.7640   1
   0   9  -2 51.6198  2.1938   4
  -1   9   2 256.236   7.358   4
   1  -9   2 241.592   8.490   1
  -1   9   2 247.621   7.952   5
   1   9  -2 260.602   7.929   5
  -1  -9  -2 250.213   8.466   1
  -1   9  -2 257.578   7.523   4
   1   9   2 256.273   7.359   4
   1  -9  -2 254.442   8.750   1
  -1   9  -2 267.609   8.162   5
  -1  -9   2 261.477   8.551   1
   1   9   2 248.789   8.048   5
   2  -9   2 69.7786  3.4337   1
  -2  -9  -2 65.9690  3.2015   1
  -2   9   2 68.9427  2.7571   4
   2   9  -2 69.3868  2.9150   5
  -2   9   2 66.6911  3.0161   5
  -2  -9   2 68.9173  3.1741   1
   2  -9  -2 70.8511  3.4549   1
  -2   9  -2 62.8722  3.0109   5
  -2   9  -2 66.2603  2.7359   4
   2   9   2 70.1238  2.9482   5
   3   9  -2 99.0187  3.6624   5
   3  -9   2 99.4590  4.2827   1
  -3   9   2 95.9697  3.7934   5
  -3   9   2 105.418   3.569   4
  -3  -9  -2 93.9505  3.9360   1
   3  -9   2 91.2473  3.2956   4
  -3  -9   2 106.510   4.014   1
  -3   9  -2 100.460   3.551   4
   3   9   2 103.103   3.769   5
   3  -9  -2 101.017   3.523   4
  -3   9  -2 102.773   3.923   5
   3  -9  -2 99.7287  4.3667   1
   4   9  -2 3.32555 1.02309   5
  -4  -9  -2 3.29341 1.27197   1
  -4   9   2 2.45847 1.22058   5
   4  -9   2 -0.4050  1.4725   1
   4  -9   2 2.26083 0.91977   4
  -4  -9   2 1.49412 1.08830   1
   4   9   2 4.05607 1.08287   5
   4  -9  -2 1.44187 1.38301   1
   4  -9  -2 1.82912 0.93442   4
  -4   9  -2 3.05890 1.23685   5
  -5   9   2 140.277   5.002   5
   5  -9   2 145.163   4.448   4
  -5  -9  -2 147.854   5.221   1
   5   9  -2 137.470   4.707   5
  -5  -9   2 139.475   4.825   1
   5  -9  -2 136.354   5.506   1
   5  -9  -2 127.608   5.335   3
  -5   9  -2 141.500   4.895   5
   5  -9  -2 145.466   4.394   4
   5   9   2 135.425   4.578   5
   6  -9   2 149.000   4.359   4
  -6  -9  -2 145.022   5.257   1
   6  -9   2 140.758   5.837   3
   6   9  -2 145.859   4.774   5
   6   9   2 143.083   4.674   5
   6  -9  -2 143.441   4.344   4
  -6  -9   2 148.754   4.941   1
   6  -9  -2 140.418   5.662   3
   6  -9  -2 139.030   5.723   1
   7   9  -2 229.615   7.010   5
   7  -9   2 227.966   8.333   3
  -7  -9  -2 228.496   7.617   1
   7   9   2 232.448   7.175   5
   7  -9  -2 244.088   8.520   1
   7  -9  -2 234.751   8.466   3
  -7  -9   2 237.814   7.542   1
   8   9  -2 57.1019  2.3311   5
   8  -9   2 62.7772  3.6849   3
   8   9  -2 57.2963  2.3721   5
  -8  -9  -2 57.7438  2.7992   1
   8  -9  -2 60.2587  3.5467   3
  -8  -9   2 57.1120  2.3642   1
   8   9   2 56.5013  2.2575   5
   8  -9  -2 56.1866  3.5206   1
  -9  -9  -2 15.1572  1.5155   1
   9  -9   2 15.4688  2.2744   2
   9   9  -2 12.6004  1.1355   5
   9   9  -2 13.6439  1.1346   5
   9  -9   2 11.4927  2.2327   3
  -9  -9   2 14.8778  1.1214   1
   9   9   2 14.3865  1.0600   5
   9  -9  -2 11.5277  2.1670   3
  10  -9   2 40.6280  3.3282   2
 -10  -9  -2 45.4212  2.3735   1
  10   9  -2 40.7226  1.8933   5
  10   9  -2 44.8214  1.8967   5
  10  -9   2 36.4447  3.2830   3
  10  -9  -2 41.0852  3.3017   2
  10  -9  -2 41.0554  3.3716   3
  10   9   2 43.9537  1.7525   5
 -11  -9  -2 32.2490  2.1787   1
  11  -9   2 35.6334  3.2584   2
  11   9  -2 30.1425  1.6132   5
  11   9  -2 32.5266  1.6360   5
  11  -9   2 35.8629  3.3173   3
  11  -9  -2 27.9936  3.0724   3
  11  -9  -2 31.7157  3.0968   2
  11   9   2 26.7705  1.3050   5
  12   9  -2 42.5692  1.8630   5
  12  -9   2 39.2657  3.7039   3
  12   9  -2 43.3687  1.8285   5
  12  -9   2 42.2634  3.6711   2
  12  -9  -2 45.3907  3.7764   3
  12  -9  -2 37.4744  3.4730   2
  13   9  -2 11.9753  1.0173   5
  13   9  -2 10.3575  1.0021   5
  13  -9   2 7.82217 2.57190   2
  13  -9   2 10.2814  2.7099   3
  13  -9  -2 14.1261  2.8730   2
  13  -9  -2 12.2763  2.8260   3
  14   9  -2 1.55434 0.83806   5
  14  -9   2 -1.5143  2.3301   3
  14  -9   2 3.96290 2.46362   2
  14   9  -2 1.30451 0.81359   5
  14  -9  -2 1.76552 2.42660   3
  14  -9  -2 0.86331 2.29385   2
  15  -9   2 11.4573  2.9817   3
  15  -9   2 10.4144  2.8532   2
  15  -9  -2 7.07521 2.74118   3
  15  -9  -2 8.96720 2.73266   2
  16  -9   2 0.96743 2.84360   2
  16  -9   2 0.96093 2.76474   3
  16   9  -2 -0.4565  0.8811   5
  16  -9  -2 1.90040 2.67667   3
  16  -9  -2 -2.2246  2.5804   2
  17   9  -2 14.1476  1.2359   5
  17  -9   2 14.7482  3.4798   3
  17  -9   2 13.6225  3.5415   2
  17  -9  -2 14.9533  3.4541   3
  17  -9  -2 10.4147  3.1705   2
  18   9  -2 2.08811 1.07379   5
  18  -9   2 2.06012 3.06968   2
  18  -9   2 0.51083 2.97897   3
  18  -9  -2 3.16698 3.16130   3
  18  -9  -2 1.88357 3.00667   2
  19  -9   2 5.32253 3.38772   3
  19  -9   2 8.33925 3.51703   2
  19  -9  -2 7.86079 3.36380   2
  19  -9  -2 12.7581  3.8751   3
   0  10  -2 3.11952 1.27592   5
   0 -10  -2 5.81008 1.49816   1
   0  10   2 6.00655 1.32321   5
   0 -10   2 7.91348 1.49923   1
   0  10  -2 7.31785 1.10066   4
   0  10   2 5.74599 1.06068   4
  -1  10   2 108.645   4.232   5
  -1 -10  -2 111.366   4.496   1
   1  10  -2 110.516   4.173   5
  -1  10   2 102.604   3.708   4
   1 -10   2 108.374   4.538   1
  -1  10  -2 108.634   3.770   4
  -1  10  -2 108.657   4.183   5
   1  10   2 104.364   4.071   5
  -1 -10   2 106.738   4.358   1
   1  10   2 116.875   3.580   4
   1 -10  -2 102.600   4.574   1
  -2  10   2 91.3050  3.6986   5
  -2 -10  -2 91.9865  4.0175   1
  -2  10   2 92.9773  3.3841   4
   2 -10   2 86.6634  4.1069   1
   2  10  -2 89.7236  3.6578   5
   2  10   2 92.9153  3.5976   5
  -2 -10   2 93.4261  3.8386   1
  -2  10  -2 92.3657  3.3969   4
   2 -10  -2 89.9913  4.2135   1
  -2  10  -2 91.7085  3.7406   5
  -3  10   2 681.660  18.287   4
  -3 -10  -2 651.766  20.367   1
  -3  10   2 671.254  19.429   5
   3  10  -2 657.585  19.253   5
   3 -10   2 658.770  20.652   1
   3 -10   2 642.290  18.141   4
   3 -10  -2 609.286  20.104   1
  -3 -10   2 667.781  19.767   1
   3  10   2 635.320  18.737   5
  -3  10  -2 634.419  18.895   5
   3 -10  -2 666.230  17.767   4
  -4  10   2 80.7351  3.4651   5
   4  10  -2 86.8129  3.3518   5
   4 -10   2 83.2882  3.0807   4
   4 -10   2 82.3404  4.0242   1
  -4 -10  -2 81.6974  3.6719   1
  -4  10   2 82.9885  3.2702   4
  -4  10  -2 82.8136  3.2140   4
   4 -10  -2 83.8265  3.1007   4
   4  10   2 78.9330  3.2593   5
  -4 -10   2 84.9907  3.4862   1
   4 -10  -2 79.6584  3.9840   1
  -4  10  -2 86.5161  3.5902   5
   5 -10   2 210.971   6.235   4
  -5  10   2 204.527   6.883   5
  -5 -10  -2 211.636   7.170   1
   5  10  -2 203.826   6.647   5
   5  10   2 200.858   6.541   5
   5 -10  -2 192.921   7.474   1
  -5  10  -2 206.685   6.766   5
  -5 -10   2 211.017   6.906   1
   5 -10  -2 212.572   6.213   4
   6 -10   2 55.8066  2.2021   4
   6 -10   2 50.0013  3.3473   3
  -6 -10  -2 60.1931  2.8655   1
  -6  10   2 52.0989  2.7615   5
   6  10  -2 51.2195  2.4455   5
   6 -10  -2 58.7480  3.4424   1
   6 -10  -2 56.0950  3.3495   3
   6  10   2 55.3572  2.4681   5
  -6 -10   2 57.2657  2.6004   1
   6 -10  -2 57.0967  2.2857   4
  -7 -10  -2 127.994   4.818   1
   7 -10   2 122.673   3.679   4
   7  10  -2 128.135   4.354   5
   7 -10   2 130.456   5.540   3
   7 -10  -2 133.879   3.946   4
  -7 -10   2 129.682   4.622   1
   7  10   2 132.193   4.445   5
   7 -10  -2 135.005   5.627   1
   7 -10  -2 128.187   5.626   3
   8 -10   2 262.680   9.366   3
  -8 -10  -2 260.983   8.449   1
   8  10  -2 242.887   7.776   5
   8 -10  -2 247.346   9.028   3
  -8 -10   2 252.867   7.955   1
   8 -10  -2 242.311   8.979   1
   8  10   2 252.035   7.617   5
   9 -10   2 12.8343  2.2139   2
   9 -10   2 10.6362  2.2736   3
   9  10  -2 11.7709  1.2313   5
  -9 -10  -2 12.3591  1.5335   1
   9  10   2 12.1293  1.2017   5
   9 -10  -2 10.5439  2.2333   3
  -9 -10   2 13.0007  1.1908   1
   9 -10  -2 9.22999 1.99331   1
  10 -10   2 113.022   5.434   2
 -10 -10  -2 111.863   4.334   1
  10  10  -2 108.368   3.835   5
  10 -10   2 107.315   5.558   3
  10  10  -2 115.359   3.872   5
  10 -10  -2 107.597   5.496   3
  10 -10  -2 115.597   5.484   2
  10  10   2 118.230   3.872   5
  11 -10   2 5.74755 2.24787   3
  11  10  -2 7.41285 1.11840   5
  11 -10   2 10.3985  2.3776   2
  11  10  -2 10.1793  1.1654   5
 -11 -10  -2 9.44326 1.45798   1
  11  10   2 8.87079 1.08165   5
  11 -10  -2 6.81952 2.26873   3
  11 -10  -2 11.2965  2.5657   2
  12 -10   2 73.7272  4.7703   2
  12 -10   2 83.2677  4.9913   3
  12  10  -2 74.9608  2.8555   5
  12  10  -2 74.5516  2.8592   5
  12 -10  -2 77.9703  4.9077   3
  12  10   2 76.7131  2.8004   5
  12 -10  -2 82.7572  4.7991   2
  13 -10   2 8.85677 2.66861   2
  13  10  -2 10.5232  1.1617   5
  13 -10   2 10.2365  2.6985   3
  13  10  -2 10.2418  1.1579   5
  13 -10  -2 9.16200 2.75932   2
  13  10   2 8.02254 1.01504   5
  13 -10  -2 7.80377 2.68106   3
  14 -10   2 10.2067  2.7835   3
  14  10  -2 9.13868 1.14921   5
  14 -10   2 6.65386 2.75182   2
  14  10  -2 9.55073 1.15705   5
  14 -10  -2 4.45665 2.58668   3
  14 -10  -2 6.82198 2.67872   2
  15  10  -2 10.5023  1.2010   5
  15 -10   2 4.43869 2.81603   3
  15 -10   2 7.18933 2.76418   2
  15  10  -2 5.95753 1.12549   5
  15 -10  -2 11.4251  3.0739   3
  15 -10  -2 6.06760 2.76150   2
  16  10  -2 3.52139 1.09266   5
  16 -10   2 3.64977 2.80300   2
  16 -10   2 6.59127 2.97288   3
  16 -10  -2 4.47303 2.87490   3
  16 -10  -2 7.53536 2.91852   2
  17 -10   2 6.57858 3.27327   3
  17  10  -2 10.1898  1.2910   5
  17 -10   2 9.32846 3.26049   2
  17 -10  -2 7.43308 3.22486   2
  17 -10  -2 12.9939  3.3702   3
  18 -10   2 4.54611 3.17552   2
  18 -10   2 2.71324 3.12465   3
  18  10  -2 3.45202 1.24142   5
  18 -10  -2 1.08250 3.05770   3
  18 -10  -2 -1.4614  2.7584   2
   0 -11  -2 184.194   6.734   1
   0  11  -2 182.369   5.608   4
   0  11   2 189.375   5.603   4
   0  11   2 175.302   6.152   5
   0  11  -2 170.288   6.154   5
   0 -11   2 180.989   6.631   1
   1  11  -2 108.037   4.052   5
   1 -11   2 99.7958  4.4395   1
  -1  11   2 105.568   4.091   5
  -1  11   2 96.4194  3.5633   4
  -1 -11  -2 97.5059  4.3640   1
  -1 -11   2 100.074   4.293   1
   1 -11  -2 101.040   4.528   1
   1  11   2 108.222   3.509   4
   1  11   2 100.566   4.017   5
  -1  11  -2 98.1954  4.0816   5
  -1  11  -2 104.843   3.720   4
  -2 -11  -2 224.337   7.960   1
  -2  11   2 224.824   7.576   5
   2 -11   2 223.966   8.136   1
  -2  11   2 237.344   7.019   4
   2  11  -2 234.038   7.477   5
  -2  11  -2 216.430   7.407   5
   2 -11  -2 227.374   8.033   1
   2  11   2 231.026   7.356   5
  -2  11  -2 228.920   6.860   4
  -2 -11   2 220.815   7.723   1
  -3  11   2 291.565   9.339   5
   3 -11   2 296.161  10.111   1
  -3 -11  -2 289.989   9.823   1
   3 -11   2 298.205   8.627   4
   3  11  -2 292.258   9.186   5
  -3  11  -2 290.782   8.485   4
   3 -11  -2 279.021   8.401   4
  -3  11  -2 290.694   9.128   5
   3  11   2 288.512   8.988   5
   3 -11  -2 283.051   9.874   1
  -3 -11   2 281.887   9.410   1
  -4  11   2 375.897  11.387   5
  -4 -11  -2 352.204  11.820   1
   4  11  -2 364.396  11.162   5
   4 -11   2 353.745  12.257   1
   4 -11   2 359.833  10.484   4
  -4  11   2 390.506  10.717   4
   4  11   2 342.616  10.892   5
   4 -11  -2 355.385  12.043   1
  -4  11  -2 349.283  11.082   5
   4 -11  -2 365.915  10.343   4
  -4 -11   2 357.382  11.478   1
  -4  11  -2 378.446  10.468   4
  -5  11   2 46.1476  2.4441   4
   5 -11   2 42.0849  2.1261   4
  -5 -11  -2 43.9614  2.6471   1
   5  11  -2 40.3974  2.3129   5
  -5  11   2 43.8989  2.5178   5
   5  11   2 46.3383  2.4272   5
  -5  11  -2 49.6743  2.7058   5
   5 -11  -2 47.2659  3.1869   1
  -5 -11   2 44.1791  2.5443   1
   5 -11  -2 41.9000  2.1345   4
  -6  11   2 3.82376 1.22832   5
   6  11  -2 4.18399 1.16841   5
   6 -11   2 1.72642 0.92035   4
  -6 -11  -2 3.50184 1.32459   1
  -6  11  -2 3.14021 1.26175   5
   6 -11  -2 6.12803 1.78569   1
  -6 -11   2 2.90160 1.16245   1
   6 -11  -2 2.57430 1.63946   3
   6 -11  -2 2.68417 0.97974   4
   6  11   2 4.52357 1.13521   5
   7 -11   2 3.96390 0.84902   4
  -7 -11  -2 3.07799 1.31616   1
   7 -11   2 5.64243 1.91947   3
   7  11  -2 3.94768 1.14317   5
   7 -11  -2 3.29937 0.88564   4
   7 -11  -2 5.62632 1.95673   1
  -7 -11   2 3.94789 1.18745   1
   7  11   2 5.26810 1.13662   5
   7 -11  -2 4.71220 1.74867   3
   8 -11   2 29.5319  2.8039   3
  -8 -11  -2 31.3163  2.2851   1
   8  11  -2 28.1148  1.9393   5
   8 -11  -2 30.8729  2.9326   3
   8 -11  -2 31.4829  2.7795   1
  -8 -11   2 33.9228  2.0072   1
   8  11   2 30.9177  1.9434   5
   9  11  -2 29.2744  1.9462   5
   9 -11   2 28.4882  2.9263   3
  -9 -11  -2 27.6397  2.0922   1
   9 -11  -2 31.5702  2.8301   1
   9  11   2 28.1978  1.8805   5
   9 -11  -2 26.8140  2.8687   3
  -9 -11   2 30.9707  1.9072   1
 -10 -11  -2 5.32223 1.50051   1
  10 -11   2 6.07682 2.24052   2
  10  11  -2 7.80458 1.24041   5
  10 -11   2 6.38557 2.25144   3
  10 -11  -2 2.94088 2.05406   3
  10  11   2 6.95575 1.19820   5
  11  11  -2 10.9490  1.3435   5
  11 -11   2 14.0807  2.6553   2
  11 -11   2 10.8409  2.5461   3
  11  11   2 7.69338 1.22468   5
  11 -11  -2 11.5859  2.5635   3
  11 -11  -2 13.9242  2.5584   2
  12  11  -2 0.48993 1.03700   5
  12 -11   2 2.71718 2.26354   3
  12 -11   2 0.61559 2.07065   2
  12 -11  -2 3.63531 2.31081   3
  12 -11  -2 -0.5342  2.1830   2
  12  11   2 2.63299 1.03570   5
  13 -11   2 34.0875  3.7223   3
  13  11  -2 32.3134  1.9915   5
  13 -11   2 38.4622  3.6655   2
  13  11   2 35.6817  1.9304   5
  13 -11  -2 33.6304  3.5731   2
  13 -11  -2 37.1391  3.9272   3
  14  11  -2 7.55901 1.22729   5
  14 -11   2 6.18577 2.79399   3
  14 -11   2 5.22361 2.58501   2
  14 -11  -2 7.07932 2.69423   2
  14  11   2 6.27780 1.13801   5
  14 -11  -2 4.90748 2.67642   3
  15 -11   2 21.7448  3.4776   2
  15  11  -2 18.0159  1.5317   5
  15 -11   2 19.4440  3.5305   3
  15 -11  -2 23.1773  3.5939   3
  15  11   2 22.8370  1.5336   5
  15 -11  -2 23.6766  3.6743   2
  16  11  -2 0.11945 1.14367   5
  16 -11   2 1.51584 2.78522   3
  16 -11   2 1.53831 2.72803   2
  16  11   2 -0.5816  1.0204   5
  16 -11  -2 1.96473 2.83337   2
  16 -11  -2 -1.0467  2.6161   3
  17 -11   2 0.07718 2.93889   2
  17  11  -2 2.70066 1.27367   5
  17 -11   2 5.92054 3.24592   3
  17  11   2 2.83025 1.09664   5
  17 -11  -2 -0.0318  2.8182   3
  17 -11  -2 -0.2183  2.8659   2
  18 -11   2 32.7354  4.4035   2
  18  11  -2 29.4232  2.0929   5
  18 -11   2 27.0832  4.3498   3
  18 -11  -2 28.3974  4.3924   2
  18  11   2 26.2994  1.7442   5
  18 -11  -2 26.6750  4.2429   3
   0  12   2 150.110   4.780   4
   0  12  -2 149.914   4.806   4
   0 -12   2 141.620   5.755   1
   0  12  -2 146.454   5.437   5
   0  12   2 144.206   5.355   5
   0 -12  -2 146.094   5.830   1
  -1  12   2 95.6639  3.9205   5
  -1  12   2 89.6595  3.4279   4
   1 -12   2 85.8074  4.2169   1
  -1 -12  -2 87.7252  4.1602   1
   1  12  -2 91.9757  3.9127   5
  -1  12  -2 87.7088  3.8196   5
  -1 -12   2 85.8023  4.1001   1
  -1  12  -2 87.2118  3.3860   4
   1  12   2 89.4693  3.8315   5
   1  12   2 91.9884  3.1972   4
   1 -12  -2 82.2015  4.1925   1
   2 -12   2 139.145   5.747   1
  -2 -12  -2 138.247   5.612   1
   2  12  -2 147.999   5.239   5
  -2  12   2 138.966   4.721   4
  -2  12   2 138.754   5.219   5
   2 -12  -2 132.410   5.631   1
  -2  12  -2 130.067   4.594   4
  -2  12  -2 145.161   5.248   5
  -2 -12   2 138.595   5.327   1
   2  12   2 139.816   5.091   5
   3  12  -2 245.587   8.081   5
  -3  12   2 260.969   8.291   5
   3 -12   2 254.401   8.933   1
   3 -12   2 238.901   7.474   4
  -3  12   2 254.325   7.642   4
  -3 -12  -2 237.348   8.540   1
   3 -12  -2 245.268   7.654   4
   3  12   2 253.674   8.190   5
  -3  12  -2 248.075   8.303   5
  -3  12  -2 259.814   7.769   4
  -3 -12   2 263.064   8.680   1
   3 -12  -2 251.811   9.079   1
   4 -12   2 16.0441  2.2062   1
   4 -12   2 16.9348  1.4503   4
  -4 -12  -2 16.1820  1.8303   1
  -4  12   2 18.4799  1.6049   4
  -4  12   2 18.6710  1.9302   5
   4  12  -2 21.3217  1.8077   5
   4 -12  -2 17.6106  1.4853   4
   4  12   2 20.6320  1.7750   5
  -4  12  -2 17.0592  1.8137   5
  -4  12  -2 16.0320  1.6590   4
   4 -12  -2 22.9369  2.3066   1
  -4 -12   2 18.7056  1.8027   1
  -5 -12  -2 74.7193  3.6730   1
  -5  12   2 82.9269  3.4308   4
   5  12  -2 79.0699  3.4434   5
   5 -12   2 78.3651  3.1083   4
  -5  12   2 83.7351  3.6097   5
  -5 -12   2 80.9262  3.5177   1
  -5  12  -2 74.1618  3.4863   5
   5  12   2 78.1631  3.3462   5
   5 -12  -2 81.0631  3.1023   4
   6 -12   2 39.0738  2.0378   4
   6  12  -2 39.7467  2.3062   5
  -6 -12  -2 36.8764  2.5526   1
  -6  12   2 37.6205  2.5943   5
   6 -12  -2 38.3797  2.8832   3
   6  12   2 35.9207  2.3098   5
  -6  12  -2 38.0916  2.5712   5
  -6 -12   2 39.8982  2.3251   1
   6 -12  -2 39.7649  3.0471   1
   6 -12  -2 37.0306  2.0589   4
   7 -12   2 33.5701  1.7773   4
   7  12  -2 32.7530  2.1468   5
  -7 -12  -2 32.4770  2.4505   1
   7 -12   2 28.1823  2.8317   3
   7 -12  -2 28.3050  2.7362   3
   7  12   2 31.6047  2.1187   5
   7 -12  -2 33.4389  2.8906   1
   7 -12  -2 31.4091  1.8120   4
  -7 -12   2 35.3295  2.2505   1
   8 -12   2 108.213   5.319   3
  -8 -12  -2 105.622   4.452   1
   8  12  -2 110.410   4.086   5
   8 -12  -2 112.143   5.289   3
   8 -12  -2 105.757   3.268   4
   8 -12  -2 105.705   5.161   1
   8  12   2 105.003   4.032   5
  -8 -12   2 110.659   4.149   1
   9 -12   2 1.70405 2.07537   3
   9  12  -2 1.38182 1.20369   5
  -9 -12  -2 0.82547 1.36148   1
   9  12   2 1.40138 1.15862   5
  -9 -12   2 5.54968 1.23161   1
   9 -12  -2 -1.6939  1.7364   1
   9 -12  -2 3.43579 1.98984   3
 -10 -12  -2 3.54034 1.41796   1
  10 -12   2 0.09937 2.06627   3
  10 -12   2 -0.7493  1.9310   2
  10  12  -2 0.67680 1.15536   5
  10 -12  -2 1.53300 2.13102   3
  10  12   2 1.60428 1.13772   5
  11 -12   2 3.88719 2.18441   2
  11  12  -2 0.90933 1.19887   5
  11 -12   2 3.10663 2.24040   3
  11  12   2 3.60161 1.22894   5
  11 -12  -2 3.91687 2.29661   2
  11 -12  -2 2.24885 2.24202   3
  12 -12   2 24.9710  3.2616   3
  12 -12   2 28.0950  3.2811   2
  12  12  -2 21.6757  1.7366   5
  12  12   2 21.9883  1.7068   5
  12 -12  -2 20.5189  3.1393   3
  12 -12  -2 24.5700  3.2934   2
  13 -12   2 9.57335 2.68096   2
  13  12  -2 8.36877 1.39610   5
  13 -12   2 10.2462  2.9103   3
  13 -12  -2 9.56359 2.77457   3
  13  12   2 9.06018 1.34845   5
  13 -12  -2 10.4628  2.7169   2
  14 -12   2 40.2911  4.1857   3
  14 -12   2 35.7318  3.9610   2
  14  12  -2 35.0837  2.1587   5
  14 -12  -2 39.7404  4.1006   3
  14  12   2 36.4709  2.1344   5
  14 -12  -2 35.4043  3.8946   2
  15 -12   2 -2.1788  2.6004   3
  15  12  -2 0.32932 1.24027   5
  15 -12   2 -0.4061  2.6720   2
  15 -12  -2 -2.8925  2.5006   2
  15 -12  -2 -0.8263  2.6860   3
  15  12   2 3.63289 1.19506   5
  16  12  -2 8.25525 1.44463   5
  16 -12   2 4.35175 2.95073   2
  16 -12   2 9.22142 3.32384   3
  16 -12  -2 6.25457 2.99595   2
  16  12   2 8.32304 1.37819   5
  16 -12  -2 6.05197 3.00623   3
  17  12  -2 9.69634 1.51405   5
  17 -12   2 9.93543 3.40172   3
  17 -12   2 11.5051  3.3949   2
  17 -12  -2 10.8336  3.3765   2
  17  12   2 10.2809  1.4344   5
  17 -12  -2 11.7073  3.6087   3
  18 -12   2 15.9465  3.9894   3
  18 -12   2 12.2815  3.5882   2
  18  12  -2 13.3294  1.6678   5
  18  12   2 11.9317  1.4622   5
  18 -12  -2 16.8019  4.0316   3
  18 -12  -2 10.9908  3.7452   2
   0 -13  -2 4.35717 1.67213   1
   0  13   2 7.43679 1.51932   5
   0  13  -2 5.58363 1.58644   5
   0 -13   2 8.04096 1.78715   1
   0  13   2 6.67743 1.18775   4
   0  13  -2 5.12846 1.22569   4
  -1  13   2 43.2171  2.7297   5
   1 -13   2 41.9396  3.0392   1
   1  13  -2 44.9650  2.8552   5
  -1 -13  -2 44.3721  3.0201   1
  -1  13   2 43.7751  2.3421   4
   1  13   2 44.3131  2.1484   4
   1  13   2 47.2533  2.7434   5
   1 -13  -2 43.4245  3.1942   1
  -1  13  -2 49.2373  3.0000   5
  -1  13  -2 48.6115  2.4711   4
  -1 -13   2 43.1529  3.0627   1
  -2  13   2 111.617   3.943   4
  -2 -13  -2 102.851   4.665   1
  -2  13   2 103.536   4.390   5
   2 -13   2 107.450   4.897   1
   2  13  -2 105.209   4.377   5
   2 -13  -2 109.971   5.035   1
   2  13   2 109.981   4.482   5
  -2  13  -2 108.160   4.084   4
  -2  13  -2 111.104   4.525   5
  -2 -13   2 115.260   4.809   1
  -3  13   2 14.2708  1.5870   4
   3 -13   2 14.8027  1.4531   4
   3 -13   2 15.1804  2.1150   1
  -3  13   2 10.5837  1.7180   5
  -3 -13  -2 15.0344  1.8805   1
   3  13  -2 16.5321  1.8607   5
  -3  13  -2 15.6861  1.6047   4
   3  13   2 14.4324  1.7700   5
   3 -13  -2 15.7910  1.4468   4
   3 -13  -2 14.0233  2.0979   1
  -3  13  -2 18.9136  1.8965   5
  -3 -13   2 14.2730  1.7776   1
  -4 -13  -2 107.910   4.642   1
   4 -13   2 113.108   4.026   4
   4  13  -2 115.424   4.442   5
  -4  13   2 102.676   4.557   5
   4 -13   2 114.577   5.182   1
   4 -13  -2 117.994   4.156   4
  -4 -13   2 115.747   4.654   1
  -4  13  -2 114.154   4.631   5
   4  13   2 113.335   4.444   5
   4 -13  -2 109.872   5.253   1
  -4  13  -2 119.569   4.343   4
   5 -13   2 2.92992 1.08746   4
  -5  13   2 2.94922 1.53701   5
  -5 -13  -2 4.54560 1.41927   1
   5  13  -2 5.00267 1.39974   5
   5 -13   2 3.11487 1.82765   1
  -5  13   2 5.88549 1.30824   4
  -5 -13   2 4.70369 1.42698   1
   5 -13  -2 4.80266 1.15531   4
  -5  13  -2 5.97626 1.39037   4
   5 -13  -2 4.65302 1.85324   1
   5  13   2 5.01554 1.35248   5
  -5  13  -2 2.74764 1.40356   5
  -6  13   2 21.8345  2.0583   5
  -6 -13  -2 22.5187  2.1106   1
   6 -13   2 18.8176  1.5790   4
   6  13  -2 20.4046  1.8684   5
   6  13   2 15.3649  1.7137   5
  -6 -13   2 19.2538  1.8763   1
  -6  13  -2 20.2467  1.9702   5
   6 -13  -2 21.9986  1.6057   4
   6 -13  -2 19.4453  2.3738   3
   6 -13  -2 21.8312  2.5537   1
   7 -13   2 15.7078  2.4653   3
  -7 -13  -2 20.4191  2.0344   1
   7  13  -2 17.5551  1.7429   5
   7 -13   2 20.0538  1.4611   4
  -7 -13   2 19.4443  1.8070   1
   7 -13  -2 20.0862  2.5154   1
   7 -13  -2 18.1454  1.4690   4
   7 -13  -2 15.6699  2.3676   3
   7  13   2 16.9557  1.7347   5
   8 -13   2 9.06079 0.96352   4
  -8 -13  -2 8.50292 1.72735   1
   8  13  -2 11.2005  1.5659   5
   8 -13   2 8.14771 2.19833   3
   8 -13  -2 9.17278 1.08038   4
   8  13   2 9.54765 1.49154   5
   8 -13  -2 10.1654  2.2491   3
  -8 -13   2 11.3400  1.5655   1
   8 -13  -2 11.2891  2.3025   1
   9 -13   2 33.5675  3.2939   3
   9  13  -2 31.1401  2.1620   5
  -9 -13  -2 32.7211  2.4104   1
   9 -13  -2 34.5547  3.1959   1
   9  13   2 29.0456  2.1099   5
   9 -13  -2 33.0338  3.1936   3
  -9 -13   2 33.7983  2.2415   1
 -10 -13  -2 54.7112  2.9642   1
  10  13  -2 49.7980  2.6764   5
  10 -13   2 41.0172  3.7644   3
  10  13   2 48.9033  2.6633   5
  10 -13  -2 46.7228  3.8192   3
  11 -13   2 0.04190 2.10934   2
  11  13  -2 1.60352 1.25388   5
  11 -13   2 6.92136 2.61220   3
  11  13   2 2.03452 1.29531   5
  11 -13  -2 -0.8059  2.1871   3
  11 -13  -2 0.16602 2.21220   2
  12 -13   2 29.2899  3.6970   3
  12 -13   2 23.8478  3.3661   2
  12  13  -2 32.3854  2.2174   5
  12  13   2 31.1289  2.0871   5
  12 -13  -2 34.6867  3.5518   2
  12 -13  -2 29.3566  3.5066   3
  13  13  -2 13.6763  1.6477   5
  13 -13   2 17.1860  3.0953   2
  13 -13   2 14.3693  3.1079   3
  13 -13  -2 15.3364  3.0031   2
  13  13   2 14.3529  1.6248   5
  13 -13  -2 14.5086  3.0788   3
  14 -13   2 3.05518 2.88307   3
  14  13  -2 0.16472 1.25873   5
  14 -13   2 0.80502 2.48575   2
  14 -13  -2 3.13868 2.66636   3
  14  13   2 1.71005 1.29395   5
  14 -13  -2 2.37872 2.70060   2
  15  13  -2 7.60270 1.49546   5
  15 -13   2 7.04262 3.19334   3
  15 -13   2 2.67864 2.81321   2
  15 -13  -2 9.55899 3.00480   2
  15 -13  -2 11.2322  3.2376   3
  15  13   2 5.14432 1.42137   5
  16 -13   2 4.15528 3.13513   3
  16 -13   2 7.31117 3.19083   2
  16  13  -2 6.14694 1.52041   5
  16  13   2 6.56735 1.39494   5
  16 -13  -2 6.04751 2.95073   2
  16 -13  -2 7.17979 3.07380   3
  17 -13   2 -1.1045  2.7803   2
  17  13  -2 2.25121 1.49289   5
  17 -13   2 3.57486 3.11010   3
  17 -13  -2 3.09030 3.10790   2
  17  13   2 3.05532 1.35391   5
  17 -13  -2 2.09007 3.10106   3
  18 -13   2 22.0488  4.2599   3
  18  13  -2 23.5132  2.0522   5
  18 -13   2 21.3832  4.2707   2
  18  13   2 21.3565  1.8618   5
  18 -13  -2 23.8272  4.1130   2
  18 -13  -2 18.5675  4.0657   3
   0 -14  -2 104.383   4.966   1
   0  14  -2 109.230   4.635   5
   0  14   2 107.319   4.525   5
   0  14  -2 109.120   3.932   4
   0 -14   2 101.042   4.804   1
   0  14   2 111.330   3.913   4
   1 -14   2 134.056   5.821   1
  -1  14   2 144.854   4.787   4
   1  14  -2 133.934   5.305   5
  -1  14   2 140.573   5.375   5
  -1 -14  -2 134.534   5.719   1
   1  14   2 133.503   5.326   5
  -1  14  -2 141.480   4.847   4
  -1  14  -2 138.642   5.430   5
   1 -14  -2 147.510   5.981   1
   1  14   2 140.722   4.609   4
  -1 -14   2 138.184   5.774   1
   2  14  -2 64.4459  3.3450   5
  -2 -14  -2 65.7075  3.6802   1
  -2  14   2 67.3308  3.0787   4
  -2  14   2 69.8930  3.6471   5
   2 -14   2 70.9391  3.9260   1
  -2  14  -2 65.3812  3.0461   4
  -2  14  -2 70.4801  3.4723   5
   2 -14  -2 69.2139  3.9109   1
   2  14   2 64.6743  3.2959   5
  -2 -14   2 63.4694  3.5152   1
   3 -14   2 123.413   5.647   1
   3 -14   2 123.633   4.545   4
  -3  14   2 138.205   4.701   4
  -3 -14  -2 126.973   5.384   1
   3  14  -2 134.107   5.116   5
  -3  14   2 129.424   5.152   5
   3 -14  -2 121.532   4.610   4
  -3  14  -2 135.244   5.285   5
   3 -14  -2 135.652   5.910   1
   3  14   2 136.976   5.125   5
  -3 -14   2 131.840   5.441   1
  -3  14  -2 144.201   4.810   4
   4 -14   2 66.8590  3.0532   4
   4  14  -2 66.5067  3.4593   5
   4 -14   2 73.8318  4.1442   1
  -4 -14  -2 67.6749  3.6559   1
  -4  14   2 82.5200  3.6996   5
  -4  14   2 75.5227  3.3577   4
   4  14   2 69.7256  3.4311   5
  -4 -14   2 70.0942  3.4805   1
  -4  14  -2 69.9364  3.5311   5
   4 -14  -2 73.8628  4.1222   1
   4 -14  -2 67.6149  3.0414   4
   5 -14   2 70.0609  3.0605   4
   5 -14   2 77.9921  4.3178   1
  -5  14   2 67.4259  3.5642   5
  -5 -14  -2 69.6855  3.7148   1
   5  14  -2 70.4967  3.4467   5
  -5  14   2 78.8827  3.4762   4
   5 -14  -2 66.6416  4.1986   1
  -5  14  -2 74.8037  3.4111   4
  -5  14  -2 70.7908  3.5746   5
   5  14   2 77.4876  3.5078   5
  -5 -14   2 70.7408  3.5467   1
   5 -14  -2 72.1837  3.1239   4
   6  14  -2 0.63156 1.32926   5
  -6 -14  -2 0.24578 1.41964   1
   6 -14   2 1.83243 1.06793   4
  -6 -14   2 1.60619 1.36348   1
   6  14   2 0.29003 1.28493   5
   6 -14  -2 1.22191 1.88867   1
   6 -14  -2 -0.4771  1.0027   4
  -7 -14  -2 10.9448  1.8384   1
   7 -14   2 8.89149 2.32580   3
   7 -14   2 10.5023  1.3056   4
   7  14  -2 14.1889  1.6866   5
   7 -14  -2 12.6268  1.3935   4
   7 -14  -2 10.8608  2.2446   3
  -7 -14   2 13.4605  1.7530   1
   7  14   2 11.5461  1.6038   5
   7 -14  -2 10.0006  2.3885   1
   8  14  -2 28.4330  2.1416   5
  -8 -14  -2 30.4502  2.3638   1
   8 -14   2 26.4547  1.7124   4
   8 -14   2 23.7305  2.9879   3
  -8 -14   2 31.3155  2.1813   1
   8  14   2 24.3832  2.0597   5
   8 -14  -2 27.4689  1.7831   4
   8 -14  -2 32.0347  3.0986   1
   8 -14  -2 23.4946  2.8587   3
   9 -14   2 25.6042  3.0026   3
   9  14  -2 27.7716  2.1045   5
  -9 -14  -2 25.2674  2.2880   1
   9 -14  -2 23.8769  2.9780   3
   9 -14  -2 26.1810  3.1581   1
   9  14   2 22.8662  1.9645   5
 -10 -14  -2 27.8851  2.3529   1
  10 -14   2 20.8623  3.0691   3
  10  14  -2 26.4426  2.0541   5
  10  14   2 23.0196  2.0002   5
  10 -14  -2 21.9710  3.0342   3
  11 -14   2 22.5123  3.1768   2
  11  14  -2 20.0280  1.9053   5
  11 -14   2 19.2721  3.1448   3
  11  14   2 18.9666  1.8616   5
  11 -14  -2 23.9077  3.2163   3
  12 -14   2 11.5337  2.9969   3
  12  14  -2 15.3785  1.7494   5
  12 -14   2 10.7614  2.8092   2
  12 -14  -2 15.1508  3.1475   2
  12  14   2 15.7645  1.7889   5
  12 -14  -2 11.6780  2.9491   3
  13  14  -2 5.14774 1.51343   5
  13 -14   2 6.74381 2.86133   2
  13 -14   2 6.20043 2.85122   3
  13 -14  -2 6.97633 2.92513   2
  13 -14  -2 4.88828 2.84190   3
  13  14   2 3.14017 1.39019   5
  14 -14   2 36.0831  4.1496   3
  14 -14   2 40.9314  4.1887   2
  14  14  -2 35.7305  2.4709   5
  14  14   2 37.7509  2.4672   5
  14 -14  -2 39.4721  4.2198   3
  14 -14  -2 33.8805  4.0065   2
  15 -14   2 0.31475 2.86805   3
  15 -14   2 0.60944 2.89281   2
  15  14  -2 0.43703 1.41699   5
  15  14   2 -0.6052  1.3150   5
  15 -14  -2 3.22779 3.01145   2
  15 -14  -2 1.05018 2.91042   3
  16 -14   2 10.9895  3.3077   2
  16 -14   2 7.69047 3.31233   3
  16  14  -2 5.90464 1.59706   5
  16 -14  -2 8.80099 3.38308   2
  16  14   2 6.41994 1.56723   5
  16 -14  -2 8.24108 3.30091   3
  17 -14   2 0.09429 2.98842   3
  17  14  -2 2.85678 1.54962   5
  17 -14   2 4.50072 3.15811   2
  17  14   2 2.13938 1.42258   5
  17 -14  -2 -1.1831  3.2174   2
  17 -14  -2 2.37530 3.35123   3
   0 -15  -2 87.3275  4.4906   1
   0  15  -2 83.9354  4.1537   5
   0 -15   2 85.9404  4.3589   1
   0  15   2 87.3575  4.1605   5
   0  15   2 84.3099  3.3983   4
  -1  15   2 125.134   4.490   4
   1  15  -2 131.128   5.202   5
   1 -15   2 120.274   5.537   1
  -1  15   2 128.301   5.219   5
  -1 -15  -2 117.605   5.467   1
   1  15   2 122.974   5.083   5
  -1  15  -2 127.937   4.592   4
  -1  15  -2 127.732   5.176   5
   1 -15  -2 123.852   5.649   1
   1  15   2 131.270   4.328   4
  -1 -15   2 122.329   5.436   1
  -2  15   2 21.6820  2.2183   5
   2 -15   2 24.2416  2.6320   1
   2  15  -2 23.0236  2.1860   5
  -2  15   2 25.5472  1.8806   4
  -2 -15  -2 23.4251  2.5044   1
   2 -15  -2 27.0075  2.7284   1
  -2  15  -2 21.8470  2.2310   5
   2  15   2 23.4155  2.3156   5
  -2 -15   2 24.1762  2.4838   1
  -2  15  -2 27.5540  2.0237   4
   3 -15   2 8.54295 2.10321   1
   3  15  -2 9.66538 1.70142   5
  -3  15   2 10.7911  1.6218   4
  -3 -15  -2 9.75442 1.90533   1
  -3  15   2 9.66652 1.81513   5
  -3  15  -2 9.07644 1.46820   4
  -3 -15   2 10.1023  1.9532   1
   3 -15  -2 12.5496  2.2584   1
   3  15   2 8.45586 1.73634   5
  -3  15  -2 11.7162  1.8741   5
   4 -15   2 12.6751  2.3186   1
  -4  15   2 12.5993  1.9286   5
   4  15  -2 16.0778  2.0286   5
  -4 -15  -2 14.3915  2.1463   1
  -4  15   2 10.8779  1.6812   4
   4 -15   2 18.0690  1.6768   4
  -4  15  -2 11.6019  1.7122   4
   4 -15  -2 12.9205  1.4608   4
  -4 -15   2 10.0362  1.7925   1
  -4  15  -2 19.9283  2.0897   5
   4 -15  -2 13.6716  2.3308   1
   4  15   2 14.0903  1.8890   5
   5 -15   2 64.2686  2.9104   4
   5  15  -2 62.3673  3.3503   5
  -5  15   2 59.7589  3.4199   5
   5 -15   2 64.2692  4.0805   1
  -5 -15  -2 56.0434  3.4011   1
  -5  15  -2 56.5136  3.1129   4
  -5 -15   2 59.7078  3.3154   1
   5 -15  -2 55.1361  2.8410   4
   5  15   2 55.6264  3.1619   5
  -5  15  -2 62.7351  3.3921   5
   5 -15  -2 56.8004  4.0014   1
   6 -15   2 13.1213  1.4981   4
   6  15  -2 16.2472  1.9044   5
  -6 -15  -2 14.6996  2.0443   1
   6  15   2 11.6167  1.8065   5
   6 -15  -2 7.09667 2.27031   1
  -6 -15   2 13.0075  1.8240   1
   6 -15  -2 10.8119  1.4997   4
   7  15  -2 5.94795 1.53851   5
  -7 -15  -2 2.74249 1.61649   1
   7 -15   2 2.65950 1.19672   4
   7 -15  -2 1.95294 1.20393   4
   7 -15  -2 2.92564 2.06522   3
   7  15   2 4.76986 1.54336   5
  -7 -15   2 7.64114 1.68326   1
   7 -15  -2 5.76725 2.39428   1
   8  15  -2 68.0711  3.4473   5
   8 -15   2 72.6016  4.6682   3
   8 -15   2 75.3645  2.9019   4
  -8 -15  -2 72.0528  3.8347   1
   8 -15  -2 76.5790  2.9934   4
   8 -15  -2 74.7331  4.6410   1
   8  15   2 68.4022  3.5450   5
  -8 -15   2 72.1634  3.5900   1
   8 -15  -2 71.9082  4.6818   3
   9 -15   2 17.6863  2.8881   3
   9  15  -2 16.4806  1.9265   5
  -9 -15  -2 16.5619  2.1230   1
   9 -15  -2 17.5477  2.7951   3
   9  15   2 17.1432  1.9044   5
   9 -15  -2 12.9733  1.0274   4
   9 -15  -2 11.2295  2.7963   1
 -10 -15  -2 29.8736  2.4506   1
  10  15  -2 27.3600  2.2290   5
  10 -15   2 28.2986  3.4515   3
  10  15   2 30.2873  2.2769   5
  10 -15  -2 30.9777  3.5948   3
  11 -15   2 4.55921 2.43825   2
  11 -15   2 5.21249 2.74651   3
  11  15  -2 2.77786 1.47122   5
  11 -15  -2 4.23357 2.53607   3
  11  15   2 2.71433 1.49662   5
  12 -15   2 2.78316 2.50774   2
  12 -15   2 -0.9233  2.5491   3
  12  15  -2 2.75853 1.46967   5
  12  15   2 2.78443 1.51112   5
  12 -15  -2 3.54256 2.56341   3
  12 -15  -2 3.62975 2.56820   2
  13 -15   2 15.9040  3.1990   2
  13 -15   2 12.3865  3.2723   3
  13  15  -2 12.8068  1.8266   5
  13 -15  -2 9.45929 2.97453   2
  13  15   2 13.5643  1.8078   5
  13 -15  -2 16.5410  3.2964   3
  14 -15   2 17.2082  3.3800   2
  14  15  -2 19.2394  2.0029   5
  14 -15   2 16.7789  3.7095   3
  14 -15  -2 18.3920  3.4006   2
  14 -15  -2 18.5356  3.5945   3
  14  15   2 19.9623  2.0241   5
  15 -15   2 6.81732 3.22524   3
  15  15  -2 8.80444 1.72993   5
  15 -15   2 3.39336 2.97792   2
  15 -15  -2 8.07617 3.22285   3
  15  15   2 6.98792 1.66903   5
  15 -15  -2 7.01872 3.17281   2
  16 -15   2 0.81936 2.93756   2
  16 -15   2 5.14590 3.40841   3
  16  15  -2 1.84988 1.53779   5
  16 -15  -2 2.97663 3.15647   3
  16 -15  -2 2.38442 3.03942   2
  16  15   2 2.01761 1.55110   5
  17 -15   2 -0.6488  3.1298   2
  17 -15   2 1.69524 3.28445   3
  17  15  -2 0.36716 1.57801   5
  17 -15  -2 -1.5736  2.9652   3
  17  15   2 -0.7164  1.4577   5
  17 -15  -2 -2.1616  3.0807   2
   0 -16   2 264.769   9.708   1
   0  16   2 269.819   9.120   5
   0  16   2 273.389   8.181   4
   0 -16  -2 253.771   9.729   1
   0  16  -2 269.151   9.131   5
  -1 -16  -2 86.9870  4.5560   1
   1 -16   2 88.4321  4.6576   1
  -1  16   2 85.1344  4.3202   5
   1  16  -2 78.3220  4.0817   5
  -1  16   2 91.1879  3.6246   4
  -1 -16   2 81.7790  4.3832   1
  -1  16  -2 84.6552  3.6138   4
   1  16   2 86.0301  3.3634   4
   1 -16  -2 93.0574  4.7251   1
   1  16   2 88.3464  4.3126   5
  -1  16  -2 86.3820  4.2085   5
  -2  16   2 56.2743  3.5676   5
  -2  16   2 65.7358  3.0476   4
  -2 -16  -2 52.6762  3.6056   1
   2 -16   2 52.1498  3.7965   1
   2  16  -2 53.5092  3.2949   5
  -2  16  -2 57.4501  2.9958   4
   2  16   2 57.1300  3.4803   5
  -2 -16   2 55.5384  3.5168   1
   2 -16  -2 58.1845  3.9100   1
  -2  16  -2 55.0217  3.5577   5
   3 -16   2 43.1229  3.4155   1
  -3  16   2 46.8002  2.7909   4
  -3 -16  -2 47.4368  3.2797   1
   3  16  -2 41.1597  2.9546   5
  -3  16   2 47.2248  3.1634   5
  -3 -16   2 37.6355  2.9979   1
  -3  16  -2 43.3288  3.0567   5
   3  16   2 43.9817  2.9352   5
  -3  16  -2 46.9035  2.6523   4
   3 -16  -2 36.0964  3.3014   1
  -4  16   2 14.3153  2.2488   5
   4 -16   2 13.4875  2.5345   1
   4  16  -2 14.3919  1.9652   5
  -4  16   2 20.8197  2.0742   4
  -4 -16  -2 21.5712  2.4594   1
  -4 -16   2 15.0269  2.0463   1
  -4  16  -2 13.6261  2.1583   5
  -4  16  -2 14.6639  1.7866   4
   4 -16  -2 14.8579  2.5647   1
   4  16   2 16.8576  1.9764   5
   5 -16   2 2.05992 2.12119   1
   5 -16   2 5.79523 1.39331   4
  -5  16   2 5.55400 1.57680   4
  -5  16   2 5.11635 1.77437   5
  -5 -16  -2 4.76415 1.90822   1
   5  16  -2 5.30926 1.74429   5
   5  16   2 3.79497 1.67567   5
   5 -16  -2 3.21618 2.13040   1
  -5  16  -2 4.32647 1.84950   5
   5 -16  -2 5.39197 1.41191   4
  -5 -16   2 3.43784 1.69744   1
   6 -16   2 56.0728  2.8590   4
   6  16  -2 55.4101  3.2965   5
  -6 -16  -2 55.3675  3.3830   1
   6 -16  -2 54.2183  4.1510   1
   6 -16  -2 58.3361  2.9679   4
  -6 -16   2 59.0348  3.4937   1
   6  16   2 59.0228  3.3261   5
   7 -16   2 20.5562  1.7723   4
   7  16  -2 20.2711  2.1431   5
  -7 -16  -2 24.1398  2.4014   1
   7 -16  -2 24.2646  1.8569   4
   7 -16  -2 18.8052  2.7794   3
   7 -16  -2 17.9145  2.8764   1
  -7 -16   2 25.3743  2.2622   1
   7  16   2 17.7881  2.0916   5
  -8 -16  -2 26.2606  2.5114   1
   8 -16   2 29.2598  1.9779   4
   8  16  -2 25.1130  2.3539   5
   8 -16   2 23.5973  3.1485   3
  -8 -16   2 27.1736  2.3553   1
   8 -16  -2 31.2676  1.9634   4
   8 -16  -2 25.5270  3.2194   3
   8 -16  -2 26.3222  3.1586   1
   8  16   2 26.7129  2.3033   5
   9  16  -2 18.5462  2.0193   5
   9 -16   2 18.5929  1.2451   4
  -9 -16  -2 19.4140  2.2594   1
   9 -16   2 23.2350  3.0675   3
   9 -16  -2 24.5980  3.1674   1
   9  16   2 19.9418  2.1755   5
   9 -16  -2 24.0388  3.1294   3
   9 -16  -2 21.4245  1.4429   4
  10  16  -2 2.43146 1.57725   5
  10 -16   2 0.36507 2.40551   3
  10  16   2 4.42282 1.63839   5
  10 -16  -2 5.59826 2.49224   3
  11 -16   2 22.8054  3.4957   3
  11  16  -2 19.2651  2.1008   5
  11  16   2 22.6489  2.1521   5
  11 -16  -2 23.4705  3.4841   3
  12 -16   2 16.5535  3.3057   2
  12 -16   2 22.9873  3.6409   3
  12  16  -2 17.0962  2.1089   5
  12 -16  -2 12.2698  3.0550   3
  12 -16  -2 10.1076  2.9478   2
  12  16   2 14.2992  1.9570   5
  13 -16   2 6.17728 2.86531   2
  13  16  -2 2.43676 1.60221   5
  13 -16   2 1.19555 2.81268   3
  13 -16  -2 5.60337 2.92250   3
  13  16   2 4.72772 1.63673   5
  13 -16  -2 9.04812 2.99004   2
  14 -16   2 12.2914  3.4861   3
  14  16  -2 11.7321  1.9441   5
  14 -16   2 10.1634  3.1707   2
  14  16   2 10.8204  1.8410   5
  14 -16  -2 11.2565  3.2867   3
  14 -16  -2 14.1587  3.5225   2
  15 -16   2 -2.2028  2.9513   3
  15  16  -2 2.97534 1.66969   5
  15 -16   2 1.30299 2.89074   2
  15 -16  -2 4.49136 3.02117   2
  15  16   2 5.18891 1.71748   5
  15 -16  -2 1.95073 3.08652   3
  16 -16   2 1.56028 3.36346   3
  16 -16   2 -2.2020  2.7987   2
  16  16  -2 -0.2426  1.5744   5
  16 -16  -2 -2.9361  2.9917   2
  16  16   2 -0.5232  1.4943   5
  16 -16  -2 -2.2614  2.8549   3
   0 -17  -2 434.848  14.848   1
   0 -17   2 423.716  14.760   1
   0  17  -2 425.565  13.916   5
   0  17   2 450.295  12.679   4
   0  17   2 444.058  13.949   5
  -1  17   2 29.9465  2.7352   5
  -1  17   2 30.1069  2.2506   4
  -1 -17  -2 41.8140  3.1866   1
   1 -17   2 31.6217  3.0769   1
   1  17  -2 32.1582  2.7328   5
  -1  17  -2 35.1612  2.3302   4
   1  17   2 34.5859  2.7775   5
   1 -17  -2 31.7711  3.1541   1
  -1  17  -2 31.8095  2.7656   5
  -1 -17   2 34.9636  2.9938   1
  -2 -17  -2 17.1263  2.5914   1
  -2  17   2 18.5173  1.9021   4
  -2  17   2 17.9507  2.2867   5
   2 -17   2 15.0624  2.5853   1
   2  17  -2 14.8634  2.1761   5
  -2 -17   2 15.5836  2.3370   1
  -2  17  -2 17.9590  1.8495   4
  -2  17  -2 16.1521  2.2503   5
   2  17   2 14.7151  2.2741   5
   2 -17  -2 15.9696  2.6386   1
  -3  17   2 291.609   9.214   4
   3 -17   2 290.510  10.857   1
  -3  17   2 314.916  10.139   5
  -3 -17  -2 280.434  10.475   1
   3  17  -2 288.146   9.936   5
  -3  17  -2 295.049   9.112   4
  -3 -17   2 293.249  10.324   1
   3 -17  -2 271.927  10.750   1
  -3  17  -2 298.153   9.982   5
   3  17   2 292.426   9.895   5
  -4  17   2 234.208   8.533   5
   4  17  -2 236.473   8.463   5
   4 -17   2 248.347   9.491   1
  -4  17   2 238.761   7.869   4
  -4 -17  -2 246.175   9.036   1
   4  17   2 239.391   8.408   5
  -4 -17   2 237.134   8.675   1
   4 -17  -2 242.053   9.426   1
  -4  17  -2 239.341   8.489   5
  -4  17  -2 232.533   7.761   4
  -5 -17  -2 3.64206 1.86549   1
   5 -17   2 4.68081 2.34708   1
   5  17  -2 4.36045 1.71134   5
   5 -17  -2 4.82968 2.28123   1
   5  17   2 5.85381 1.80956   5
  -5 -17   2 1.51584 1.76213   1
   6 -17   2 69.9493  3.3098   4
   6  17  -2 78.2357  3.9289   5
  -6 -17  -2 71.1022  4.1219   1
   6 -17  -2 72.0619  3.4603   4
   6 -17  -2 76.1988  4.8478   1
  -6 -17   2 79.1115  4.0136   1
   6  17   2 75.7689  3.9351   5
  -7 -17  -2 56.5848  3.5852   1
   7  17  -2 49.8562  3.2662   5
   7 -17   2 52.6424  2.7982   4
   7 -17  -2 46.1479  2.7470   4
  -7 -17   2 53.5459  3.3902   1
   7 -17  -2 55.9341  4.1575   3
   7  17   2 55.4812  3.4279   5
   7 -17  -2 54.8665  4.1958   1
   8  17  -2 7.74240 1.81761   5
   8 -17   2 5.88794 2.50015   3
   8 -17   2 6.16646 1.38633   4
  -8 -17  -2 5.91325 1.93164   1
   8  17   2 6.91446 1.77946   5
   8 -17  -2 7.27237 1.45203   4
   8 -17  -2 5.33731 2.55361   1
  -8 -17   2 8.64688 1.90534   1
   8 -17  -2 3.30813 2.38400   3
   9 -17   2 -2.0774  2.2523   3
   9  17  -2 1.64387 1.67365   5
  -9 -17  -2 0.62354 1.70882   1
   9 -17   2 -2.2712  0.9448   4
   9 -17  -2 5.15569 2.60952   1
   9  17   2 1.26285 1.61372   5
   9 -17  -2 -0.9177  1.0596   4
   9 -17  -2 2.86354 2.39181   3
  10 -17   2 3.82236 2.55700   3
  10  17  -2 5.27208 1.73571   5
  10 -17  -2 3.14619 2.49074   3
  10  17   2 2.38165 1.61318   5
  11 -17   2 9.07179 2.89352   3
  11  17  -2 10.1405  1.9197   5
  11 -17  -2 11.3724  3.1261   3
  11  17   2 11.1943  2.0098   5
  12 -17   2 25.0706  3.6662   3
  12  17  -2 31.2779  2.5162   5
  12 -17   2 25.3677  3.6432   2
  12 -17  -2 29.3864  3.7528   3
  12  17   2 26.0533  2.4639   5
  13  17  -2 1.53858 1.70639   5
  13 -17   2 1.84170 2.69878   2
  13 -17   2 0.37302 2.77231   3
  13 -17  -2 0.68224 2.80408   3
  13 -17  -2 3.84152 2.84862   2
  13  17   2 1.30131 1.55870   5
  14  17  -2 24.2972  2.4032   5
  14 -17   2 26.4961  3.8624   2
  14 -17   2 29.4269  4.1155   3
  14 -17  -2 25.0926  3.9915   2
  14  17   2 30.6679  2.5006   5
  14 -17  -2 20.8801  3.7962   3
  15  17  -2 -0.3940  1.6567   5
  15 -17   2 -2.2331  2.8814   3
  15 -17   2 -0.1934  2.9701   2
  15  17   2 -1.4391  1.6166   5
  15 -17  -2 3.70767 3.13083   3
  15 -17  -2 3.64721 2.96959   2
  16 -17   2 -4.1974  2.6334   2
  16 -17   2 2.76151 3.28554   3
  16  17  -2 -0.0177  1.6992   5
  16 -17  -2 -1.1404  3.0350   3
  16 -17  -2 -1.5453  3.0038   2
  16  17   2 0.66104 1.69757   5
   0 -18  -2 1224.76   38.85   1
   0 -18   2 1233.96   38.79   1
   0  18   2 1257.91   36.78   5
   0  18   2 1289.51   34.24   4
   0  18  -2 1260.91   36.78   5
  -1 -18  -2 71.0841  4.3931   1
  -1  18   2 73.4424  4.1786   5
   1 -18   2 76.5713  4.6448   1
   1  18  -2 78.5434  4.1856   5
  -1  18   2 75.7983  3.5121   4
  -1 -18   2 70.9754  4.5420   1
   1  18   2 73.4718  4.1278   5
  -1  18  -2 79.7269  4.4006   5
  -1  18  -2 78.0774  3.6245   4
   1 -18  -2 74.4894  4.6311   1
  -2  18   2 37.5158  3.0663   5
  -2  18   2 42.6966  2.7458   4
  -2 -18  -2 44.7585  3.3964   1
   2  18  -2 35.7070  2.9756   5
   2 -18  -2 39.2319  3.5697   1
  -2  18  -2 48.8217  3.4094   5
   2  18   2 34.8656  2.9645   5
  -2  18  -2 45.3112  2.8329   4
  -2 -18   2 39.9480  3.4054   1
   3 -18   2 79.5789  4.9267   1
  -3 -18  -2 82.1072  4.5975   1
  -3  18   2 87.0078  4.5060   5
   3  18  -2 84.9764  4.3198   5
  -3  18   2 85.8757  3.9436   4
   3  18   2 83.5968  4.3076   5
  -3  18  -2 83.5694  3.9292   4
   3 -18  -2 82.1874  5.0355   1
  -3  18  -2 90.4875  4.6771   5
  -3 -18   2 83.7672  4.4810   1
   4  18  -2 7.60242 1.93853   5
  -4  18   2 14.6167  2.0333   4
  -4 -18  -2 12.2091  2.4150   1
  -4  18   2 10.3270  2.2156   5
   4 -18   2 10.2496  2.6551   1
  -4 -18   2 12.1532  2.1507   1
  -4  18  -2 10.0891  2.2667   5
  -4  18  -2 8.59785 1.88920   4
   4  18   2 11.3287  2.1732   5
   4 -18  -2 10.4605  2.5790   1
   5  18  -2 36.7846  2.9371   5
  -5 -18  -2 33.3784  3.0879   1
  -5 -18   2 35.7803  3.0085   1
   5 -18  -2 30.6971  3.4626   1
   5  18   2 35.9377  2.8716   5
  -6 -18  -2 50.4280  3.6312   1
   6  18  -2 46.9013  3.2185   5
  -6 -18   2 57.5492  3.6093   1
   6  18   2 52.2273  3.4643   5
   6 -18  -2 51.7708  4.3618   1
  -7 -18  -2 -0.1199  1.8007   1
   7  18  -2 -0.6701  1.6933   5
   7 -18   2 0.24876 1.35974   4
   7 -18  -2 1.36859 1.38767   4
  -7 -18   2 5.86440 1.86263   1
   7 -18  -2 -0.9847  2.3010   1
   7  18   2 3.72507 1.80393   5
   7 -18  -2 -0.0057  2.1116   3
  -8 -18  -2 45.0837  3.1995   1
   8 -18   2 37.0667  3.7906   3
   8  18  -2 34.3114  2.8459   5
   8 -18   2 39.1674  2.4477   4
   8 -18  -2 40.0622  2.5278   4
   8 -18  -2 39.6556  3.8945   1
  -8 -18   2 42.5666  3.0367   1
   8  18   2 39.1343  2.8867   5
   8 -18  -2 43.0189  4.0208   3
   9 -18   2 29.8298  3.7482   3
   9  18  -2 26.4167  2.5057   5
  -9 -18  -2 23.3765  2.5895   1
   9 -18   2 26.6862  1.7627   4
   9 -18  -2 27.0577  3.7463   1
   9 -18  -2 35.1049  3.6224   3
   9  18   2 29.8069  2.5445   5
   9 -18  -2 28.6061  1.9177   4
  10 -18   2 9.52008 2.91565   3
  10  18  -2 7.98493 1.90558   5
  10 -18  -2 7.42992 2.80516   3
  10  18   2 4.37972 1.81241   5
  11  18  -2 12.5324  2.1021   5
  11 -18   2 13.5640  3.2489   3
  11 -18  -2 17.9227  3.2774   3
  11  18   2 13.0390  2.0760   5
  12 -18   2 37.7571  4.2710   3
  12 -18   2 36.4354  4.0513   2
  12  18  -2 33.8207  2.7550   5
  12  18   2 35.2730  2.7585   5
  12 -18  -2 35.2196  4.2694   3
  13 -18   2 2.64608 3.11029   3
  13  18  -2 1.70063 1.68865   5
  13 -18   2 5.70035 2.97398   2
  13 -18  -2 3.90309 2.97769   2
  13  18   2 2.94379 1.77098   5
  13 -18  -2 2.01408 2.85534   3
  14 -18   2 -1.7764  2.7504   2
  14  18  -2 2.69128 1.81696   5
  14 -18   2 -0.8543  2.9762   3
  14 -18  -2 1.04686 2.85949   3
  14 -18  -2 5.06810 2.99967   2
  14  18   2 -5.3225  1.5853   5
  15 -18   2 13.0067  3.8085   3
  15 -18   2 9.42145 3.48397   2
  15  18  -2 12.3206  2.1954   5
  15  18   2 10.6615  2.1330   5
  15 -18  -2 13.6618  3.6500   3
  15 -18  -2 18.4683  3.8163   2
   0  19  -2 152.176   6.366   5
   0  19   2 142.967   6.167   5
   0 -19   2 138.533   6.552   1
   0 -19  -2 138.676   6.656   1
   0  19   2 147.354   5.208   4
   1 -19   2 48.6432  3.8122   1
  -1  19   2 44.9169  2.8299   4
   1  19  -2 54.3269  3.8160   5
  -1  19   2 47.6923  3.5794   5
  -1 -19  -2 39.9333  3.5848   1
   1  19   2 51.6370  3.6094   5
  -1  19  -2 44.3596  2.8261   4
   1 -19  -2 38.8990  3.6928   1
  -1  19  -2 48.9718  3.4559   5
  -1 -19   2 42.3599  3.5406   1
  -2  19   2 30.5944  3.0502   5
  -2  19   2 28.2909  2.3253   4
  -2 -19  -2 28.0174  3.0039   1
   2 -19   2 19.9709  3.0002   1
   2  19  -2 30.6917  2.8037   5
   2 -19  -2 32.4526  3.3325   1
  -2 -19   2 29.6587  3.1207   1
   2  19   2 28.7612  2.9152   5
  -2  19  -2 26.3117  2.3188   4
  -2  19  -2 29.1753  3.0385   5
  -3 -19  -2 69.5882  4.5349   1
   3 -19   2 78.9937  4.9199   1
  -3  19   2 71.7834  4.3215   5
  -3  19   2 82.3476  3.8697   4
   3  19  -2 77.5350  4.2113   5
   3 -19  -2 70.5895  4.8526   1
  -3 -19   2 76.6536  4.3605   1
  -3  19  -2 72.7531  4.4779   5
  -3  19  -2 81.6390  3.8542   4
   3  19   2 74.3297  4.1576   5
  -4  19   2 14.8745  2.5881   5
  -4 -19  -2 15.9112  2.4818   1
  -4  19   2 9.05007 1.99625   4
   4  19  -2 15.6722  2.4364   5
   4 -19   2 11.3052  2.7364   1
   4 -19  -2 13.3322  2.8150   1
   4  19   2 17.0219  2.3520   5
  -4 -19   2 15.9853  2.5153   1
  -4  19  -2 16.6939  2.1755   4
  -5 -19  -2 30.9834  3.1699   1
   5  19  -2 37.3700  3.0185   5
   5  19   2 31.4860  2.7758   5
   5 -19  -2 31.8721  3.5752   1
  -5 -19   2 37.4223  3.0993   1
   6  19  -2 20.5794  2.5346   5
  -6 -19  -2 22.6308  2.7984   1
  -6 -19   2 22.6803  2.6818   1
   6 -19  -2 23.1741  3.3693   1
   6  19   2 19.5366  2.4980   5
   7  19  -2 15.8181  2.3749   5
  -7 -19  -2 20.4383  2.6244   1
   7 -19   2 16.5250  1.9077   4
   7 -19  -2 17.3040  3.1073   3
   7  19   2 12.0291  2.1792   5
   7 -19  -2 17.1552  1.9283   4
  -7 -19   2 18.2797  2.3421   1
   7 -19  -2 12.7240  3.0436   1
   8 -19   2 -0.8810  2.3461   3
  -8 -19  -2 -0.4111  1.8247   1
   8 -19   2 1.64656 1.37467   4
   8  19  -2 4.23030 1.85994   5
   8 -19  -2 0.21245 1.37676   4
   8 -19  -2 -1.6473  2.2903   1
   8  19   2 0.46078 1.72572   5
   8 -19  -2 0.72559 2.52107   3
   9 -19   2 33.4627  2.2017   4
   9 -19   2 29.6521  3.7307   3
   9  19  -2 31.4012  2.7865   5
  -9 -19  -2 35.2940  3.0014   1
   9 -19  -2 30.9102  3.6359   3
   9 -19  -2 35.3596  3.9434   1
   9 -19  -2 32.7788  2.0939   4
   9  19   2 30.4978  2.7328   5
  10  19  -2 1.86872 1.82692   5
  10 -19   2 1.85419 2.60104   3
  10  19   2 3.46432 1.79543   5
  10 -19  -2 -0.5491  0.6917   4
  10 -19  -2 2.13286 2.58303   3
  11  19  -2 7.30632 2.00639   5
  11 -19   2 8.77519 3.15897   3
  11  19   2 7.99712 2.03457   5
  11 -19  -2 4.57040 2.81668   3
  12  19  -2 11.3195  2.1154   5
  12 -19   2 11.9578  3.1055   2
  12 -19   2 11.7652  3.2779   3
  12 -19  -2 8.77994 3.17022   3
  12  19   2 10.3580  2.1256   5
  13  19  -2 0.72620 1.76633   5
  13 -19   2 -1.2962  2.8767   2
  13 -19   2 0.70129 2.90239   3
  13  19   2 1.69001 1.86857   5
  13 -19  -2 6.60028 3.01586   2
  13 -19  -2 3.58477 3.15577   3
  14  19  -2 8.48001 2.01455   5
  14 -19   2 3.93713 3.11227   2
  14 -19   2 9.64126 3.65297   3
  14 -19  -2 6.93202 3.33861   2
  14 -19  -2 11.5747  3.4079   3
  14  19   2 10.5202  2.1122   5
  15 -19   2 0.59822 3.12241   2
  15 -19   2 -1.6845  3.2003   3
  15  19  -2 -0.6980  1.7436   5
  15 -19  -2 2.10371 3.08664   2
  15 -19  -2 5.03328 3.29063   3
  15  19   2 -1.1621  1.7869   5
   0  20   2 32.1775  2.3722   4
   0 -20  -2 34.5834  3.4703   1
   0  20   2 41.2680  3.3865   5
   0  20  -2 29.8779  3.0106   5
   0 -20   2 37.2607  3.6332   1
  -1  20   2 31.4303  2.4076   4
  -1  20   2 32.1680  3.0883   5
   1 -20   2 30.6803  3.3074   1
   1  20  -2 28.3425  3.1011   5
  -1 -20  -2 35.2206  3.4092   1
  -1 -20   2 32.5883  3.2813   1
   1  20   2 26.2977  3.0186   5
  -1  20  -2 31.7396  3.0696   5
   1 -20  -2 31.0827  3.5396   1
  -2 -20  -2 28.1058  3.1634   1
   2  20  -2 28.9515  3.0331   5
   2 -20   2 25.3047  3.2323   1
  -2  20   2 24.8021  2.8839   5
  -2  20   2 32.7658  2.5352   4
   2 -20  -2 36.4378  3.6135   1
  -2 -20   2 40.1874  3.3879   1
  -2  20  -2 26.7694  2.4776   4
   2  20   2 32.7095  3.0338   5
  -2  20  -2 35.1603  3.3070   5
   3  20  -2 70.1685  4.2902   5
  -3  20   2 60.2715  4.1509   5
  -3 -20  -2 69.1255  4.3779   1
   3 -20   2 71.5841  4.8222   1
  -3  20   2 66.6574  3.6377   4
  -3  20  -2 66.6785  3.6307   4
  -3 -20   2 62.6083  4.1517   1
  -3  20  -2 68.3791  4.4640   5
   3  20   2 63.7589  4.1653   5
   3 -20  -2 67.5871  4.8102   1
  -4 -20  -2 36.6371  3.4051   1
   4 -20   2 31.6984  3.6617   1
   4  20  -2 40.1603  3.1425   5
  -4  20   2 43.8846  2.9941   4
  -4 -20   2 41.7286  3.4134   1
  -4  20  -2 34.3434  2.8251   4
   4  20   2 30.1440  3.0027   5
   4 -20  -2 40.2437  4.0175   1
   5  20  -2 20.3067  2.5726   5
  -5 -20  -2 26.0774  2.8427   1
   5  20   2 30.2725  2.9399   5
   5 -20  -2 26.6739  3.4868   1
  -5 -20   2 32.2689  2.9296   1
   6  20  -2 8.31756 2.21614   5
  -6 -20  -2 13.7520  2.5682   1
   6  20   2 9.23160 2.22538   5
  -6 -20   2 8.72511 2.25273   1
   6 -20  -2 10.6324  2.9009   1
  -7 -20  -2 47.9739  3.5246   1
   7  20  -2 50.3173  3.4898   5
   7 -20  -2 44.6809  4.0918   3
   7  20   2 47.3990  3.4048   5
   7 -20  -2 39.0574  4.1138   1
  -7 -20   2 48.1986  3.5278   1
   8 -20   2 54.1616  4.6853   3
   8 -20   2 67.3431  3.2805   4
   8  20  -2 63.8019  3.9308   5
  -8 -20  -2 66.7172  4.1114   1
   8 -20  -2 62.0065  4.8740   3
   8 -20  -2 63.9115  4.9472   1
   8 -20  -2 65.5779  3.2492   4
   8  20   2 64.3457  3.9695   5
   9  20  -2 20.0027  2.5856   5
   9 -20   2 35.9638  4.0970   3
   9 -20   2 25.5589  1.9564   4
   9  20   2 21.2053  2.6004   5
   9 -20  -2 25.3160  2.0043   4
   9 -20  -2 19.6553  3.3207   3
   9 -20  -2 27.7937  3.7932   1
  10 -20   2 15.9957  3.3184   3
  10 -20   2 17.0740  1.1354   4
  10  20  -2 15.3650  2.4204   5
  10  20   2 16.7971  2.4382   5
  10 -20  -2 15.6275  3.2717   3
  10 -20  -2 19.4868  1.3485   4
  11  20  -2 2.68439 1.96123   5
  11 -20   2 2.58780 2.79521   3
  11  20   2 0.76345 1.89618   5
  11 -20  -2 -0.2287  2.6273   3
  12 -20   2 0.25558 2.67746   3
  12  20  -2 -2.6339  1.7678   5
  12  20   2 0.70083 1.88310   5
  12 -20  -2 -3.4297  2.5443   3
  13  20  -2 0.92917 1.87423   5
  13 -20   2 2.66067 2.97525   2
  13 -20   2 2.50716 3.15643   3
  13  20   2 1.57106 1.91148   5
  13 -20  -2 0.94913 2.94599   3
  13 -20  -2 1.89802 2.87595   2
  14 -20   2 3.13975 3.02439   2
  14  20  -2 0.33702 1.87712   5
  14 -20   2 1.87045 3.21257   3
  14 -20  -2 3.38195 3.17878   3
  14 -20  -2 6.30836 3.21688   2
  14  20   2 -0.8697  1.8493   5
   0 -21  -2 9.59900 2.62706   1
   0 -21   2 10.3853  2.5712   1
   0  21   2 11.9913  2.6572   5
   0  21  -2 4.30411 2.27314   5
   1 -21   2 16.4420  2.9238   1
  -1 -21  -2 16.2663  2.8853   1
   1  21  -2 16.8864  2.8450   5
  -1  21   2 20.4853  2.1942   4
  -1  21   2 27.4220  2.9645   5
  -1  21  -2 22.6235  2.8408   5
   1  21   2 19.0418  2.8074   5
  -1 -21   2 17.6026  3.0197   1
   1 -21  -2 17.5439  3.0438   1
   2 -21   2 2.68285 2.57167   1
  -2  21   2 5.40868 1.73547   4
  -2 -21  -2 4.21635 2.33324   1
   2  21  -2 5.17514 2.36203   5
  -2  21   2 7.88392 2.33912   5
   2 -21  -2 5.02082 2.63972   1
  -2  21  -2 8.15591 1.81871   4
   2  21   2 3.19593 2.06122   5
  -2 -21   2 4.00242 2.28099   1
  -2  21  -2 6.02684 2.27551   5
  -3 -21  -2 16.3703  2.7954   1
  -3  21   2 19.7754  2.8180   5
  -3  21   2 19.5229  2.3373   4
   3  21  -2 21.1287  2.6796   5
   3 -21   2 22.2797  3.2699   1
   3  21   2 15.6888  2.5663   5
   3 -21  -2 20.1646  3.2747   1
  -3  21  -2 19.9949  2.3881   4
  -3 -21   2 28.1094  2.9899   1
  -4  21   2 49.9103  3.3163   4
   4  21  -2 55.4437  3.8698   5
  -4 -21  -2 49.2346  3.9800   1
   4 -21   2 50.4127  4.3451   1
  -4  21  -2 52.3670  3.4430   4
   4  21   2 48.1154  3.7130   5
   4 -21  -2 49.6080  4.3541   1
  -4 -21   2 52.6473  3.9574   1
  -5 -21  -2 8.15200 2.47821   1
   5  21  -2 12.4930  2.4937   5
  -5 -21   2 7.35788 2.41098   1
   5 -21  -2 9.02847 2.95808   1
   5  21   2 12.3853  2.2713   5
  -6 -21  -2 5.17405 2.14159   1
   6  21  -2 0.60424 1.96755   5
  -6 -21   2 -1.8081  1.9351   1
   6  21   2 3.53542 2.03627   5
   6 -21  -2 0.71736 2.51564   1
  -7 -21  -2 3.20465 2.14684   1
   7  21  -2 3.14613 2.03655   5
   7  21   2 3.92038 2.08874   5
  -7 -21   2 -1.7244  1.9445   1
   7 -21  -2 1.63844 2.61136   1
  -8 -21  -2 8.76166 2.39004   1
   8 -21   2 9.61420 1.76078   4
   8  21  -2 6.37770 2.22486   5
   8 -21   2 6.23961 2.78091   3
   8 -21  -2 10.4663  3.0057   3
   8 -21  -2 12.0291  3.1994   1
   8 -21  -2 11.2432  1.8862   4
   8  21   2 12.6660  2.3886   5
   9 -21   2 2.94791 2.81208   3
   9 -21   2 1.08955 1.41583   4
   9  21  -2 0.14050 1.93459   5
   9  21   2 2.58271 1.97795   5
   9 -21  -2 0.90099 1.40965   4
   9 -21  -2 -1.1239  2.4322   3
  10 -21   2 1.96393 0.95519   4
  10  21  -2 1.52798 2.03634   5
  10 -21   2 3.38313 2.84269   3
  10  21   2 2.98276 2.08883   5
  10 -21  -2 4.79307 1.17983   4
  10 -21  -2 2.47299 2.71656   3
  11 -21   2 -0.9085  2.8580   3
  11  21  -2 5.61298 2.15982   5
  11  21   2 2.18615 1.97881   5
  11 -21  -2 1.69436 2.86460   3
  12 -21   2 -2.2746  2.8533   3
  12  21  -2 2.39282 1.95092   5
  12 -21  -2 2.61213 3.00342   3
  12  21   2 3.66166 2.09838   5
  13  21  -2 8.57432 2.29677   5
  13 -21   2 3.93361 3.31438   3
  13 -21   2 10.9407  3.3437   2
  13 -21  -2 10.8688  3.5200   3
  13  21   2 7.53310 2.25017   5
   0  22  -2 -1.0108  2.0843   5
   0  22   2 -0.5830  2.2030   5
   0 -22  -2 0.78353 2.37104   1
   0 -22   2 1.82608 2.37656   1
  -1  22   2 16.0677  2.8628   5
  -1  22   2 15.3105  1.9885   4
   1 -22   2 11.2147  2.8312   1
  -1 -22  -2 10.2957  2.6814   1
   1  22  -2 14.3657  2.7885   5
  -1 -22   2 15.2027  2.8324   1
   1 -22  -2 16.2995  2.9938   1
  -1  22  -2 17.0123  2.9547   5
   1  22   2 17.0929  2.6717   5
   2  22  -2 9.17033 2.53438   5
   2 -22   2 3.99016 2.58231   1
  -2 -22  -2 4.19636 2.37575   1
  -2  22   2 6.93073 1.93984   4
  -2  22   2 7.92666 2.56766   5
   2  22   2 7.47818 2.47175   5
  -2 -22   2 2.54004 2.31874   1
   2 -22  -2 2.91298 2.62337   1
  -2  22  -2 5.72665 2.55090   5
  -2  22  -2 6.65202 1.82157   4
  -3  22   2 7.68414 2.03097   4
   3 -22   2 8.15930 2.77271   1
  -3 -22  -2 9.08296 2.54692   1
   3  22  -2 8.00101 2.34584   5
  -3  22  -2 7.43379 2.05503   4
   3 -22  -2 6.11140 2.84797   1
  -3 -22   2 12.4179  2.5980   1
   3  22   2 10.9279  2.5738   5
  -4  22   2 11.2788  2.2348   4
   4  22  -2 9.53249 2.39207   5
  -4 -22  -2 9.79368 2.53607   1
  -4 -22   2 13.0160  2.7285   1
   4  22   2 8.94341 2.38680   5
  -4  22  -2 11.6915  2.2244   4
   4 -22  -2 9.62389 2.94363   1
   5  22  -2 17.5837  2.7109   5
  -5 -22  -2 16.8276  2.7619   1
   5  22   2 19.0169  2.6527   5
  -5 -22   2 15.2405  2.8092   1
   5 -22  -2 22.7418  3.5650   1
   6  22  -2 19.0143  2.7811   5
  -6 -22  -2 27.5677  3.2678   1
  -6 -22   2 21.9242  2.8724   1
   6  22   2 21.2410  2.8025   5
   6 -22  -2 25.4686  3.7391   1
  -7 -22  -2 10.1669  2.5967   1
   7  22  -2 4.34080 2.22184   5
   7  22   2 6.58561 2.29125   5
   7 -22  -2 7.64262 3.08547   1
  -7 -22   2 5.39354 2.39821   1
   8 -22   2 9.34258 2.97204   3
   8  22  -2 7.45484 2.33877   5
  -8 -22  -2 6.90514 2.39225   1
   8 -22  -2 6.21625 3.01575   3
   8 -22  -2 3.01056 3.05647   1
   8  22   2 4.69506 2.20205   5
   9 -22   2 25.8547  2.1378   4
   9 -22   2 30.3377  4.0797   3
   9  22  -2 27.2533  2.9771   5
   9 -22  -2 28.2234  2.2116   4
   9  22   2 23.1160  2.8726   5
   9 -22  -2 33.0877  3.8684   3
  10 -22   2 1.76094 2.80452   3
  10 -22   2 3.46453 1.10851   4
  10  22  -2 -0.6976  2.0313   5
  10 -22  -2 2.96718 1.25769   4
  10  22   2 5.15291 2.20041   5
  10 -22  -2 -1.6291  2.7513   3
  11  22  -2 10.2565  2.4779   5
  11 -22   2 10.0758  3.4571   3
  11 -22  -2 8.64974 3.20054   3
  11  22   2 10.3277  2.4761   5
  12 -22   2 0.35041 2.87788   3
  12  22  -2 2.44350 2.07744   5
  12  22   2 2.44054 2.16135   5
  12 -22  -2 1.33970 2.91490   3
  13 -22   2 2.63957 3.00076   2
  13  22  -2 -1.4342  2.0296   5
  13 -22   2 4.73871 3.34989   3
  13  22   2 -2.5402  1.9940   5
  13 -22  -2 0.00193 3.08125   3
   0 -23   2 30.8708  3.6084   1
   0 -23  -2 30.7805  3.8173   1
   0  23  -2 39.3672  3.5745   5
   0  23   2 35.8558  3.4991   5
  -1  23   2 9.18729 1.91445   4
   1 -23   2 7.52909 2.91311   1
  -1  23   2 9.36696 2.59722   5
   1  23  -2 7.92465 2.64993   5
  -1 -23  -2 9.13478 2.90421   1
   1 -23  -2 13.4330  3.0729   1
  -1  23  -2 8.77034 2.57049   5
  -1 -23   2 6.14003 2.59267   1
   1  23   2 9.89836 2.66873   5
  -2  23   2 25.8855  2.5135   4
  -2  23   2 36.8981  3.5254   5
  -2 -23  -2 25.8723  3.5203   1
   2  23  -2 30.3055  3.2571   5
   2 -23   2 27.5312  3.7631   1
   2  23   2 29.9435  3.3495   5
  -2  23  -2 24.4093  3.2154   5
  -2 -23   2 28.5706  3.3592   1
   2 -23  -2 28.6866  3.7305   1
   3 -23   2 0.93207 2.63280   1
   3  23  -2 4.95019 2.48932   5
  -3  23   2 6.70618 1.96443   4
  -3 -23  -2 3.82139 2.43879   1
   3 -23  -2 7.42327 3.00583   1
  -3 -23   2 6.21523 2.55448   1
  -3  23  -2 5.50637 1.94371   4
   3  23   2 6.53467 2.32990   5
   4  23  -2 23.8734  3.0976   5
  -4 -23  -2 19.9126  3.0538   1
  -4  23   2 24.1782  2.6725   4
   4  23   2 29.9317  3.3605   5
  -4 -23   2 26.5139  3.2552   1
   4 -23  -2 22.5569  3.6924   1
  -4  23  -2 21.8151  2.6646   4
   5  23  -2 0.02311 2.20639   5
  -5 -23  -2 3.60120 2.48328   1
  -5 -23   2 -0.3277  2.2157   1
   5 -23  -2 3.05724 2.76938   1
   5  23   2 1.28110 2.26166   5
   6  23  -2 4.07896 2.32341   5
  -6 -23  -2 0.54987 2.11766   1
   6  23   2 -0.9365  2.0549   5
  -6 -23   2 0.52710 2.23087   1
   6 -23  -2 -1.7907  2.6220   1
  -7 -23  -2 4.02017 2.24677   1
   7  23  -2 -0.9991  2.1291   5
   7  23   2 4.89510 2.38777   5
   7 -23  -2 9.88743 3.21476   1
   8  23  -2 0.90014 2.16285   5
   8 -23   2 2.26498 2.72139   3
  -8 -23  -2 5.65777 2.47571   1
   8  23   2 2.89892 2.16712   5
   8 -23  -2 6.26199 2.86651   3
   8 -23  -2 0.63221 2.95203   1
   9 -23   2 -0.0195  1.4400   4
   9  23  -2 1.44760 2.14213   5
   9 -23   2 0.39891 2.73345   3
   9  23   2 3.68865 2.22559   5
   9 -23  -2 0.70737 1.47379   4
   9 -23  -2 -0.9568  2.5231   3
  10 -23   2 0.83929 2.93555   3
  10 -23   2 5.64604 1.27767   4
  10  23  -2 3.67761 2.25611   5
  10 -23  -2 4.31828 3.08110   3
  10 -23  -2 4.95081 1.38666   4
  10  23   2 0.42356 2.14345   5
  11  23  -2 5.11727 2.35653   5
  11 -23   2 4.19888 3.32234   3
  11 -23  -2 4.70983 3.28909   3
  11  23   2 5.97799 2.29840   5
  12 -23   2 16.1626  3.8989   3
  12  23  -2 21.8556  2.8505   5
  12 -23  -2 21.1818  3.9912   3
  12  23   2 15.6847  2.6763   5
   0 -24   2 3.88267 2.77919   1
   0  24  -2 2.63694 2.57973   5
   0  24   2 3.13556 2.47754   5
   0 -24  -2 6.73989 2.86095   1
  -1 -24  -2 0.50633 2.53011   1
   1 -24   2 -0.3395  2.6060   1
  -1  24   2 0.29594 2.50376   5
   1  24  -2 -0.6078  2.4015   5
  -1  24  -2 2.43451 2.47782   5
  -1 -24   2 -0.2685  2.3916   1
   1 -24  -2 0.88342 2.72498   1
   1  24   2 5.99443 2.64476   5
   2  24  -2 16.0626  2.8763   5
  -2 -24  -2 10.8494  3.0854   1
   2 -24   2 8.82378 3.06349   1
  -2  24   2 12.0669  2.1342   4
   2  24   2 8.46550 2.72134   5
  -2 -24   2 8.31952 2.67723   1
   2 -24  -2 11.6948  3.3317   1
   3  24  -2 0.29010 2.30395   5
  -3  24   2 1.03825 1.85993   4
  -3 -24  -2 -0.0148  2.3645   1
  -3 -24   2 0.73582 2.37479   1
   3 -24  -2 1.32942 2.77026   1
  -3  24  -2 0.54094 1.85720   4
   3  24   2 -1.9800  2.0939   5
  -4 -24  -2 9.19279 2.71336   1
  -4  24   2 5.70707 2.19725   4
   4  24  -2 5.90504 2.37900   5
   4 -24  -2 16.2545  3.5002   1
   4  24   2 6.20993 2.43031   5
  -4  24  -2 11.3622  2.2637   4
  -4 -24   2 6.59143 2.52239   1
  -5 -24  -2 1.46809 2.54128   1
   5  24  -2 0.46861 2.30461   5
  -5 -24   2 -1.3767  2.2328   1
   5  24   2 -0.5005  2.1368   5
   5 -24  -2 1.87188 2.91396   1
   6  24  -2 -0.4399  2.1538   5
  -6 -24  -2 2.31048 2.47045   1
   6 -24  -2 3.10578 2.95633   1
  -6 -24   2 2.17259 2.35188   1
   6  24   2 3.09807 2.46261   5
  -7 -24  -2 16.3422  3.0444   1
   7  24  -2 18.5036  2.9696   5
   7 -24  -2 15.7621  3.6541   1
   7  24   2 17.5874  2.9356   5
   8 -24   2 7.75439 3.04810   3
   8  24  -2 3.91580 2.30849   5
   8  24   2 9.55076 2.60948   5
   8 -24  -2 8.40068 3.03527   3
   9 -24   2 20.7459  2.1627   4
   9  24  -2 16.8917  2.8577   5
   9 -24   2 17.9422  3.7283   3
   9 -24  -2 19.7646  3.6913   3
   9  24   2 25.8882  3.2224   5
  10 -24   2 -0.2215  2.9476   3
  10  24  -2 3.33821 2.42706   5
  10 -24   2 -0.5382  1.1884   4
  10  24   2 2.08270 2.26791   5
  10 -24  -2 4.02363 3.09682   3
  10 -24  -2 3.78132 1.41404   4
  11 -24   2 8.63497 3.55126   3
  11  24  -2 5.41764 2.47635   5
  11  24   2 7.19954 2.46845   5
  11 -24  -2 8.75956 3.46257   3
   0 -25   2 -0.2987  2.4815   1
   0 -25  -2 -3.3248  2.6640   1
   0  25  -2 -1.0158  2.5029   5
   0  25   2 0.42540 2.57347   5
  -1 -25  -2 11.6707  3.0982   1
   1 -25   2 13.0247  3.2490   1
  -1  25   2 9.49497 2.83043   5
   1  25  -2 17.2058  3.0646   5
   1 -25  -2 15.0326  3.5130   1
  -1 -25   2 12.0553  3.0039   1
   1  25   2 18.4907  3.2509   5
   2  25  -2 5.20422 2.73222   5
  -2 -25  -2 6.17990 2.78731   1
  -2  25   2 6.23532 1.96973   4
   2 -25  -2 5.08479 3.00771   1
   2  25   2 2.83342 2.41179   5
  -2 -25   2 5.45531 2.68841   1
  -3  25   2 5.63742 2.05503   4
   3  25  -2 2.27446 2.46696   5
  -3 -25  -2 1.71586 2.59423   1
   3 -25  -2 7.01934 3.14666   1
  -3 -25   2 4.45658 2.78063   1
   3  25   2 1.30177 2.51648   5
   4  25  -2 0.25449 2.39235   5
  -4  25   2 -1.7834  1.9632   4
  -4 -25  -2 -1.7194  2.3360   1
   4 -25  -2 0.41831 2.99160   1
   4  25   2 4.63651 2.54979   5
  -4  25  -2 -0.7292  2.0664   4
  -4 -25   2 5.02644 2.66064   1
   5  25  -2 9.95948 2.82872   5
  -5 -25  -2 18.8672  3.2894   1
   5  25   2 10.8673  2.8834   5
   5 -25  -2 18.6969  3.7500   1
  -5 -25   2 13.8843  3.0338   1
   6  25  -2 3.51019 2.53825   5
  -6 -25  -2 7.34943 2.77787   1
  -6 -25   2 2.04535 2.50265   1
   6  25   2 1.35510 2.26051   5
   6 -25  -2 0.13121 3.07737   1
   7  25  -2 10.3723  2.6583   5
  -7 -25  -2 11.8988  2.9245   1
   7  25   2 9.48174 2.72266   5
   7 -25  -2 11.6588  3.5250   1
   8 -25   2 0.10094 2.86219   3
   8  25  -2 -3.4927  2.2333   5
   8 -25  -2 0.14123 3.02093   3
   8  25   2 -5.0250  2.2025   5
   9 -25   2 13.7461  3.6609   3
   9  25  -2 19.3718  3.0451   5
   9  25   2 18.5858  3.0639   5
   9 -25  -2 17.9282  3.7034   3
  10  25  -2 0.21523 2.34765   5
  10 -25   2 3.69906 3.19652   3
  10 -25   2 4.94558 1.40691   4
  10 -25  -2 3.50903 1.44249   4
  10 -25  -2 -1.2541  3.0627   3
  10  25   2 5.14123 2.57535   5
   0 -26   2 0.55222 2.65000   1
   0 -26  -2 2.92235 2.83852   1
   0  26   2 0.64522 2.66385   5
   0  26  -2 -2.7276  2.3249   5
   1  26  -2 2.63381 2.67028   5
  -1 -26  -2 -1.0192  2.8221   1
  -1 -26   2 5.61322 2.91616   1
   1  26   2 5.40227 2.93989   5
   1 -26  -2 7.81819 3.22548   1
  -2 -26  -2 9.76621 3.06111   1
   2  26  -2 7.93530 2.99099   5
  -2 -26   2 12.4781  3.0597   1
   2  26   2 7.50991 2.76280   5
   2 -26  -2 2.79997 3.06685   1
  -3  26   2 5.96055 2.12488   4
  -3 -26  -2 7.78427 2.96066   1
   3  26  -2 8.11728 2.95194   5
   3  26   2 6.00225 2.87660   5
  -3 -26   2 6.03938 2.88922   1
   3 -26  -2 -1.2211  3.1059   1
   4  26  -2 31.7412  3.7638   5
  -4  26   2 31.2183  3.0987   4
  -4 -26  -2 34.6648  3.8897   1
   4 -26  -2 35.9166  4.5109   1
  -4  26  -2 31.2339  3.0660   4
   4  26   2 37.2174  3.9294   5
  -4 -26   2 25.8021  3.6973   1
  -5 -26  -2 0.07225 2.58592   1
   5  26  -2 2.45098 2.63350   5
   5  26   2 2.53008 2.60252   5
  -5 -26   2 5.28801 2.71835   1
   5 -26  -2 1.66768 3.18870   1
  -6 -26  -2 11.6440  3.0750   1
   6  26  -2 6.90824 2.87170   5
   6 -26  -2 9.30119 3.53800   1
   6  26   2 10.7111  2.9891   5
  -6 -26   2 10.4986  2.9856   1
   7  26  -2 3.67068 2.62328   5
  -7 -26  -2 8.79213 2.92446   1
   7 -26  -2 3.77961 3.37772   1
   7  26   2 6.64821 2.71360   5
   7 -26  -2 1.88020 2.98158   3
   8  26  -2 5.72498 2.74576   5
   8 -26   2 8.62380 3.40303   3
   8  26   2 10.9041  2.8949   5
   8 -26  -2 5.29514 3.32127   3
   0 -27  -2 30.9264  4.3877   1
   1  27  -2 4.67814 2.79684   5
  -1 -27  -2 2.76618 2.99310   1
  -1 -27   2 4.86229 2.95720   1
   1 -27  -2 4.02509 3.04267   1
   1  27   2 -2.7483  2.7148   5
   2  27  -2 13.0467  3.1207   5
  -2 -27  -2 9.04238 3.22260   1
  -2 -27   2 12.8196  3.4147   1
   2 -27  -2 12.5600  3.5487   1
   2  27   2 13.4890  3.0791   5
  -3  27   2 8.91659 2.30890   4
  -3 -27  -2 14.7622  3.3784   1
   3  27  -2 13.9924  3.1605   5
   3 -27  -2 10.9337  3.5726   1
  -3 -27   2 15.2635  3.2016   1
   3  27   2 13.8198  3.3413   5
  -4 -27  -2 5.53184 2.88966   1
   4  27  -2 2.57618 2.76334   5
  -4  27   2 0.93519 2.13864   4
   4 -27  -2 1.65732 3.12740   1
   4  27   2 4.54954 2.81316   5
  -4 -27   2 -1.0483  2.5299   1
  -5 -27  -2 -2.5112  2.5415   1
   5  27  -2 -0.1518  2.5401   5
   5 -27  -2 -2.8787  2.9864   1
   5  27   2 -1.9763  2.3971   5
  -5 -27   2 -1.9926  2.5685   1
  -6 -27  -2 9.74655 2.99589   1
   6  27  -2 8.73072 2.83643   5
   6 -27  -2 8.07433 3.51952   1
   6  27   2 10.0712  2.8573   5
   7  27  -2 4.97313 2.79414   5
   7  27   2 10.0271  2.9452   5
   7 -27  -2 7.91846 3.46899   3
   0 -28  -2 16.9027  3.7536   1
  -1 -28  -2 5.53995 3.32007   1
   1  28   2 7.53215 3.04091   5
   1 -28  -2 -2.7399  2.8877   1
   2  28  -2 0.62331 2.89169   5
  -2 -28  -2 5.58652 3.31128   1
   2  28   2 5.76806 3.04970   5
   2 -28  -2 -2.1381  2.9091   1
  -3 -28  -2 4.05638 3.30767   1
   3  28  -2 2.36389 2.98298   5
   3 -28  -2 2.63789 3.30161   1
   3  28   2 1.06862 2.88678   5
  -4 -28  -2 3.12610 2.93983   1
  -4  28   2 2.92274 2.28406   4
   4  28  -2 6.68014 3.13643   5
   4 -28  -2 3.91316 3.43609   1
   4  28   2 5.23479 2.84775   5
   5  28  -2 9.48548 3.25575   5
  -5 -28  -2 10.1623  3.1321   1
   5  28   2 5.00691 2.97233   5
   5 -28  -2 10.2571  3.8455   1
   0   0   3 -1.0278  0.4456   5
   0   0   3 0.16653 0.36982   2
   0   0   3 0.30087 0.38793   4
   1   0  -3 291.365   8.628   1
   1   0  -3 282.712   8.452   3
   1   0   3 288.784   8.484   2
  -1   0   3 275.587   8.195   5
   1   0   3 278.134   7.710   4
   1   0   3 277.910   8.187   5
   1   0   3 287.359   7.725   4
   1   0   3 290.292   8.458   3
   2   0   3 63.5920  2.3610   3
   2   0  -3 61.9757  2.3400   3
   2   0   3 64.4009  2.5236   2
   2   0  -3 64.0451  2.2408   1
   2   0  -3 64.3760  2.1540   2
   2   0  -3 63.1766  2.1739   5
   3   0  -3 5844.52  174.49   3
   3   0  -3 6113.36  177.41   1
   3   0  -3 6131.08  168.58   5
   3   0   3 5863.19  174.12   3
   3   0  -3 5996.24  174.39   2
   5   0   3 1969.50   58.48   2
   5   0  -3 1954.07   58.53   3
   5   0  -3 2000.03   58.30   2
   5   0   3 2001.66   58.52   3
   5   0  -3 2012.31   56.43   5
   5   0  -3 2072.24   59.17   1
   5   0  -3 2031.16   56.49   5
   6   0  -3 1666.36   49.58   2
   6   0   3 1701.79   49.84   3
   6   0  -3 1727.86   47.89   5
   6   0  -3 1635.78   49.83   3
   6   0  -3 1732.87   47.80   5
   6   0   3 1724.31   49.83   2
   7   0  -3 177.785   5.111   5
   7   0  -3 173.864   6.048   2
   7   0   3 165.386   6.255   2
   7   0  -3 177.025   5.125   5
   7   0  -3 168.454   6.287   3
   8   0   3 119.164   4.826   3
   8   0  -3 118.692   4.666   2
   8   0  -3 108.827   4.799   3
   8   0   3 111.304   4.752   2
   8   0  -3 115.962   3.501   5
   9   0  -3 254.790   9.163   3
   9   0   3 255.188   9.083   2
   9   0  -3 270.686   7.640   5
   9   0   3 270.865   9.243   3
   9   0  -3 260.284   8.899   2
  10   0  -3 44.9182  1.7245   5
  10   0  -3 42.1834  3.1152   3
  10   0   3 47.4703  3.3621   3
  10   0  -3 43.1255  2.8946   2
  10   0   3 44.7003  3.1640   2
  11   0   3 188.966   7.290   3
  11   0   3 168.978   7.032   2
  11   0  -3 175.321   7.157   3
  11   0  -3 190.463   5.491   5
  11   0  -3 174.713   6.948   2
  12   0  -3 6.00375 2.13090   3
  12   0   3 10.9440  2.2420   2
  12   0   3 6.63020 2.16201   3
  12   0  -3 8.28862 0.97436   5
  12   0  -3 11.2153  2.0857   2
  13   0   3 4.45913 2.15520   3
  13   0  -3 1.93567 2.13043   3
  13   0   3 1.26650 2.05446   2
  13   0  -3 -0.3869  1.8485   2
  13   0  -3 3.47013 0.91917   5
  14   0  -3 0.54066 2.08932   3
  14   0  -3 0.19287 1.99456   2
  14   0  -3 0.19244 0.94961   5
  14   0   3 -1.1255  2.0449   3
  14   0   3 0.26828 1.98792   2
  15   0  -3 3.31331 2.47658   3
  15   0  -3 0.94602 1.05540   5
  15   0  -3 2.38928 2.37516   2
  15   0   3 1.26632 2.43525   2
  15   0   3 1.82681 2.54244   3
  15   0   3 1.27443 0.95326   5
  16   0   3 3.53689 2.49785   2
  16   0   3 4.28831 2.59458   3
  16   0   3 4.07493 1.14269   5
  16   0  -3 1.85297 2.38997   2
  16   0  -3 5.02826 2.83058   3
  17   0  -3 0.94126 2.54934   2
  17   0   3 9.61977 3.08396   3
  17   0   3 10.3183  2.9626   2
  17   0  -3 2.53835 2.74078   3
  18   0   3 10.5446  3.2916   3
  18   0  -3 7.90576 3.16953   3
  18   0  -3 8.29212 2.85864   2
  18   0   3 13.9357  3.2132   2
  19   0  -3 7.36462 3.22575   2
  19   0   3 6.05227 3.02701   2
  19   0   3 0.54370 3.00810   3
  19   0  -3 5.37348 3.01144   3
  20   0   3 14.4052  3.8158   2
  20   0  -3 10.5629  3.6897   3
  20   0   3 7.03915 3.43055   3
  20   0  -3 10.1349  3.3290   2
   0  -1   3 166.644   5.079   5
   0   1   3 171.911   4.787   4
   0  -1  -3 178.541   5.420   1
   0  -1   3 171.350   5.167   2
   0   1   3 162.644   5.073   5
  -1  -1  -3 1090.77   31.03   1
   1  -1   3 1029.36   27.88   4
  -1   1   3 960.092  29.414   5
   1  -1   3 1081.18   30.47   2
   1  -1   3 1054.56   27.91   4
   1   1  -3 1059.74   29.47   5
   1   1   3 1052.14   29.65   5
   1   1   3 1037.28   28.18   4
   1  -1  -3 1058.51   30.79   3
  -1  -1   3 1036.85   29.62   5
   1   1   3 1081.28   30.91   3
   1   1   3 1075.56   30.67   2
   1  -1  -3 1066.28   31.20   1
   1  -1  -3 1014.02   28.04   4
   2  -1   3 142.792   4.585   2
   2   1  -3 136.063   4.593   3
   2  -1   3 139.460   4.546   3
   2   1  -3 143.571   4.359   2
   2   1  -3 143.383   4.414   1
   2   1  -3 139.469   4.275   5
   2   1  -3 143.592   4.291   5
   2  -1  -3 139.898   4.527   1
   2   1   3 136.742   4.572   2
   2  -1  -3 140.434   4.492   3
   2   1   3 141.963   4.457   3
   3   1  -3 4178.96  120.41   1
   3   1  -3 4063.87  113.09   5
   3  -1   3 3921.99  116.63   2
   3   1  -3 4055.06  113.18   5
   3   1  -3 3886.03  115.93   3
   3   1  -3 4009.49  116.39   2
   3  -1   3 3968.67  116.30   3
   3   1   3 4036.69  118.24   3
   3  -1  -3 4010.99  117.04   2
   3  -1  -3 4031.19  118.34   3
   3   1   3 4146.17  117.73   2
   3  -1  -3 3967.79  119.87   1
   3  -1  -3 4047.71  113.27   5
   4   1  -3 972.939  28.586   2
   4  -1   3 956.235  28.777   3
   4  -1   3 986.766  28.796   2
   4   1  -3 949.658  28.795   3
   4   1  -3 983.548  27.643   5
   4   1  -3 996.801  29.261   1
   4   1  -3 987.727  27.589   5
   4   1   3 986.880  29.234   3
   4  -1  -3 1003.87   29.47   1
   4  -1  -3 980.411  29.077   2
   4   1   3 997.790  29.273   2
   4  -1  -3 995.374  27.984   5
   5   1  -3 33.0214  1.1848   5
   5  -1   3 32.8469  2.2191   3
   5   1  -3 32.1832  1.1800   5
   5  -1   3 33.7734  2.2364   2
   5   1  -3 32.1680  2.2009   3
   5   1  -3 30.8704  1.8858   2
   5   1   3 35.0033  2.2952   2
   5  -1  -3 33.9449  1.9648   2
   5   1   3 33.1606  2.2325   3
   5  -1  -3 36.9518  2.4108   3
   5  -1  -3 35.7409  1.7476   1
   5  -1  -3 34.9753  1.5203   5
   6   1  -3 3.95014 1.33009   3
   6  -1   3 1.34433 1.30789   2
   6   1  -3 2.37120 1.25131   2
   6  -1   3 3.28101 1.39705   3
   6   1   3 1.98649 1.33161   3
   6   1   3 1.26124 1.34780   2
   6  -1  -3 2.66196 0.95104   1
   6  -1  -3 1.81991 1.30421   3
   6  -1  -3 2.09620 0.70227   5
   6  -1  -3 0.62658 1.18039   2
   7  -1   3 786.841  23.425   3
   7   1  -3 785.559  23.160   2
   7   1  -3 731.518  23.362   3
   7  -1   3 781.131  23.371   2
   7  -1  -3 778.314  23.342   2
   7   1   3 788.357  23.583   3
   7   1   3 765.780  23.532   2
   7  -1  -3 762.299  23.587   3
   7  -1  -3 790.412  22.001   5
   8  -1   3 214.191   7.522   3
   8  -1   3 214.974   7.482   2
   8   1  -3 198.405   7.465   3
   8   1  -3 210.057   7.263   2
   8  -1  -3 202.919   7.305   2
   8  -1  -3 224.065   6.365   5
   8  -1  -3 217.673   7.720   3
   8   1   3 201.083   7.519   2
   8   1   3 217.809   7.595   3
   9   1  -3 86.0967  4.3269   3
   9   1  -3 98.6755  4.2189   2
   9  -1   3 83.5206  4.2373   2
   9  -1   3 98.6633  4.3887   3
   9   1   3 94.8124  4.4277   3
   9  -1  -3 99.8744  3.1807   5
   9  -1  -3 97.4035  4.5066   3
   9   1   3 86.9635  4.2828   2
   9  -1  -3 92.7356  4.2332   2
  10  -1   3 2.80976 1.72576   3
  10   1  -3 3.90415 1.78182   3
  10   1  -3 7.50452 1.79594   2
  10  -1   3 1.12500 1.66770   2
  10   1   3 3.54161 1.69840   2
  10  -1  -3 4.33435 1.63890   2
  10   1   3 2.35180 1.63282   3
  10  -1  -3 4.35901 0.83600   5
  10  -1  -3 3.70915 1.75241   3
  11   1  -3 106.932   5.241   3
  11  -1   3 112.269   5.204   2
  11  -1   3 121.684   5.423   3
  11   1  -3 115.354   5.015   2
  11   1   3 118.937   5.451   3
  11  -1  -3 112.094   5.397   3
  11  -1  -3 125.641   5.235   2
  11  -1  -3 121.733   3.920   5
  11   1   3 112.203   5.335   2
  12  -1   3 9.28537 2.11981   2
  12  -1   3 10.2491  2.2417   3
  12   1  -3 8.11584 2.25478   3
  12   1  -3 9.08163 2.18270   2
  12   1   3 7.26717 2.13701   2
  12  -1  -3 10.7085  1.1267   5
  12  -1  -3 7.39953 2.03199   2
  12  -1  -3 10.6252  2.4366   3
  12   1   3 12.1205  2.2700   3
  13   1  -3 41.3444  1.7232   5
  13   1  -3 35.3505  3.4064   3
  13  -1   3 38.5272  1.8321   5
  13  -1   3 42.5421  3.4940   2
  13  -1   3 26.7740  3.1837   3
  13   1  -3 38.7572  3.1940   2
  13  -1  -3 43.5562  3.5794   3
  13  -1  -3 43.3019  3.3486   2
  13   1   3 39.3871  3.3940   2
  13  -1  -3 40.2417  2.0885   5
  13   1   3 40.6962  3.4980   3
  14  -1   3 30.1742  3.4141   3
  14  -1   3 32.3278  3.3751   2
  14   1  -3 37.7184  1.7542   5
  14   1  -3 31.2211  3.1365   2
  14  -1   3 37.0068  1.9501   5
  14   1  -3 31.0705  3.4650   3
  14  -1  -3 36.4031  2.0539   5
  14  -1  -3 33.0666  3.2131   2
  14   1   3 28.1859  3.3285   3
  14  -1  -3 32.4621  3.4564   3
  14   1   3 36.1784  3.5501   2
  15  -1   3 104.380   3.665   5
  15   1  -3 103.795   3.504   5
  15  -1   3 88.6606  5.5697   3
  15  -1   3 92.7346  5.5157   2
  15   1  -3 97.3903  5.5011   2
  15   1  -3 97.0255  5.7276   3
  15   1   3 96.7596  5.6064   3
  15   1   3 86.7305  5.3927   2
  15  -1  -3 100.513   5.747   3
  15  -1  -3 103.193   5.512   2
  16  -1   3 7.47936 2.69565   2
  16  -1   3 8.16174 2.79856   3
  16   1  -3 3.21183 2.54873   3
  16   1  -3 7.13049 2.69724   2
  16  -1  -3 8.05364 2.81065   3
  16   1   3 12.4091  3.0619   3
  16  -1  -3 6.05981 2.55642   2
  16   1   3 6.67703 2.80021   2
  17   1  -3 24.1955  3.5450   2
  17  -1   3 18.9457  3.4628   3
  17   1  -3 21.1482  3.4824   3
  17  -1   3 20.6618  3.5235   2
  17  -1  -3 17.9929  3.4793   3
  17  -1  -3 20.5906  3.4355   2
  17   1   3 17.6239  3.3185   3
  17   1   3 19.5297  3.3772   2
  18  -1   3 0.88541 2.83779   3
  18   1  -3 4.86571 2.94332   3
  18   1  -3 -1.3009  2.7106   2
  18  -1   3 1.78780 2.69276   2
  18   1   3 -0.2599  2.6772   2
  18  -1  -3 2.74815 2.74882   3
  18  -1  -3 1.43813 2.52914   2
  18   1   3 -2.0866  2.6390   3
  19  -1   3 9.33103 3.41961   3
  19  -1   3 13.4997  3.4278   2
  19   1  -3 14.9101  3.5657   2
  19   1  -3 21.4851  3.7890   3
  19   1   3 16.2929  3.6148   3
  19  -1  -3 17.9630  3.6639   3
  19   1   3 20.1124  3.6202   2
  19  -1  -3 12.5914  3.2946   2
  20  -1   3 8.45773 3.41557   3
  20   1  -3 -2.7938  2.9551   2
  20   1  -3 -0.4071  2.9465   3
  20  -1   3 5.79051 3.28456   2
  20  -1  -3 3.90660 3.19383   3
  20   1   3 5.40755 3.30591   3
  20   1   3 0.23380 3.12274   2
  20  -1  -3 1.79019 3.24362   2
   0   2   3 130.138   3.896   4
   0  -2  -3 141.915   4.513   1
   0   2   3 136.500   4.188   5
   0  -2   3 139.996   4.194   5
  -1  -2  -3 1823.25   50.83   1
   1  -2   3 1753.48   45.72   4
   1   2  -3 1690.41   48.55   5
  -1   2   3 1615.88   48.23   5
  -1  -2   3 1696.31   48.65   5
   1  -2  -3 1778.33   51.66   1
   1  -2  -3 1726.72   46.09   4
   1   2   3 1680.54   46.70   4
   1  -2  -3 1687.29   50.77   3
   1   2   3 1789.55   49.20   5
  -1   2  -3 1790.84   48.98   5
   2  -2   3 1228.01   31.97   4
   2  -2   3 1211.49   34.90   2
  -2  -2  -3 1249.08   35.52   1
[truncated: 2,074,049 more chars]
