# Supplementary material for: Encapsulation of the Antioxidant R-(+)-α-Lipoic Acid in Permethylated α- and β-Cyclodextrins: Thermal and X-ray Structural Characterization of the 1:1 Inclusion Complexes
Source: Molecules. 2017 May 23;22(6):866. doi: 10.3390/molecules22060866 (PMC6152681; doi:10.3390/molecules22060866)
Supplement: Supplementary file 1 [file molecules-22-00866-s001.zip › Supplementary Material/TMBALAfin.cif]

 
data_C:\MOLECU~1\TMBALA\TMBALA
 
_audit_creation_method            'SHELXL-2014/7'
_shelx_SHELXL_version_number      '2014/7'
_chemical_name_systematic
; heptakis(2,3,6-tri-O-methyl)-beta-cyclodextrin (R)-(+)-
  1,2 dithiolane-3-pentanoic acid
;       
_chemical_name_common             'TRIMEB (R)-(+)-alpha lipoic acid 1:1 clathrate'
_chemical_melting_point           '427 K'
_chemical_formula_moiety          'C63 H112 O35, C8 H14 O2 S2'
_chemical_formula_sum
 'C71 H126 O37 S2' 
_chemical_formula_weight          1635.83

loop_
 _atom_type_symbol
 _atom_type_description
 _atom_type_scat_dispersion_real
 _atom_type_scat_dispersion_imag
 _atom_type_scat_source
 'C'  'C'   0.0033   0.0016
 'International Tables Vol C Tables 4.2.6.8 and 6.1.1.4'
 'H'  'H'   0.0000   0.0000
 'International Tables Vol C Tables 4.2.6.8 and 6.1.1.4'
 'O'  'O'   0.0106   0.0060
 'International Tables Vol C Tables 4.2.6.8 and 6.1.1.4'
 'S'  'S'   0.1246   0.1234
 'International Tables Vol C Tables 4.2.6.8 and 6.1.1.4'
 
_space_group_crystal_system       orthorhombic
_space_group_IT_number            19
_space_group_name_H-M_alt         'P 21 21 21'
_space_group_name_Hall            'P 2ac 2ab'
 
_shelx_space_group_comment
;
The symmetry employed for this shelxl refinement is uniquely defined
by the following loop, which should always be used as a source of
symmetry information in preference to the above space-group names.
They are only intended as comments.
;
 
loop_
 _space_group_symop_operation_xyz
 'x, y, z'
 '-x+1/2, -y, z+1/2'
 'x+1/2, -y+1/2, -z'
 '-x, y+1/2, -z+1/2'
 
_cell_length_a                    15.1076(5)
_cell_length_b                    21.1330(8)
_cell_length_c                    27.3002(10)
_cell_angle_alpha                 90
_cell_angle_beta                  90
_cell_angle_gamma                 90
_cell_volume                      8716.1(5)
_cell_formula_units_Z             4
_cell_measurement_temperature     173(2)
_cell_measurement_reflns_used     11726
_cell_measurement_theta_min       1.66
_cell_measurement_theta_max       28.31
 
_exptl_crystal_description        block
_exptl_crystal_colour             colourless
_exptl_crystal_density_meas       'not measured'
_exptl_crystal_density_method     ?
_exptl_crystal_density_diffrn     1.247          
_exptl_crystal_F_000              3520
_exptl_transmission_factor_min    ?
_exptl_transmission_factor_max    ?
_exptl_crystal_size_max           0.370
_exptl_crystal_size_mid           0.240
_exptl_crystal_size_min           0.180
_exptl_absorpt_coefficient_mu     0.145
_shelx_estimated_absorpt_T_min    0.948
_shelx_estimated_absorpt_T_max    0.974
_exptl_absorpt_correction_type    'multi-scan'
_exptl_absorpt_correction_T_min   0.8536
_exptl_absorpt_correction_T_max   0.9744
_exptl_absorpt_process_details    'program SADABS v2.05 (Sheldrick, 2007)'
_exptl_absorpt_special_details    ?
_diffrn_ambient_temperature       173(2)
_diffrn_radiation_wavelength      0.71073
_diffrn_radiation_type            MoK\a
_diffrn_source                    'fine-focus sealed tube'
_diffrn_measurement_device_type   'Bruker Kappa Apex II Duo diffractometer'
_diffrn_measurement_method        'phi- and omega-scans of 0.5 deg.'
_diffrn_detector_area_resol_mean  n/a
_diffrn_reflns_number             102702
_diffrn_reflns_av_unetI/netI      0.0364
_diffrn_reflns_av_R_equivalents   0.0430
_diffrn_reflns_limit_h_min        -20
_diffrn_reflns_limit_h_max        18
_diffrn_reflns_limit_k_min        -28
_diffrn_reflns_limit_k_max        28
_diffrn_reflns_limit_l_min        -36
_diffrn_reflns_limit_l_max        36
_diffrn_reflns_theta_min          1.776
_diffrn_reflns_theta_max          28.307
_diffrn_reflns_theta_full         25.242
_diffrn_measured_fraction_theta_max   0.998
_diffrn_measured_fraction_theta_full  0.999
_diffrn_reflns_Laue_measured_fraction_max    0.998
_diffrn_reflns_Laue_measured_fraction_full   0.999
_diffrn_reflns_point_group_measured_fraction_max   0.998
_diffrn_reflns_point_group_measured_fraction_full  1.000
_reflns_number_total              21659
_reflns_number_gt                 16146
_reflns_threshold_expression      'I > 2\s(I)'
_reflns_Friedel_coverage          0.847
_reflns_Friedel_fraction_max      0.998
_reflns_Friedel_fraction_full     1.000
 
_reflns_special_details
;
 Reflections were merged by SHELXL according to the crystal
 class for the calculation of statistics and refinement.
 
 _reflns_Friedel_fraction is defined as the number of unique
 Friedel pairs measured divided by the number that would be
 possible theoretically, ignoring centric projections and
 systematic absences.
;
 
_computing_data_collection        'Bruker 2013, APEX2, v2013.10-0.'
_computing_cell_refinement        'Program SAINT, v8.34A, Bruker AXS'
_computing_data_reduction         'Program SAINT, v8.34A, Bruker AXS'
_computing_structure_solution     'isomorphous replacement'  
_computing_structure_refinement 'SHELXL-2014/7 (Sheldrick, 2014)'
_computing_molecular_graphics     'POV-Ray in interface X-Seed (LJ Barbour, 1999)'
_computing_publication_material   'PLATON (Spek, 1990)'
_refine_special_details           ?
_refine_ls_structure_factor_coef  Fsqd
_refine_ls_matrix_type            full
_refine_ls_weighting_scheme       calc
_refine_ls_weighting_details
'w=1/[\s^2^(Fo^2^)+(0.0484P)^2^+1.8346P] where P=(Fo^2^+2Fc^2^)/3'
_atom_sites_solution_primary      'isomorphous replacement'
_atom_sites_solution_secondary    difmap
_atom_sites_solution_hydrogens    geom
_refine_ls_hydrogen_treatment     constr
_refine_ls_extinction_method      none
_refine_ls_extinction_coef        .
_refine_ls_abs_structure_details
;
 Flack x determined using 6112 quotients [(I+)-(I-)]/[(I+)+(I-)]
 (Parsons, Flack and Wagner, Acta Cryst. B69 (2013) 249-259).
;
_refine_ls_abs_structure_Flack    0.00(3)
_chemical_absolute_configuration  syn
_refine_ls_number_reflns          21659
_refine_ls_number_parameters      1013
_refine_ls_number_restraints      0
_refine_ls_R_factor_all           0.0688
_refine_ls_R_factor_gt            0.0431
_refine_ls_wR_factor_ref          0.1079
_refine_ls_wR_factor_gt           0.0958
_refine_ls_goodness_of_fit_ref    1.017
_refine_ls_restrained_S_all       1.017
_refine_ls_shift/su_max           0.000
_refine_ls_shift/su_mean          0.000
 
loop_
 _atom_site_label
 _atom_site_type_symbol
 _atom_site_fract_x
 _atom_site_fract_y
 _atom_site_fract_z
 _atom_site_U_iso_or_equiv
 _atom_site_adp_type
 _atom_site_occupancy
 _atom_site_site_symmetry_order  
 _atom_site_calc_flag
 _atom_site_refinement_flags_posn
 _atom_site_refinement_flags_adp
 _atom_site_refinement_flags_occupancy
 _atom_site_disorder_assembly
 _atom_site_disorder_group
S1 S 0.95197(9) 0.40462(9) 0.28515(6) 0.1044(5) Uani 1 1 d . . . . .
S2 S 0.89884(9) 0.32831(8) 0.31912(6) 0.1044(5) Uani 1 1 d . . . . .
O11 O 0.5646(2) 0.14944(19) 0.37264(12) 0.0939(11) Uani 1 1 d . . . . .
O12 O 0.66026(19) 0.12684(15) 0.43162(10) 0.0699(8) Uani 1 1 d . . . . .
H12 H 0.6193 0.1402 0.4497 0.084 Uiso 1 1 calc R U . . .
C3 C 0.7930(2) 0.32687(19) 0.28609(13) 0.0535(9) Uani 1 1 d . . . . .
H3 H 0.7473 0.3463 0.3079 0.064 Uiso 1 1 calc R U . . .
C4 C 0.8019(3) 0.3688(2) 0.24131(14) 0.0599(10) Uani 1 1 d . . . . .
H4A H 0.7421 0.3804 0.2294 0.072 Uiso 1 1 calc R U . . .
H4B H 0.8321 0.3450 0.2149 0.072 Uiso 1 1 calc R U . . .
C5 C 0.8538(3) 0.4286(2) 0.25239(19) 0.0758(12) Uani 1 1 d . . . . .
H5A H 0.8179 0.4578 0.2726 0.091 Uiso 1 1 calc R U . . .
H5B H 0.8700 0.4505 0.2216 0.091 Uiso 1 1 calc R U . . .
C6 C 0.7636(3) 0.25956(18) 0.27480(12) 0.0548(9) Uani 1 1 d . . . . .
H6A H 0.7071 0.2615 0.2565 0.066 Uiso 1 1 calc R U . . .
H6B H 0.8081 0.2399 0.2530 0.066 Uiso 1 1 calc R U . . .
C7 C 0.7506(3) 0.21671(19) 0.31884(13) 0.0594(10) Uani 1 1 d . . . . .
H7A H 0.7083 0.2371 0.3416 0.071 Uiso 1 1 calc R U . . .
H7B H 0.8078 0.2123 0.3362 0.071 Uiso 1 1 calc R U . . .
C8 C 0.7163(3) 0.15117(19) 0.30610(14) 0.0634(10) Uani 1 1 d . . . . .
H8A H 0.7576 0.1312 0.2826 0.076 Uiso 1 1 calc R U . . .
H8B H 0.6582 0.1554 0.2897 0.076 Uiso 1 1 calc R U . . .
C9 C 0.7060(3) 0.1078(2) 0.35047(15) 0.0711(12) Uani 1 1 d . . . . .
H9A H 0.6905 0.0647 0.3391 0.085 Uiso 1 1 calc R U . . .
H9B H 0.7632 0.1052 0.3680 0.085 Uiso 1 1 calc R U . . .
C10 C 0.6357(3) 0.13073(18) 0.38531(14) 0.0595(10) Uani 1 1 d . . . . .
O2G1 O 0.85108(14) 0.36201(9) 0.51224(7) 0.0360(4) Uani 1 1 d . . . . .
O3G1 O 0.69060(14) 0.35390(9) 0.46417(7) 0.0387(5) Uani 1 1 d . . . . .
O4G1 O 0.66547(12) 0.43076(9) 0.38087(7) 0.0319(4) Uani 1 1 d . . . . .
O5G1 O 0.84716(13) 0.51281(8) 0.44502(7) 0.0320(4) Uani 1 1 d . . . . .
O6G1 O 0.70423(16) 0.58370(10) 0.40407(8) 0.0466(5) Uani 1 1 d . . . . .
C1G1 C 0.88680(18) 0.46177(12) 0.47095(10) 0.0308(6) Uani 1 1 d . . . . .
H1G1 H 0.9195 0.4788 0.4999 0.037 Uiso 1 1 calc R U . . .
C2G1 C 0.81495(19) 0.41602(12) 0.48863(9) 0.0300(6) Uani 1 1 d . . . . .
H2G1 H 0.7757 0.4388 0.5123 0.036 Uiso 1 1 calc R U . . .
C3G1 C 0.75917(19) 0.39314(13) 0.44582(10) 0.0308(6) Uani 1 1 d . . . . .
H3G1 H 0.7968 0.3688 0.4223 0.037 Uiso 1 1 calc R U . . .
C4G1 C 0.72107(19) 0.45126(13) 0.42064(9) 0.0301(6) Uani 1 1 d . . . . .
H4G1 H 0.6846 0.4756 0.4447 0.036 Uiso 1 1 calc R U . . .
C5G1 C 0.79717(19) 0.49300(13) 0.40267(9) 0.0315(6) Uani 1 1 d . . . . .
H5G1 H 0.8364 0.4674 0.3808 0.038 Uiso 1 1 calc R U . . .
C6G1 C 0.7689(2) 0.55173(14) 0.37586(11) 0.0395(7) Uani 1 1 d . . . . .
H6G1 H 0.8206 0.5797 0.3705 0.047 Uiso 1 1 calc R U . . .
H6G2 H 0.7440 0.5403 0.3435 0.047 Uiso 1 1 calc R U . . .
C7G1 C 0.8822(3) 0.37437(16) 0.56016(11) 0.0476(8) Uani 1 1 d . . . . .
H7G1 H 0.9329 0.4032 0.5586 0.071 Uiso 1 1 calc R U . . .
H7G2 H 0.9003 0.3346 0.5756 0.071 Uiso 1 1 calc R U . . .
H7G3 H 0.8348 0.3939 0.5795 0.071 Uiso 1 1 calc R U . . .
C8G1 C 0.6863(3) 0.29396(16) 0.44231(16) 0.0599(10) Uani 1 1 d . . . . .
H8G1 H 0.6617 0.2979 0.4092 0.090 Uiso 1 1 calc R U . . .
H8G2 H 0.6483 0.2663 0.4620 0.090 Uiso 1 1 calc R U . . .
H8G3 H 0.7459 0.2758 0.4405 0.090 Uiso 1 1 calc R U . . .
C9G1 C 0.6672(3) 0.63603(16) 0.37853(14) 0.0629(11) Uani 1 1 d . . . . .
H9G1 H 0.7138 0.6669 0.3714 0.094 Uiso 1 1 calc R U . . .
H9G2 H 0.6215 0.6559 0.3988 0.094 Uiso 1 1 calc R U . . .
H9G3 H 0.6409 0.6213 0.3478 0.094 Uiso 1 1 calc R U . . .
O2G2 O 1.20460(15) 0.30647(10) 0.43915(8) 0.0466(5) Uani 1 1 d . . . . .
O3G2 O 1.05304(14) 0.33849(9) 0.49168(7) 0.0394(5) Uani 1 1 d . . . . .
O4G2 O 0.94640(12) 0.42864(9) 0.44056(7) 0.0321(4) Uani 1 1 d . . . . .
O5G2 O 1.17439(13) 0.47337(9) 0.40785(7) 0.0383(5) Uani 1 1 d . . . . .
O6G2 O 1.07813(18) 0.58007(11) 0.37061(9) 0.0580(7) Uani 1 1 d . . . . .
C1G2 C 1.2064(2) 0.41104(14) 0.39924(10) 0.0367(6) Uani 1 1 d . . . . .
H1G2 H 1.2725 0.4120 0.3972 0.044 Uiso 1 1 calc R U . . .
C2G2 C 1.17837(19) 0.37006(14) 0.44280(11) 0.0365(6) Uani 1 1 d . . . . .
H2G2 H 1.2043 0.3884 0.4734 0.044 Uiso 1 1 calc R U . . .
C3G2 C 1.07820(19) 0.37025(13) 0.44737(10) 0.0329(6) Uani 1 1 d . . . . .
H3G2 H 1.0526 0.3467 0.4189 0.039 Uiso 1 1 calc R U . . .
C4G2 C 1.03935(18) 0.43645(13) 0.44813(10) 0.0316(6) Uani 1 1 d . . . . .
H4G2 H 1.0501 0.4564 0.4808 0.038 Uiso 1 1 calc R U . . .
C5G2 C 1.07892(19) 0.47810(13) 0.40758(11) 0.0349(6) Uani 1 1 d . . . . .
H5G2 H 1.0560 0.4636 0.3751 0.042 Uiso 1 1 calc R U . . .
C6G2 C 1.0571(2) 0.54687(14) 0.41437(12) 0.0437(7) Uani 1 1 d . . . . .
H6G3 H 0.9933 0.5517 0.4219 0.052 Uiso 1 1 calc R U . . .
H6G4 H 1.0915 0.5644 0.4421 0.052 Uiso 1 1 calc R U . . .
C7G2 C 1.2953(3) 0.2955(2) 0.45026(19) 0.0769(13) Uani 1 1 d . . . . .
H7G4 H 1.3324 0.3127 0.4240 0.115 Uiso 1 1 calc R U . . .
H7G5 H 1.3058 0.2499 0.4532 0.115 Uiso 1 1 calc R U . . .
H7G6 H 1.3103 0.3163 0.4812 0.115 Uiso 1 1 calc R U . . .
C8G2 C 1.0092(2) 0.27937(15) 0.48342(15) 0.0516(8) Uani 1 1 d . . . . .
H8G4 H 0.9543 0.2867 0.4651 0.077 Uiso 1 1 calc R U . . .
H8G5 H 0.9953 0.2596 0.5150 0.077 Uiso 1 1 calc R U . . .
H8G6 H 1.0480 0.2514 0.4645 0.077 Uiso 1 1 calc R U . . .
C9G2 C 1.0589(4) 0.64542(18) 0.37420(19) 0.0801(14) Uani 1 1 d . . . . .
H9G4 H 0.9954 0.6512 0.3800 0.120 Uiso 1 1 calc R U . . .
H9G5 H 1.0756 0.6666 0.3436 0.120 Uiso 1 1 calc R U . . .
H9G6 H 1.0923 0.6638 0.4015 0.120 Uiso 1 1 calc R U . . .
O2G3 O 1.23087(19) 0.26676(11) 0.20638(9) 0.0586(7) Uani 1 1 d . . . . .
O3G3 O 1.21491(17) 0.26592(10) 0.31035(9) 0.0523(6) Uani 1 1 d . . . . .
O4G3 O 1.17198(13) 0.38496(9) 0.35572(7) 0.0352(4) Uani 1 1 d . . . . .
O5G3 O 1.27508(13) 0.43200(9) 0.23828(7) 0.0348(4) Uani 1 1 d . . . . .
O6G3 O 1.33386(14) 0.49923(10) 0.32308(8) 0.0428(5) Uani 1 1 d . . . . .
C1G3 C 1.24874(18) 0.38136(14) 0.20838(11) 0.0347(6) Uani 1 1 d . . . . .
H1G3 H 1.2905 0.3781 0.1801 0.042 Uiso 1 1 calc R U . . .
C2G3 C 1.2510(2) 0.31917(14) 0.23709(11) 0.0386(7) Uani 1 1 d . . . . .
H2G3 H 1.3143 0.3133 0.2470 0.046 Uiso 1 1 calc R U . . .
C3G3 C 1.1993(2) 0.32314(14) 0.28483(11) 0.0364(6) Uani 1 1 d . . . . .
H3G3 H 1.1347 0.3270 0.2774 0.044 Uiso 1 1 calc R U . . .
C4G3 C 1.22955(18) 0.38112(13) 0.31390(10) 0.0335(6) Uani 1 1 d . . . . .
H4G3 H 1.2923 0.3757 0.3247 0.040 Uiso 1 1 calc R U . . .
C5G3 C 1.22092(19) 0.43984(13) 0.28155(10) 0.0336(6) Uani 1 1 d . . . . .
H5G3 H 1.1578 0.4430 0.2708 0.040 Uiso 1 1 calc R U . . .
C6G3 C 1.2468(2) 0.50239(14) 0.30340(11) 0.0365(6) Uani 1 1 d . . . . .
H8 H 1.2442 0.5356 0.2779 0.044 Uiso 1 1 calc R U . . .
H9 H 1.2045 0.5138 0.3296 0.044 Uiso 1 1 calc R U . . .
C7G3 C 1.1440(3) 0.2467(2) 0.20166(17) 0.0735(12) Uani 1 1 d . . . . .
H16 H 1.1256 0.2251 0.2317 0.110 Uiso 1 1 calc R U . . .
H17 H 1.1393 0.2175 0.1739 0.110 Uiso 1 1 calc R U . . .
H18 H 1.1056 0.2834 0.1960 0.110 Uiso 1 1 calc R U . . .
C8G3 C 1.1398(3) 0.23999(18) 0.33485(15) 0.0697(12) Uani 1 1 d . . . . .
H8G7 H 1.1278 0.2644 0.3646 0.105 Uiso 1 1 calc R U . . .
H8G8 H 1.1518 0.1958 0.3436 0.105 Uiso 1 1 calc R U . . .
H8G9 H 1.0882 0.2419 0.3131 0.105 Uiso 1 1 calc R U . . .
C9G3 C 1.3595(3) 0.55854(17) 0.34200(16) 0.0628(10) Uani 1 1 d . . . . .
H19 H 1.3590 0.5901 0.3157 0.094 Uiso 1 1 calc R U . . .
H20 H 1.4193 0.5554 0.3557 0.094 Uiso 1 1 calc R U . . .
H21 H 1.3180 0.5714 0.3678 0.094 Uiso 1 1 calc R U . . .
O2G4 O 1.11717(16) 0.37303(12) 0.01912(8) 0.0521(6) Uani 1 1 d . . . . .
O3G4 O 1.24759(13) 0.36815(10) 0.09619(8) 0.0426(5) Uani 1 1 d . . . . .
O4G4 O 1.16166(12) 0.39067(9) 0.19007(7) 0.0353(4) Uani 1 1 d . . . . .
O5G4 O 1.05038(13) 0.49750(9) 0.10507(7) 0.0359(4) Uani 1 1 d . . . . .
O6G4 O 0.98856(16) 0.53764(12) 0.20205(9) 0.0555(6) Uani 1 1 d . . . . .
C1G4 C 1.03708(19) 0.45522(14) 0.06547(10) 0.0349(6) Uani 1 1 d . . . . .
H1G4 H 1.0215 0.4802 0.0356 0.042 Uiso 1 1 calc R U . . .
C2G4 C 1.1239(2) 0.41977(15) 0.05606(11) 0.0387(7) Uani 1 1 d . . . . .
H2G4 H 1.1695 0.4513 0.0457 0.046 Uiso 1 1 calc R U . . .
C3G4 C 1.15714(19) 0.38666(14) 0.10189(11) 0.0353(6) Uani 1 1 d . . . . .
H3G4 H 1.1202 0.3482 0.1081 0.042 Uiso 1 1 calc R U . . .
C4G4 C 1.15515(18) 0.42923(13) 0.14703(10) 0.0320(6) Uani 1 1 d . . . . .
H4G4 H 1.2063 0.4592 0.1459 0.038 Uiso 1 1 calc R U . . .
C5G4 C 1.06916(18) 0.46660(13) 0.15071(10) 0.0326(6) Uani 1 1 d . . . . .
H5G4 H 1.0196 0.4372 0.1590 0.039 Uiso 1 1 calc R U . . .
C6G4 C 1.0743(2) 0.51814(15) 0.18883(12) 0.0423(7) Uani 1 1 d . . . . .
H6G5 H 1.1059 0.5022 0.2181 0.051 Uiso 1 1 calc R U . . .
H6G6 H 1.1078 0.5546 0.1756 0.051 Uiso 1 1 calc R U . . .
C7G4 C 1.1044(3) 0.3975(3) -0.02859(13) 0.0801(14) Uani 1 1 d . . . . .
H7G7 H 1.0471 0.4192 -0.0302 0.120 Uiso 1 1 calc R U . . .
H7G8 H 1.1053 0.3627 -0.0523 0.120 Uiso 1 1 calc R U . . .
H7G9 H 1.1519 0.4275 -0.0363 0.120 Uiso 1 1 calc R U . . .
C8G4 C 1.2624(3) 0.30524(17) 0.07984(15) 0.0606(10) Uani 1 1 d . . . . .
H843 H 1.2281 0.2758 0.1001 0.091 Uiso 1 1 calc R U . . .
H841 H 1.3256 0.2951 0.0826 0.091 Uiso 1 1 calc R U . . .
H842 H 1.2439 0.3014 0.0456 0.091 Uiso 1 1 calc R U . . .
C9G4 C 0.9890(4) 0.5837(2) 0.23938(17) 0.0860(15) Uani 1 1 d . . . . .
H9G7 H 1.0140 0.5655 0.2693 0.129 Uiso 1 1 calc R U . . .
H9G8 H 0.9283 0.5978 0.2457 0.129 Uiso 1 1 calc R U . . .
H9G9 H 1.0250 0.6199 0.2290 0.129 Uiso 1 1 calc R U . . .
O2G5 O 0.71835(15) 0.30821(10) 0.00573(8) 0.0437(5) Uani 1 1 d . . . . .
O3G5 O 0.90154(14) 0.33619(10) -0.00265(8) 0.0437(5) Uani 1 1 d . . . . .
O4G5 O 0.96911(12) 0.41145(9) 0.07471(7) 0.0323(4) Uani 1 1 d . . . . .
O5G5 O 0.73646(12) 0.46257(8) 0.06511(7) 0.0312(4) Uani 1 1 d . . . . .
O6G5 O 0.87135(15) 0.55682(9) 0.06020(7) 0.0413(5) Uani 1 1 d . . . . .
C1G5 C 0.69614(19) 0.40417(13) 0.05342(9) 0.0311(6) Uani 1 1 d . . . . .
H1G5 H 0.6368 0.4124 0.0385 0.037 Uiso 1 1 calc R U . . .
C2G5 C 0.75347(18) 0.36875(13) 0.01667(10) 0.0315(6) Uani 1 1 d . . . . .
H2G5 H 0.7559 0.3939 -0.0143 0.038 Uiso 1 1 calc R U . . .
C3G5 C 0.84754(18) 0.36025(13) 0.03563(10) 0.0315(6) Uani 1 1 d . . . . .
H3G5 H 0.8475 0.3300 0.0638 0.038 Uiso 1 1 calc R U . . .
C4G5 C 0.88479(18) 0.42361(12) 0.05208(9) 0.0291(5) Uani 1 1 d . . . . .
H4G5 H 0.8936 0.4513 0.0228 0.035 Uiso 1 1 calc R U . . .
C5G5 C 0.82150(18) 0.45638(13) 0.08798(9) 0.0306(6) Uani 1 1 d . . . . .
H5G5 H 0.8154 0.4297 0.1180 0.037 Uiso 1 1 calc R U . . .
C6G5 C 0.8486(2) 0.52212(13) 0.10271(10) 0.0357(6) Uani 1 1 d . . . . .
H34 H 0.7992 0.5433 0.1200 0.043 Uiso 1 1 calc R U . . .
H4 H 0.8999 0.5201 0.1252 0.043 Uiso 1 1 calc R U . . .
C7G5 C 0.6409(2) 0.31184(19) -0.02328(15) 0.0586(10) Uani 1 1 d . . . . .
H22 H 0.5938 0.3327 -0.0046 0.088 Uiso 1 1 calc R U . . .
H23 H 0.6218 0.2691 -0.0323 0.088 Uiso 1 1 calc R U . . .
H24 H 0.6533 0.3362 -0.0530 0.088 Uiso 1 1 calc R U . . .
C8G5 C 0.9380(3) 0.27587(18) 0.00632(16) 0.0666(11) Uani 1 1 d . . . . .
H25 H 0.9731 0.2771 0.0365 0.100 Uiso 1 1 calc R U . . .
H26 H 0.9760 0.2637 -0.0212 0.100 Uiso 1 1 calc R U . . .
H27 H 0.8901 0.2449 0.0099 0.100 Uiso 1 1 calc R U . . .
C9G5 C 0.8923(3) 0.62047(16) 0.07163(14) 0.0609(10) Uani 1 1 d . . . . .
H28 H 0.8414 0.6405 0.0876 0.091 Uiso 1 1 calc R U . . .
H29 H 0.9067 0.6434 0.0414 0.091 Uiso 1 1 calc R U . . .
H30 H 0.9433 0.6215 0.0938 0.091 Uiso 1 1 calc R U . . .
O2G6 O 0.53870(16) 0.25256(10) 0.22025(7) 0.0463(5) Uani 1 1 d . . . . .
O3G6 O 0.61878(16) 0.24626(10) 0.12652(8) 0.0457(5) Uani 1 1 d . . . . .
O4G6 O 0.68518(12) 0.36691(9) 0.09609(7) 0.0346(4) Uani 1 1 d . . . . .
O5G6 O 0.48604(13) 0.40668(10) 0.16887(7) 0.0364(4) Uani 1 1 d . . . . .
O6G6 O 0.49889(14) 0.46146(11) 0.06484(8) 0.0461(5) Uani 1 1 d . . . . .
C1G6 C 0.49718(19) 0.36070(14) 0.20607(10) 0.0337(6) Uani 1 1 d . . . . .
H1G6 H 0.4396 0.3551 0.2236 0.040 Uiso 1 1 calc R U . . .
C2G6 C 0.5236(2) 0.29805(14) 0.18310(10) 0.0369(7) Uani 1 1 d . . . . .
H2G6 H 0.4737 0.2830 0.1620 0.044 Uiso 1 1 calc R U . . .
C3G6 C 0.6056(2) 0.30475(13) 0.15137(10) 0.0348(6) Uani 1 1 d . . . . .
H3G6 H 0.6576 0.3127 0.1731 0.042 Uiso 1 1 calc R U . . .
C4G6 C 0.59763(19) 0.35941(13) 0.11550(10) 0.0325(6) Uani 1 1 d . . . . .
H4G6 H 0.5558 0.3479 0.0886 0.039 Uiso 1 1 calc R U . . .
C5G6 C 0.56520(19) 0.41945(14) 0.14145(10) 0.0338(6) Uani 1 1 d . . . . .
H5G6 H 0.6121 0.4326 0.1652 0.041 Uiso 1 1 calc R U . . .
C6G6 C 0.5455(2) 0.47562(14) 0.10866(11) 0.0389(7) Uani 1 1 d . . . . .
H1 H 0.5105 0.5067 0.1276 0.047 Uiso 1 1 calc R U . . .
H2 H 0.6022 0.4961 0.0998 0.047 Uiso 1 1 calc R U . . .
C7G6 C 0.4878(3) 0.19650(16) 0.21496(15) 0.0622(10) Uani 1 1 d . . . . .
H7GX H 0.4247 0.2071 0.2161 0.093 Uiso 1 1 calc R U . . .
H7GY H 0.5020 0.1672 0.2417 0.093 Uiso 1 1 calc R U . . .
H7GZ H 0.5016 0.1765 0.1835 0.093 Uiso 1 1 calc R U . . .
C8G6 C 0.7082(3) 0.22698(17) 0.12208(16) 0.0612(10) Uani 1 1 d . . . . .
H8GX H 0.7398 0.2565 0.1006 0.092 Uiso 1 1 calc R U . . .
H8GY H 0.7106 0.1843 0.1081 0.092 Uiso 1 1 calc R U . . .
H8GZ H 0.7360 0.2268 0.1545 0.092 Uiso 1 1 calc R U . . .
C9G6 C 0.4076(2) 0.4498(2) 0.07087(14) 0.0637(11) Uani 1 1 d . . . . .
H31 H 0.3993 0.4101 0.0888 0.096 Uiso 1 1 calc R U . . .
H32 H 0.3794 0.4466 0.0387 0.096 Uiso 1 1 calc R U . . .
H33 H 0.3808 0.4847 0.0893 0.096 Uiso 1 1 calc R U . . .
O2G7 O 0.50200(14) 0.37292(10) 0.41220(7) 0.0400(5) Uani 1 1 d . . . . .
O3G7 O 0.44583(13) 0.33459(9) 0.31730(7) 0.0352(4) Uani 1 1 d . . . . .
O4G7 O 0.56219(12) 0.37946(9) 0.24024(6) 0.0315(4) Uani 1 1 d . . . . .
O5G7 O 0.58196(13) 0.50198(9) 0.33424(7) 0.0346(4) Uani 1 1 d . . . . .
O6G7 O 0.6707(3) 0.55610(17) 0.25064(12) 0.0972(12) Uani 1 1 d . . . . .
C1G7 C 0.58335(19) 0.46229(13) 0.37586(10) 0.0327(6) Uani 1 1 d . . . . .
H1G7 H 0.5730 0.4887 0.4057 0.039 Uiso 1 1 calc R U . . .
C2G7 C 0.50851(19) 0.41430(14) 0.37129(9) 0.0329(6) Uani 1 1 d . . . . .
H2G7 H 0.4515 0.4380 0.3683 0.039 Uiso 1 1 calc R U . . .
C3G7 C 0.52060(18) 0.37422(13) 0.32535(9) 0.0300(6) Uani 1 1 d . . . . .
H3G7 H 0.5750 0.3476 0.3287 0.036 Uiso 1 1 calc R U . . .
C4G7 C 0.52953(19) 0.41719(13) 0.28073(9) 0.0307(6) Uani 1 1 d . . . . .
H4G7 H 0.4707 0.4359 0.2722 0.037 Uiso 1 1 calc R U . . .
C5G7 C 0.5972(2) 0.46968(13) 0.28889(10) 0.0329(6) Uani 1 1 d . . . . .
H5G7 H 0.6579 0.4509 0.2893 0.040 Uiso 1 1 calc R U . . .
C6G7 C 0.5930(3) 0.52029(14) 0.24971(11) 0.0464(8) Uani 1 1 d . . . . .
H6G7 H 0.5859 0.5003 0.2171 0.056 Uiso 1 1 calc R U . . .
H6G8 H 0.5414 0.5481 0.2556 0.056 Uiso 1 1 calc R U . . .
C7G7 C 0.4803(3) 0.40444(19) 0.45652(11) 0.0553(9) Uani 1 1 d . . . . .
H13 H 0.5315 0.4289 0.4678 0.083 Uiso 1 1 calc R U . . .
H14 H 0.4642 0.3732 0.4815 0.083 Uiso 1 1 calc R U . . .
H15 H 0.4302 0.4330 0.4509 0.083 Uiso 1 1 calc R U . . .
C8G7 C 0.4574(2) 0.27100(14) 0.33459(12) 0.0438(7) Uani 1 1 d . . . . .
H5 H 0.5063 0.2510 0.3168 0.066 Uiso 1 1 calc R U . . .
H6 H 0.4028 0.2469 0.3290 0.066 Uiso 1 1 calc R U . . .
H7 H 0.4708 0.2717 0.3697 0.066 Uiso 1 1 calc R U . . .
C9G7 C 0.6782(4) 0.5999(2) 0.21246(18) 0.0938(17) Uani 1 1 d . . . . .
H9GX H 0.6905 0.5775 0.1818 0.141 Uiso 1 1 calc R U . . .
H9GY H 0.7266 0.6293 0.2195 0.141 Uiso 1 1 calc R U . . .
H9GZ H 0.6226 0.6235 0.2093 0.141 Uiso 1 1 calc R U . . .
 
loop_
 _atom_site_aniso_label
 _atom_site_aniso_U_11
 _atom_site_aniso_U_22
 _atom_site_aniso_U_33
 _atom_site_aniso_U_23
 _atom_site_aniso_U_13
 _atom_site_aniso_U_12
S1 0.0524(7) 0.1314(12) 0.1293(12) 0.0109(10) -0.0215(7) -0.0273(8)
S2 0.0690(8) 0.1360(13) 0.1080(10) 0.0268(9) -0.0419(8) -0.0240(8)
O11 0.076(2) 0.133(3) 0.0730(19) 0.0425(19) 0.0216(17) 0.044(2)
O12 0.0659(18) 0.090(2) 0.0533(15) 0.0051(15) 0.0111(13) 0.0205(16)
C3 0.0372(18) 0.076(2) 0.0470(19) -0.0051(17) -0.0004(15) -0.0040(18)
C4 0.049(2) 0.076(3) 0.055(2) -0.0035(19) -0.0048(17) -0.0101(19)
C5 0.051(2) 0.088(3) 0.088(3) 0.002(3) 0.001(2) -0.018(2)
C6 0.052(2) 0.073(2) 0.0397(17) -0.0027(16) 0.0010(16) 0.0001(19)
C7 0.060(2) 0.078(3) 0.0398(17) -0.0015(17) 0.0055(17) 0.003(2)
C8 0.074(3) 0.068(2) 0.048(2) 0.0014(18) 0.0147(19) 0.010(2)
C9 0.082(3) 0.070(3) 0.061(2) 0.013(2) 0.022(2) 0.026(2)
C10 0.067(3) 0.051(2) 0.061(2) 0.0210(17) 0.0160(19) 0.0139(19)
O2G1 0.0428(12) 0.0325(10) 0.0327(10) 0.0027(8) -0.0061(8) 0.0052(9)
O3G1 0.0371(12) 0.0396(11) 0.0395(11) 0.0010(9) 0.0027(9) -0.0087(9)
O4G1 0.0294(10) 0.0351(10) 0.0312(9) -0.0055(8) -0.0044(8) 0.0023(8)
O5G1 0.0332(10) 0.0284(9) 0.0343(10) 0.0004(8) -0.0068(8) 0.0009(8)
O6G1 0.0637(15) 0.0356(11) 0.0405(11) -0.0005(9) -0.0182(11) 0.0148(10)
C1G1 0.0308(15) 0.0320(13) 0.0297(13) -0.0028(11) -0.0040(11) 0.0046(12)
C2G1 0.0317(15) 0.0294(13) 0.0287(13) 0.0006(10) -0.0028(11) 0.0043(11)
C3G1 0.0311(14) 0.0316(13) 0.0297(12) 0.0011(11) -0.0006(11) -0.0002(11)
C4G1 0.0320(15) 0.0313(13) 0.0270(12) -0.0030(10) -0.0039(11) 0.0017(11)
C5G1 0.0335(15) 0.0333(14) 0.0279(13) -0.0001(11) -0.0039(11) -0.0006(12)
C6G1 0.0463(18) 0.0357(15) 0.0364(14) 0.0040(12) -0.0108(14) -0.0044(14)
C7G1 0.062(2) 0.0458(17) 0.0352(15) 0.0008(14) -0.0103(15) 0.0062(16)
C8G1 0.062(2) 0.0386(18) 0.079(3) -0.0069(18) 0.011(2) -0.0132(17)
C9G1 0.092(3) 0.0379(17) 0.059(2) 0.0021(16) -0.033(2) 0.0155(19)
O2G2 0.0370(12) 0.0471(12) 0.0558(13) 0.0091(11) 0.0046(10) 0.0142(10)
O3G2 0.0370(11) 0.0388(11) 0.0423(11) 0.0068(9) 0.0020(9) 0.0012(9)
O4G2 0.0276(10) 0.0350(10) 0.0337(9) -0.0069(8) -0.0038(8) 0.0024(8)
O5G2 0.0317(11) 0.0401(11) 0.0432(11) 0.0005(9) -0.0024(9) -0.0024(9)
O6G2 0.0713(17) 0.0380(12) 0.0645(15) 0.0113(11) 0.0140(13) 0.0051(12)
C1G2 0.0273(14) 0.0453(16) 0.0375(15) 0.0020(13) -0.0027(12) 0.0019(13)
C2G2 0.0313(15) 0.0420(16) 0.0364(14) 0.0035(12) -0.0019(12) 0.0036(13)
C3G2 0.0328(15) 0.0350(14) 0.0309(13) 0.0026(11) -0.0020(11) 0.0008(12)
C4G2 0.0283(14) 0.0341(14) 0.0323(13) -0.0034(11) -0.0046(11) -0.0006(11)
C5G2 0.0325(15) 0.0364(14) 0.0359(14) 0.0001(12) -0.0009(12) 0.0004(12)
C6G2 0.0461(19) 0.0330(15) 0.0521(18) 0.0015(13) 0.0050(15) -0.0017(14)
C7G2 0.042(2) 0.076(3) 0.113(4) 0.023(3) 0.007(2) 0.023(2)
C8G2 0.049(2) 0.0328(15) 0.073(2) 0.0039(15) 0.0113(18) 0.0001(15)
C9G2 0.097(4) 0.040(2) 0.104(3) 0.014(2) 0.018(3) 0.004(2)
O2G3 0.0708(18) 0.0500(14) 0.0549(14) -0.0100(11) 0.0100(13) -0.0107(13)
O3G3 0.0632(16) 0.0390(12) 0.0546(14) 0.0119(10) 0.0097(12) 0.0022(11)
O4G3 0.0286(10) 0.0431(11) 0.0341(10) 0.0009(8) 0.0011(8) -0.0005(9)
O5G3 0.0284(10) 0.0408(10) 0.0351(10) 0.0017(8) -0.0001(8) -0.0036(9)
O6G3 0.0384(12) 0.0379(11) 0.0521(12) -0.0064(9) -0.0099(10) 0.0034(9)
C1G3 0.0254(14) 0.0411(15) 0.0375(14) 0.0037(12) -0.0005(11) 0.0008(12)
C2G3 0.0337(16) 0.0402(15) 0.0420(16) 0.0018(12) 0.0021(13) 0.0014(13)
C3G3 0.0330(15) 0.0356(15) 0.0406(16) 0.0047(12) 0.0022(12) 0.0010(12)
C4G3 0.0261(14) 0.0397(15) 0.0347(14) 0.0053(12) 0.0022(11) 0.0009(12)
C5G3 0.0259(14) 0.0390(15) 0.0359(14) 0.0046(12) 0.0002(11) 0.0023(12)
C6G3 0.0356(16) 0.0354(14) 0.0384(15) 0.0070(12) 0.0006(12) 0.0070(12)
C7G3 0.090(3) 0.063(2) 0.068(3) -0.009(2) 0.001(2) -0.021(2)
C8G3 0.100(3) 0.049(2) 0.060(2) 0.0097(18) 0.020(2) -0.022(2)
C9G3 0.069(3) 0.0434(19) 0.076(3) -0.0144(18) -0.024(2) -0.0001(18)
O2G4 0.0479(14) 0.0726(15) 0.0357(11) -0.0110(11) 0.0016(10) 0.0084(12)
O3G4 0.0282(11) 0.0458(12) 0.0537(12) -0.0115(10) -0.0003(9) 0.0035(9)
O4G4 0.0250(10) 0.0429(11) 0.0379(10) 0.0041(9) -0.0013(8) -0.0023(9)
O5G4 0.0338(11) 0.0360(10) 0.0379(10) 0.0027(8) -0.0045(8) -0.0030(9)
O6G4 0.0495(14) 0.0653(15) 0.0518(13) -0.0208(12) -0.0001(11) 0.0093(12)
C1G4 0.0331(15) 0.0411(15) 0.0305(13) 0.0053(12) 0.0000(11) -0.0016(13)
C2G4 0.0293(15) 0.0523(17) 0.0344(14) -0.0006(13) 0.0034(12) -0.0038(14)
C3G4 0.0262(14) 0.0398(15) 0.0399(15) -0.0019(12) 0.0013(12) -0.0043(12)
C4G4 0.0261(14) 0.0357(14) 0.0342(14) -0.0003(11) 0.0004(11) -0.0018(12)
C5G4 0.0271(14) 0.0365(14) 0.0342(14) -0.0012(11) -0.0044(11) -0.0016(12)
C6G4 0.0364(17) 0.0452(17) 0.0454(17) -0.0084(14) -0.0129(13) 0.0074(14)
C7G4 0.091(3) 0.116(4) 0.0335(18) -0.009(2) 0.009(2) 0.012(3)
C8G4 0.053(2) 0.052(2) 0.076(3) -0.0185(18) -0.0031(19) 0.0111(18)
C9G4 0.091(4) 0.090(3) 0.077(3) -0.041(3) -0.007(3) 0.029(3)
O2G5 0.0413(13) 0.0395(11) 0.0503(12) -0.0119(10) -0.0022(10) -0.0049(10)
O3G5 0.0382(12) 0.0493(12) 0.0436(11) -0.0120(10) -0.0007(9) 0.0120(10)
O4G5 0.0276(10) 0.0371(10) 0.0323(9) 0.0031(8) -0.0036(8) -0.0006(8)
O5G5 0.0277(10) 0.0315(9) 0.0345(10) -0.0002(8) -0.0015(8) 0.0021(8)
O6G5 0.0530(13) 0.0311(10) 0.0399(11) -0.0044(9) -0.0077(10) -0.0052(9)
C1G5 0.0307(15) 0.0339(14) 0.0285(13) 0.0030(11) -0.0005(11) -0.0034(11)
C2G5 0.0317(15) 0.0331(13) 0.0297(13) -0.0017(11) -0.0005(11) -0.0021(12)
C3G5 0.0318(15) 0.0330(13) 0.0296(13) 0.0004(11) 0.0005(11) 0.0048(12)
C4G5 0.0274(14) 0.0332(13) 0.0268(12) 0.0031(10) -0.0030(11) 0.0023(11)
C5G5 0.0305(14) 0.0349(14) 0.0266(12) 0.0005(11) -0.0015(11) 0.0024(12)
C6G5 0.0340(15) 0.0405(15) 0.0326(14) -0.0077(12) -0.0026(12) 0.0021(13)
C7G5 0.0358(19) 0.068(2) 0.072(2) -0.032(2) -0.0065(17) -0.0084(17)
C8G5 0.062(3) 0.058(2) 0.079(3) -0.021(2) -0.009(2) 0.027(2)
C9G5 0.084(3) 0.0378(17) 0.061(2) -0.0094(16) -0.007(2) -0.0146(19)
O2G6 0.0607(15) 0.0407(11) 0.0374(11) 0.0054(9) -0.0016(10) -0.0226(11)
O3G6 0.0572(15) 0.0352(11) 0.0448(12) -0.0074(9) 0.0063(11) -0.0084(10)
O4G6 0.0290(10) 0.0419(11) 0.0330(10) 0.0074(8) 0.0033(8) -0.0004(8)
O5G6 0.0275(10) 0.0515(12) 0.0302(9) 0.0055(9) 0.0023(8) -0.0014(9)
O6G6 0.0343(12) 0.0664(14) 0.0375(11) 0.0123(10) 0.0044(9) 0.0035(11)
C1G6 0.0264(14) 0.0486(16) 0.0260(12) 0.0005(12) -0.0019(11) -0.0086(13)
C2G6 0.0399(17) 0.0419(16) 0.0289(13) -0.0007(12) -0.0034(12) -0.0158(13)
C3G6 0.0373(16) 0.0349(14) 0.0323(14) -0.0035(11) -0.0009(12) -0.0082(12)
C4G6 0.0296(14) 0.0394(15) 0.0284(13) -0.0010(11) 0.0014(11) -0.0060(12)
C5G6 0.0291(14) 0.0413(15) 0.0310(13) 0.0008(11) 0.0031(11) -0.0042(12)
C6G6 0.0345(16) 0.0409(16) 0.0413(16) 0.0036(13) 0.0082(13) 0.0057(13)
C7G6 0.073(3) 0.0373(17) 0.076(3) -0.0023(17) 0.008(2) -0.0230(18)
C8G6 0.071(3) 0.0387(18) 0.074(2) -0.0049(17) 0.015(2) 0.0053(18)
C9G6 0.0377(19) 0.101(3) 0.052(2) 0.014(2) 0.0001(16) 0.000(2)
O2G7 0.0415(12) 0.0505(12) 0.0279(9) 0.0006(9) 0.0008(8) -0.0019(10)
O3G7 0.0318(10) 0.0374(10) 0.0363(10) 0.0020(8) -0.0045(8) -0.0034(9)
O4G7 0.0276(10) 0.0380(10) 0.0288(9) -0.0040(8) -0.0014(7) -0.0036(8)
O5G7 0.0390(11) 0.0320(10) 0.0329(10) -0.0026(8) -0.0046(8) 0.0026(9)
O6G7 0.115(3) 0.099(2) 0.078(2) 0.0443(18) -0.0112(19) -0.055(2)
C1G7 0.0317(14) 0.0369(15) 0.0295(13) -0.0030(11) -0.0041(11) 0.0072(12)
C2G7 0.0275(14) 0.0416(15) 0.0295(13) -0.0009(11) 0.0001(11) 0.0025(12)
C3G7 0.0255(14) 0.0328(13) 0.0318(13) 0.0011(11) -0.0029(10) 0.0021(11)
C4G7 0.0314(14) 0.0327(14) 0.0278(13) -0.0012(10) -0.0030(11) 0.0034(11)
C5G7 0.0365(15) 0.0321(14) 0.0303(13) -0.0014(11) -0.0027(11) 0.0007(12)
C6G7 0.070(2) 0.0334(15) 0.0360(15) 0.0017(12) -0.0011(15) -0.0045(15)
C7G7 0.056(2) 0.078(2) 0.0315(15) -0.0049(16) 0.0080(15) -0.0077(19)
C8G7 0.0479(19) 0.0394(16) 0.0442(17) 0.0015(13) -0.0002(15) -0.0041(14)
C9G7 0.137(5) 0.063(3) 0.081(3) 0.021(2) 0.051(3) -0.010(3)
 
_geom_special_details
;
 All esds (except the esd in the dihedral angle between two l.s. planes)
 are estimated using the full covariance matrix.  The cell esds are taken
 into account individually in the estimation of esds in distances, angles
 and torsion angles; correlations between esds in cell parameters are only
 used when they are defined by crystal symmetry.  An approximate (isotropic)
 treatment of cell esds is used for estimating esds involving l.s. planes.
;
 
loop_
 _geom_bond_atom_site_label_1
 _geom_bond_atom_site_label_2
 _geom_bond_distance
 _geom_bond_site_symmetry_2
 _geom_bond_publ_flag
S1 C5 1.805(5) . ?
S1 S2 2.026(2) . ?
S2 C3 1.836(4) . ?
O11 C10 1.195(5) . ?
O12 C10 1.320(5) . ?
O12 H12 0.8400 . ?
C3 C4 1.516(5) . ?
C3 C6 1.522(5) . ?
C3 H3 1.0000 . ?
C4 C5 1.518(6) . ?
C4 H4A 0.9900 . ?
C4 H4B 0.9900 . ?
C5 H5A 0.9900 . ?
C5 H5B 0.9900 . ?
C6 C7 1.518(5) . ?
C6 H6A 0.9900 . ?
C6 H6B 0.9900 . ?
C7 C8 1.519(6) . ?
C7 H7A 0.9900 . ?
C7 H7B 0.9900 . ?
C8 C9 1.527(5) . ?
C8 H8A 0.9900 . ?
C8 H8B 0.9900 . ?
C9 C10 1.505(5) . ?
C9 H9A 0.9900 . ?
C9 H9B 0.9900 . ?
O2G1 C7G1 1.414(4) . ?
O2G1 C2G1 1.420(3) . ?
O3G1 C8G1 1.402(4) . ?
O3G1 C3G1 1.418(3) . ?
O4G1 C1G7 1.415(3) . ?
O4G1 C4G1 1.440(3) . ?
O5G1 C1G1 1.423(3) . ?
O5G1 C5G1 1.443(3) . ?
O6G1 C6G1 1.416(4) . ?
O6G1 C9G1 1.422(4) . ?
C1G1 O4G2 1.411(3) . ?
C1G1 C2G1 1.531(4) . ?
C1G1 H1G1 1.0000 . ?
C2G1 C3G1 1.520(4) . ?
C2G1 H2G1 1.0000 . ?
C3G1 C4G1 1.521(4) . ?
C3G1 H3G1 1.0000 . ?
C4G1 C5G1 1.530(4) . ?
C4G1 H4G1 1.0000 . ?
C5G1 C6G1 1.503(4) . ?
C5G1 H5G1 1.0000 . ?
C6G1 H6G1 0.9900 . ?
C6G1 H6G2 0.9900 . ?
C7G1 H7G1 0.9800 . ?
C7G1 H7G2 0.9800 . ?
C7G1 H7G3 0.9800 . ?
C8G1 H8G1 0.9800 . ?
C8G1 H8G2 0.9800 . ?
C8G1 H8G3 0.9800 . ?
C9G1 H9G1 0.9800 . ?
C9G1 H9G2 0.9800 . ?
C9G1 H9G3 0.9800 . ?
O2G2 C2G2 1.405(4) . ?
O2G2 C7G2 1.423(4) . ?
O3G2 C8G2 1.432(4) . ?
O3G2 C3G2 1.435(3) . ?
O4G2 C4G2 1.429(3) . ?
O5G2 C1G2 1.423(4) . ?
O5G2 C5G2 1.446(4) . ?
O6G2 C9G2 1.415(4) . ?
O6G2 C6G2 1.422(4) . ?
C1G2 O4G3 1.409(3) . ?
C1G2 C2G2 1.531(4) . ?
C1G2 H1G2 1.0000 . ?
C2G2 C3G2 1.518(4) . ?
C2G2 H2G2 1.0000 . ?
C3G2 C4G2 1.517(4) . ?
C3G2 H3G2 1.0000 . ?
C4G2 C5G2 1.535(4) . ?
C4G2 H4G2 1.0000 . ?
C5G2 C6G2 1.502(4) . ?
C5G2 H5G2 1.0000 . ?
C6G2 H6G3 0.9900 . ?
C6G2 H6G4 0.9900 . ?
C7G2 H7G4 0.9800 . ?
C7G2 H7G5 0.9800 . ?
C7G2 H7G6 0.9800 . ?
C8G2 H8G4 0.9800 . ?
C8G2 H8G5 0.9800 . ?
C8G2 H8G6 0.9800 . ?
C9G2 H9G4 0.9800 . ?
C9G2 H9G5 0.9800 . ?
C9G2 H9G6 0.9800 . ?
O2G3 C7G3 1.385(5) . ?
O2G3 C2G3 1.422(4) . ?
O3G3 C3G3 1.416(4) . ?
O3G3 C8G3 1.427(5) . ?
O4G3 C4G3 1.437(3) . ?
O5G3 C1G3 1.404(3) . ?
O5G3 C5G3 1.447(3) . ?
O6G3 C9G3 1.410(4) . ?
O6G3 C6G3 1.423(4) . ?
C1G3 O4G4 1.421(3) . ?
C1G3 C2G3 1.531(4) . ?
C1G3 H1G3 1.0000 . ?
C2G3 C3G3 1.523(4) . ?
C2G3 H2G3 1.0000 . ?
C3G3 C4G3 1.530(4) . ?
C3G3 H3G3 1.0000 . ?
C4G3 C5G3 1.529(4) . ?
C4G3 H4G3 1.0000 . ?
C5G3 C6G3 1.502(4) . ?
C5G3 H5G3 1.0000 . ?
C6G3 H8 0.9900 . ?
C6G3 H9 0.9900 . ?
C7G3 H16 0.9800 . ?
C7G3 H17 0.9800 . ?
C7G3 H18 0.9800 . ?
C8G3 H8G7 0.9800 . ?
C8G3 H8G8 0.9800 . ?
C8G3 H8G9 0.9800 . ?
C9G3 H19 0.9800 . ?
C9G3 H20 0.9800 . ?
C9G3 H21 0.9800 . ?
O2G4 C7G4 1.414(5) . ?
O2G4 C2G4 1.415(4) . ?
O3G4 C8G4 1.420(4) . ?
O3G4 C3G4 1.430(3) . ?
O4G4 C4G4 1.433(3) . ?
O5G4 C1G4 1.417(3) . ?
O5G4 C5G4 1.435(3) . ?
O6G4 C6G4 1.406(4) . ?
O6G4 C9G4 1.410(4) . ?
C1G4 O4G5 1.405(3) . ?
C1G4 C2G4 1.532(4) . ?
C1G4 H1G4 1.0000 . ?
C2G4 C3G4 1.519(4) . ?
C2G4 H2G4 1.0000 . ?
C3G4 C4G4 1.526(4) . ?
C3G4 H3G4 1.0000 . ?
C4G4 C5G4 1.524(4) . ?
C4G4 H4G4 1.0000 . ?
C5G4 C6G4 1.508(4) . ?
C5G4 H5G4 1.0000 . ?
C6G4 H6G5 0.9900 . ?
C6G4 H6G6 0.9900 . ?
C7G4 H7G7 0.9800 . ?
C7G4 H7G8 0.9800 . ?
C7G4 H7G9 0.9800 . ?
C8G4 H843 0.9800 . ?
C8G4 H841 0.9800 . ?
C8G4 H842 0.9800 . ?
C9G4 H9G7 0.9800 . ?
C9G4 H9G8 0.9800 . ?
C9G4 H9G9 0.9800 . ?
O2G5 C7G5 1.415(4) . ?
O2G5 C2G5 1.417(3) . ?
O3G5 C8G5 1.410(4) . ?
O3G5 C3G5 1.420(3) . ?
O4G5 C4G5 1.439(3) . ?
O5G5 C1G5 1.413(3) . ?
O5G5 C5G5 1.434(3) . ?
O6G5 C6G5 1.415(4) . ?
O6G5 C9G5 1.417(4) . ?
C1G5 O4G6 1.416(3) . ?
C1G5 C2G5 1.522(4) . ?
C1G5 H1G5 1.0000 . ?
C2G5 C3G5 1.523(4) . ?
C2G5 H2G5 1.0000 . ?
C3G5 C4G5 1.520(4) . ?
C3G5 H3G5 1.0000 . ?
C4G5 C5G5 1.534(4) . ?
C4G5 H4G5 1.0000 . ?
C5G5 C6G5 1.503(4) . ?
C5G5 H5G5 1.0000 . ?
C6G5 H34 0.9900 . ?
C6G5 H4 0.9900 . ?
C7G5 H22 0.9800 . ?
C7G5 H23 0.9800 . ?
C7G5 H24 0.9800 . ?
C8G5 H25 0.9800 . ?
C8G5 H26 0.9800 . ?
C8G5 H27 0.9800 . ?
C9G5 H28 0.9800 . ?
C9G5 H29 0.9800 . ?
C9G5 H30 0.9800 . ?
O2G6 C2G6 1.416(4) . ?
O2G6 C7G6 1.420(4) . ?
O3G6 C8G6 1.416(5) . ?
O3G6 C3G6 1.424(3) . ?
O4G6 C4G6 1.434(3) . ?
O5G6 C1G6 1.415(3) . ?
O5G6 C5G6 1.436(3) . ?
O6G6 C9G6 1.410(4) . ?
O6G6 C6G6 1.420(4) . ?
C1G6 O4G7 1.411(3) . ?
C1G6 C2G6 1.518(4) . ?
C1G6 H1G6 1.0000 . ?
C2G6 C3G6 1.519(4) . ?
C2G6 H2G6 1.0000 . ?
C3G6 C4G6 1.519(4) . ?
C3G6 H3G6 1.0000 . ?
C4G6 C5G6 1.534(4) . ?
C4G6 H4G6 1.0000 . ?
C5G6 C6G6 1.516(4) . ?
C5G6 H5G6 1.0000 . ?
C6G6 H1 0.9900 . ?
C6G6 H2 0.9900 . ?
C7G6 H7GX 0.9800 . ?
C7G6 H7GY 0.9800 . ?
C7G6 H7GZ 0.9800 . ?
C8G6 H8GX 0.9800 . ?
C8G6 H8GY 0.9800 . ?
C8G6 H8GZ 0.9800 . ?
C9G6 H31 0.9800 . ?
C9G6 H32 0.9800 . ?
C9G6 H33 0.9800 . ?
O2G7 C7G7 1.419(4) . ?
O2G7 C2G7 1.422(3) . ?
O3G7 C3G7 1.423(3) . ?
O3G7 C8G7 1.435(4) . ?
O4G7 C4G7 1.450(3) . ?
O5G7 C1G7 1.412(3) . ?
O5G7 C5G7 1.432(3) . ?
O6G7 C6G7 1.397(5) . ?
O6G7 C9G7 1.398(5) . ?
C1G7 C2G7 1.524(4) . ?
C1G7 H1G7 1.0000 . ?
C2G7 C3G7 1.524(4) . ?
C2G7 H2G7 1.0000 . ?
C3G7 C4G7 1.525(4) . ?
C3G7 H3G7 1.0000 . ?
C4G7 C5G7 1.524(4) . ?
C4G7 H4G7 1.0000 . ?
C5G7 C6G7 1.514(4) . ?
C5G7 H5G7 1.0000 . ?
C6G7 H6G7 0.9900 . ?
C6G7 H6G8 0.9900 . ?
C7G7 H13 0.9800 . ?
C7G7 H14 0.9800 . ?
C7G7 H15 0.9800 . ?
C8G7 H5 0.9800 . ?
C8G7 H6 0.9800 . ?
C8G7 H7 0.9800 . ?
C9G7 H9GX 0.9800 . ?
C9G7 H9GY 0.9800 . ?
C9G7 H9GZ 0.9800 . ?
 
loop_
 _geom_angle_atom_site_label_1
 _geom_angle_atom_site_label_2
 _geom_angle_atom_site_label_3
 _geom_angle
 _geom_angle_site_symmetry_1
 _geom_angle_site_symmetry_3
 _geom_angle_publ_flag
C5 S1 S2 97.16(16) . . ?
C3 S2 S1 97.66(14) . . ?
C10 O12 H12 109.5 . . ?
C4 C3 C6 114.1(3) . . ?
C4 C3 S2 108.0(3) . . ?
C6 C3 S2 111.7(3) . . ?
C4 C3 H3 107.6 . . ?
C6 C3 H3 107.6 . . ?
S2 C3 H3 107.6 . . ?
C3 C4 C5 111.8(3) . . ?
C3 C4 H4A 109.3 . . ?
C5 C4 H4A 109.3 . . ?
C3 C4 H4B 109.3 . . ?
C5 C4 H4B 109.3 . . ?
H4A C4 H4B 107.9 . . ?
C4 C5 S1 106.9(3) . . ?
C4 C5 H5A 110.4 . . ?
S1 C5 H5A 110.4 . . ?
C4 C5 H5B 110.4 . . ?
S1 C5 H5B 110.4 . . ?
H5A C5 H5B 108.6 . . ?
C7 C6 C3 115.8(3) . . ?
C7 C6 H6A 108.3 . . ?
C3 C6 H6A 108.3 . . ?
C7 C6 H6B 108.3 . . ?
C3 C6 H6B 108.3 . . ?
H6A C6 H6B 107.4 . . ?
C6 C7 C8 114.0(3) . . ?
C6 C7 H7A 108.8 . . ?
C8 C7 H7A 108.8 . . ?
C6 C7 H7B 108.8 . . ?
C8 C7 H7B 108.8 . . ?
H7A C7 H7B 107.6 . . ?
C7 C8 C9 113.6(3) . . ?
C7 C8 H8A 108.8 . . ?
C9 C8 H8A 108.8 . . ?
C7 C8 H8B 108.8 . . ?
C9 C8 H8B 108.8 . . ?
H8A C8 H8B 107.7 . . ?
C10 C9 C8 112.3(3) . . ?
C10 C9 H9A 109.1 . . ?
C8 C9 H9A 109.1 . . ?
C10 C9 H9B 109.1 . . ?
C8 C9 H9B 109.1 . . ?
H9A C9 H9B 107.9 . . ?
O11 C10 O12 123.4(4) . . ?
O11 C10 C9 123.9(4) . . ?
O12 C10 C9 112.8(4) . . ?
C7G1 O2G1 C2G1 113.5(2) . . ?
C8G1 O3G1 C3G1 114.3(2) . . ?
C1G7 O4G1 C4G1 116.3(2) . . ?
C1G1 O5G1 C5G1 113.52(19) . . ?
C6G1 O6G1 C9G1 112.1(3) . . ?
O4G2 C1G1 O5G1 110.6(2) . . ?
O4G2 C1G1 C2G1 108.9(2) . . ?
O5G1 C1G1 C2G1 109.7(2) . . ?
O4G2 C1G1 H1G1 109.2 . . ?
O5G1 C1G1 H1G1 109.2 . . ?
C2G1 C1G1 H1G1 109.2 . . ?
O2G1 C2G1 C3G1 107.8(2) . . ?
O2G1 C2G1 C1G1 112.2(2) . . ?
C3G1 C2G1 C1G1 110.6(2) . . ?
O2G1 C2G1 H2G1 108.7 . . ?
C3G1 C2G1 H2G1 108.7 . . ?
C1G1 C2G1 H2G1 108.7 . . ?
O3G1 C3G1 C2G1 108.6(2) . . ?
O3G1 C3G1 C4G1 110.8(2) . . ?
C2G1 C3G1 C4G1 107.5(2) . . ?
O3G1 C3G1 H3G1 110.0 . . ?
C2G1 C3G1 H3G1 110.0 . . ?
C4G1 C3G1 H3G1 110.0 . . ?
O4G1 C4G1 C3G1 108.6(2) . . ?
O4G1 C4G1 C5G1 111.7(2) . . ?
C3G1 C4G1 C5G1 109.0(2) . . ?
O4G1 C4G1 H4G1 109.2 . . ?
C3G1 C4G1 H4G1 109.2 . . ?
C5G1 C4G1 H4G1 109.2 . . ?
O5G1 C5G1 C6G1 107.4(2) . . ?
O5G1 C5G1 C4G1 107.7(2) . . ?
C6G1 C5G1 C4G1 114.8(2) . . ?
O5G1 C5G1 H5G1 109.0 . . ?
C6G1 C5G1 H5G1 109.0 . . ?
C4G1 C5G1 H5G1 109.0 . . ?
O6G1 C6G1 C5G1 109.0(2) . . ?
O6G1 C6G1 H6G1 109.9 . . ?
C5G1 C6G1 H6G1 109.9 . . ?
O6G1 C6G1 H6G2 109.9 . . ?
C5G1 C6G1 H6G2 109.9 . . ?
H6G1 C6G1 H6G2 108.3 . . ?
O2G1 C7G1 H7G1 109.5 . . ?
O2G1 C7G1 H7G2 109.5 . . ?
H7G1 C7G1 H7G2 109.5 . . ?
O2G1 C7G1 H7G3 109.5 . . ?
H7G1 C7G1 H7G3 109.5 . . ?
H7G2 C7G1 H7G3 109.5 . . ?
O3G1 C8G1 H8G1 109.5 . . ?
O3G1 C8G1 H8G2 109.5 . . ?
H8G1 C8G1 H8G2 109.5 . . ?
O3G1 C8G1 H8G3 109.5 . . ?
H8G1 C8G1 H8G3 109.5 . . ?
H8G2 C8G1 H8G3 109.5 . . ?
O6G1 C9G1 H9G1 109.5 . . ?
O6G1 C9G1 H9G2 109.5 . . ?
H9G1 C9G1 H9G2 109.5 . . ?
O6G1 C9G1 H9G3 109.5 . . ?
H9G1 C9G1 H9G3 109.5 . . ?
H9G2 C9G1 H9G3 109.5 . . ?
C2G2 O2G2 C7G2 114.4(3) . . ?
C8G2 O3G2 C3G2 113.4(2) . . ?
C1G1 O4G2 C4G2 119.0(2) . . ?
C1G2 O5G2 C5G2 113.7(2) . . ?
C9G2 O6G2 C6G2 112.2(3) . . ?
O4G3 C1G2 O5G2 112.1(2) . . ?
O4G3 C1G2 C2G2 109.4(2) . . ?
O5G2 C1G2 C2G2 107.5(2) . . ?
O4G3 C1G2 H1G2 109.3 . . ?
O5G2 C1G2 H1G2 109.3 . . ?
C2G2 C1G2 H1G2 109.3 . . ?
O2G2 C2G2 C3G2 106.8(2) . . ?
O2G2 C2G2 C1G2 114.1(2) . . ?
C3G2 C2G2 C1G2 109.8(2) . . ?
O2G2 C2G2 H2G2 108.7 . . ?
C3G2 C2G2 H2G2 108.7 . . ?
C1G2 C2G2 H2G2 108.7 . . ?
O3G2 C3G2 C4G2 108.5(2) . . ?
O3G2 C3G2 C2G2 109.4(2) . . ?
C4G2 C3G2 C2G2 112.9(2) . . ?
O3G2 C3G2 H3G2 108.7 . . ?
C4G2 C3G2 H3G2 108.7 . . ?
C2G2 C3G2 H3G2 108.7 . . ?
O4G2 C4G2 C3G2 105.8(2) . . ?
O4G2 C4G2 C5G2 110.2(2) . . ?
C3G2 C4G2 C5G2 111.6(2) . . ?
O4G2 C4G2 H4G2 109.7 . . ?
C3G2 C4G2 H4G2 109.7 . . ?
C5G2 C4G2 H4G2 109.7 . . ?
O5G2 C5G2 C6G2 106.6(2) . . ?
O5G2 C5G2 C4G2 110.2(2) . . ?
C6G2 C5G2 C4G2 112.4(2) . . ?
O5G2 C5G2 H5G2 109.2 . . ?
C6G2 C5G2 H5G2 109.2 . . ?
C4G2 C5G2 H5G2 109.2 . . ?
O6G2 C6G2 C5G2 109.0(3) . . ?
O6G2 C6G2 H6G3 109.9 . . ?
C5G2 C6G2 H6G3 109.9 . . ?
O6G2 C6G2 H6G4 109.9 . . ?
C5G2 C6G2 H6G4 109.9 . . ?
H6G3 C6G2 H6G4 108.3 . . ?
O2G2 C7G2 H7G4 109.5 . . ?
O2G2 C7G2 H7G5 109.5 . . ?
H7G4 C7G2 H7G5 109.5 . . ?
O2G2 C7G2 H7G6 109.5 . . ?
H7G4 C7G2 H7G6 109.5 . . ?
H7G5 C7G2 H7G6 109.5 . . ?
O3G2 C8G2 H8G4 109.5 . . ?
O3G2 C8G2 H8G5 109.5 . . ?
H8G4 C8G2 H8G5 109.5 . . ?
O3G2 C8G2 H8G6 109.5 . . ?
H8G4 C8G2 H8G6 109.5 . . ?
H8G5 C8G2 H8G6 109.5 . . ?
O6G2 C9G2 H9G4 109.5 . . ?
O6G2 C9G2 H9G5 109.5 . . ?
H9G4 C9G2 H9G5 109.5 . . ?
O6G2 C9G2 H9G6 109.5 . . ?
H9G4 C9G2 H9G6 109.5 . . ?
H9G5 C9G2 H9G6 109.5 . . ?
C7G3 O2G3 C2G3 119.7(3) . . ?
C3G3 O3G3 C8G3 115.2(3) . . ?
C1G2 O4G3 C4G3 117.9(2) . . ?
C1G3 O5G3 C5G3 113.7(2) . . ?
C9G3 O6G3 C6G3 110.5(2) . . ?
O5G3 C1G3 O4G4 111.2(2) . . ?
O5G3 C1G3 C2G3 110.5(2) . . ?
O4G4 C1G3 C2G3 108.7(2) . . ?
O5G3 C1G3 H1G3 108.8 . . ?
O4G4 C1G3 H1G3 108.8 . . ?
C2G3 C1G3 H1G3 108.8 . . ?
O2G3 C2G3 C3G3 115.9(3) . . ?
O2G3 C2G3 C1G3 111.2(2) . . ?
C3G3 C2G3 C1G3 112.3(2) . . ?
O2G3 C2G3 H2G3 105.5 . . ?
C3G3 C2G3 H2G3 105.5 . . ?
C1G3 C2G3 H2G3 105.5 . . ?
O3G3 C3G3 C2G3 106.8(2) . . ?
O3G3 C3G3 C4G3 112.3(2) . . ?
C2G3 C3G3 C4G3 109.5(2) . . ?
O3G3 C3G3 H3G3 109.4 . . ?
C2G3 C3G3 H3G3 109.4 . . ?
C4G3 C3G3 H3G3 109.4 . . ?
O4G3 C4G3 C5G3 111.2(2) . . ?
O4G3 C4G3 C3G3 106.0(2) . . ?
C5G3 C4G3 C3G3 109.0(2) . . ?
O4G3 C4G3 H4G3 110.2 . . ?
C5G3 C4G3 H4G3 110.2 . . ?
C3G3 C4G3 H4G3 110.2 . . ?
O5G3 C5G3 C6G3 106.1(2) . . ?
O5G3 C5G3 C4G3 109.3(2) . . ?
C6G3 C5G3 C4G3 117.6(2) . . ?
O5G3 C5G3 H5G3 107.8 . . ?
C6G3 C5G3 H5G3 107.8 . . ?
C4G3 C5G3 H5G3 107.8 . . ?
O6G3 C6G3 C5G3 110.4(2) . . ?
O6G3 C6G3 H8 109.6 . . ?
C5G3 C6G3 H8 109.6 . . ?
O6G3 C6G3 H9 109.6 . . ?
C5G3 C6G3 H9 109.6 . . ?
H8 C6G3 H9 108.1 . . ?
O2G3 C7G3 H16 109.5 . . ?
O2G3 C7G3 H17 109.5 . . ?
H16 C7G3 H17 109.5 . . ?
O2G3 C7G3 H18 109.5 . . ?
H16 C7G3 H18 109.5 . . ?
H17 C7G3 H18 109.5 . . ?
O3G3 C8G3 H8G7 109.5 . . ?
O3G3 C8G3 H8G8 109.5 . . ?
H8G7 C8G3 H8G8 109.5 . . ?
O3G3 C8G3 H8G9 109.5 . . ?
H8G7 C8G3 H8G9 109.5 . . ?
H8G8 C8G3 H8G9 109.5 . . ?
O6G3 C9G3 H19 109.5 . . ?
O6G3 C9G3 H20 109.5 . . ?
H19 C9G3 H20 109.5 . . ?
O6G3 C9G3 H21 109.5 . . ?
H19 C9G3 H21 109.5 . . ?
H20 C9G3 H21 109.5 . . ?
C7G4 O2G4 C2G4 114.3(3) . . ?
C8G4 O3G4 C3G4 116.2(2) . . ?
C1G3 O4G4 C4G4 115.5(2) . . ?
C1G4 O5G4 C5G4 113.8(2) . . ?
C6G4 O6G4 C9G4 112.6(3) . . ?
O4G5 C1G4 O5G4 112.4(2) . . ?
O4G5 C1G4 C2G4 109.5(2) . . ?
O5G4 C1G4 C2G4 108.4(2) . . ?
O4G5 C1G4 H1G4 108.8 . . ?
O5G4 C1G4 H1G4 108.8 . . ?
C2G4 C1G4 H1G4 108.8 . . ?
O2G4 C2G4 C3G4 106.8(2) . . ?
O2G4 C2G4 C1G4 113.6(2) . . ?
C3G4 C2G4 C1G4 111.8(2) . . ?
O2G4 C2G4 H2G4 108.2 . . ?
C3G4 C2G4 H2G4 108.2 . . ?
C1G4 C2G4 H2G4 108.2 . . ?
O3G4 C3G4 C2G4 110.7(2) . . ?
O3G4 C3G4 C4G4 105.5(2) . . ?
C2G4 C3G4 C4G4 112.8(2) . . ?
O3G4 C3G4 H3G4 109.3 . . ?
C2G4 C3G4 H3G4 109.3 . . ?
C4G4 C3G4 H3G4 109.3 . . ?
O4G4 C4G4 C5G4 107.4(2) . . ?
O4G4 C4G4 C3G4 109.0(2) . . ?
C5G4 C4G4 C3G4 112.1(2) . . ?
O4G4 C4G4 H4G4 109.4 . . ?
C5G4 C4G4 H4G4 109.4 . . ?
C3G4 C4G4 H4G4 109.4 . . ?
O5G4 C5G4 C6G4 106.3(2) . . ?
O5G4 C5G4 C4G4 110.3(2) . . ?
C6G4 C5G4 C4G4 112.1(2) . . ?
O5G4 C5G4 H5G4 109.4 . . ?
C6G4 C5G4 H5G4 109.4 . . ?
C4G4 C5G4 H5G4 109.4 . . ?
O6G4 C6G4 C5G4 110.0(2) . . ?
O6G4 C6G4 H6G5 109.7 . . ?
C5G4 C6G4 H6G5 109.7 . . ?
O6G4 C6G4 H6G6 109.7 . . ?
C5G4 C6G4 H6G6 109.7 . . ?
H6G5 C6G4 H6G6 108.2 . . ?
O2G4 C7G4 H7G7 109.5 . . ?
O2G4 C7G4 H7G8 109.5 . . ?
H7G7 C7G4 H7G8 109.5 . . ?
O2G4 C7G4 H7G9 109.5 . . ?
H7G7 C7G4 H7G9 109.5 . . ?
H7G8 C7G4 H7G9 109.5 . . ?
O3G4 C8G4 H843 109.5 . . ?
O3G4 C8G4 H841 109.5 . . ?
H843 C8G4 H841 109.5 . . ?
O3G4 C8G4 H842 109.5 . . ?
H843 C8G4 H842 109.5 . . ?
H841 C8G4 H842 109.5 . . ?
O6G4 C9G4 H9G7 109.5 . . ?
O6G4 C9G4 H9G8 109.5 . . ?
H9G7 C9G4 H9G8 109.5 . . ?
O6G4 C9G4 H9G9 109.5 . . ?
H9G7 C9G4 H9G9 109.5 . . ?
H9G8 C9G4 H9G9 109.5 . . ?
C7G5 O2G5 C2G5 112.3(2) . . ?
C8G5 O3G5 C3G5 114.9(3) . . ?
C1G4 O4G5 C4G5 116.9(2) . . ?
C1G5 O5G5 C5G5 113.9(2) . . ?
C6G5 O6G5 C9G5 111.4(2) . . ?
O5G5 C1G5 O4G6 110.5(2) . . ?
O5G5 C1G5 C2G5 109.5(2) . . ?
O4G6 C1G5 C2G5 109.6(2) . . ?
O5G5 C1G5 H1G5 109.1 . . ?
O4G6 C1G5 H1G5 109.1 . . ?
C2G5 C1G5 H1G5 109.1 . . ?
O2G5 C2G5 C1G5 111.7(2) . . ?
O2G5 C2G5 C3G5 108.3(2) . . ?
C1G5 C2G5 C3G5 111.4(2) . . ?
O2G5 C2G5 H2G5 108.4 . . ?
C1G5 C2G5 H2G5 108.4 . . ?
C3G5 C2G5 H2G5 108.4 . . ?
O3G5 C3G5 C4G5 108.7(2) . . ?
O3G5 C3G5 C2G5 109.2(2) . . ?
C4G5 C3G5 C2G5 110.0(2) . . ?
O3G5 C3G5 H3G5 109.7 . . ?
C4G5 C3G5 H3G5 109.7 . . ?
C2G5 C3G5 H3G5 109.7 . . ?
O4G5 C4G5 C3G5 107.3(2) . . ?
O4G5 C4G5 C5G5 111.0(2) . . ?
C3G5 C4G5 C5G5 110.8(2) . . ?
O4G5 C4G5 H4G5 109.2 . . ?
C3G5 C4G5 H4G5 109.2 . . ?
C5G5 C4G5 H4G5 109.2 . . ?
O5G5 C5G5 C6G5 106.0(2) . . ?
O5G5 C5G5 C4G5 108.7(2) . . ?
C6G5 C5G5 C4G5 114.7(2) . . ?
O5G5 C5G5 H5G5 109.1 . . ?
C6G5 C5G5 H5G5 109.1 . . ?
C4G5 C5G5 H5G5 109.1 . . ?
O6G5 C6G5 C5G5 109.0(2) . . ?
O6G5 C6G5 H34 109.9 . . ?
C5G5 C6G5 H34 109.9 . . ?
O6G5 C6G5 H4 109.9 . . ?
C5G5 C6G5 H4 109.9 . . ?
H34 C6G5 H4 108.3 . . ?
O2G5 C7G5 H22 109.5 . . ?
O2G5 C7G5 H23 109.5 . . ?
H22 C7G5 H23 109.5 . . ?
O2G5 C7G5 H24 109.5 . . ?
H22 C7G5 H24 109.5 . . ?
H23 C7G5 H24 109.5 . . ?
O3G5 C8G5 H25 109.5 . . ?
O3G5 C8G5 H26 109.5 . . ?
H25 C8G5 H26 109.5 . . ?
O3G5 C8G5 H27 109.5 . . ?
H25 C8G5 H27 109.5 . . ?
H26 C8G5 H27 109.5 . . ?
O6G5 C9G5 H28 109.5 . . ?
O6G5 C9G5 H29 109.5 . . ?
H28 C9G5 H29 109.5 . . ?
O6G5 C9G5 H30 109.5 . . ?
H28 C9G5 H30 109.5 . . ?
H29 C9G5 H30 109.5 . . ?
C2G6 O2G6 C7G6 114.0(3) . . ?
C8G6 O3G6 C3G6 115.1(2) . . ?
C1G5 O4G6 C4G6 118.3(2) . . ?
C1G6 O5G6 C5G6 113.8(2) . . ?
C9G6 O6G6 C6G6 115.0(2) . . ?
O4G7 C1G6 O5G6 111.4(2) . . ?
O4G7 C1G6 C2G6 109.6(2) . . ?
O5G6 C1G6 C2G6 109.5(2) . . ?
O4G7 C1G6 H1G6 108.8 . . ?
O5G6 C1G6 H1G6 108.8 . . ?
C2G6 C1G6 H1G6 108.8 . . ?
O2G6 C2G6 C1G6 109.8(2) . . ?
O2G6 C2G6 C3G6 109.9(3) . . ?
C1G6 C2G6 C3G6 111.6(2) . . ?
O2G6 C2G6 H2G6 108.5 . . ?
C1G6 C2G6 H2G6 108.5 . . ?
C3G6 C2G6 H2G6 108.5 . . ?
O3G6 C3G6 C2G6 107.8(2) . . ?
O3G6 C3G6 C4G6 111.3(2) . . ?
C2G6 C3G6 C4G6 112.0(2) . . ?
O3G6 C3G6 H3G6 108.6 . . ?
C2G6 C3G6 H3G6 108.6 . . ?
C4G6 C3G6 H3G6 108.6 . . ?
O4G6 C4G6 C3G6 104.4(2) . . ?
O4G6 C4G6 C5G6 112.0(2) . . ?
C3G6 C4G6 C5G6 110.9(2) . . ?
O4G6 C4G6 H4G6 109.8 . . ?
C3G6 C4G6 H4G6 109.8 . . ?
C5G6 C4G6 H4G6 109.8 . . ?
O5G6 C5G6 C6G6 106.9(2) . . ?
O5G6 C5G6 C4G6 110.6(2) . . ?
C6G6 C5G6 C4G6 116.0(2) . . ?
O5G6 C5G6 H5G6 107.7 . . ?
C6G6 C5G6 H5G6 107.7 . . ?
C4G6 C5G6 H5G6 107.7 . . ?
O6G6 C6G6 C5G6 115.5(3) . . ?
O6G6 C6G6 H1 108.4 . . ?
C5G6 C6G6 H1 108.4 . . ?
O6G6 C6G6 H2 108.4 . . ?
C5G6 C6G6 H2 108.4 . . ?
H1 C6G6 H2 107.5 . . ?
O2G6 C7G6 H7GX 109.5 . . ?
O2G6 C7G6 H7GY 109.5 . . ?
H7GX C7G6 H7GY 109.5 . . ?
O2G6 C7G6 H7GZ 109.5 . . ?
H7GX C7G6 H7GZ 109.5 . . ?
H7GY C7G6 H7GZ 109.5 . . ?
O3G6 C8G6 H8GX 109.5 . . ?
O3G6 C8G6 H8GY 109.5 . . ?
H8GX C8G6 H8GY 109.5 . . ?
O3G6 C8G6 H8GZ 109.5 . . ?
H8GX C8G6 H8GZ 109.5 . . ?
H8GY C8G6 H8GZ 109.5 . . ?
O6G6 C9G6 H31 109.5 . . ?
O6G6 C9G6 H32 109.5 . . ?
H31 C9G6 H32 109.5 . . ?
O6G6 C9G6 H33 109.5 . . ?
H31 C9G6 H33 109.5 . . ?
H32 C9G6 H33 109.5 . . ?
C7G7 O2G7 C2G7 113.4(2) . . ?
C3G7 O3G7 C8G7 113.8(2) . . ?
C1G6 O4G7 C4G7 114.9(2) . . ?
C1G7 O5G7 C5G7 114.2(2) . . ?
C6G7 O6G7 C9G7 114.4(4) . . ?
O5G7 C1G7 O4G1 111.7(2) . . ?
O5G7 C1G7 C2G7 108.6(2) . . ?
O4G1 C1G7 C2G7 110.2(2) . . ?
O5G7 C1G7 H1G7 108.8 . . ?
O4G1 C1G7 H1G7 108.8 . . ?
C2G7 C1G7 H1G7 108.8 . . ?
O2G7 C2G7 C1G7 113.3(2) . . ?
O2G7 C2G7 C3G7 108.2(2) . . ?
C1G7 C2G7 C3G7 110.4(2) . . ?
O2G7 C2G7 H2G7 108.3 . . ?
C1G7 C2G7 H2G7 108.3 . . ?
C3G7 C2G7 H2G7 108.3 . . ?
O3G7 C3G7 C2G7 111.0(2) . . ?
O3G7 C3G7 C4G7 107.3(2) . . ?
C2G7 C3G7 C4G7 109.7(2) . . ?
O3G7 C3G7 H3G7 109.6 . . ?
C2G7 C3G7 H3G7 109.6 . . ?
C4G7 C3G7 H3G7 109.6 . . ?
O4G7 C4G7 C5G7 106.5(2) . . ?
O4G7 C4G7 C3G7 108.2(2) . . ?
C5G7 C4G7 C3G7 112.1(2) . . ?
O4G7 C4G7 H4G7 110.0 . . ?
C5G7 C4G7 H4G7 110.0 . . ?
C3G7 C4G7 H4G7 110.0 . . ?
O5G7 C5G7 C6G7 105.5(2) . . ?
O5G7 C5G7 C4G7 111.4(2) . . ?
C6G7 C5G7 C4G7 112.5(2) . . ?
O5G7 C5G7 H5G7 109.1 . . ?
C6G7 C5G7 H5G7 109.1 . . ?
C4G7 C5G7 H5G7 109.1 . . ?
O6G7 C6G7 C5G7 109.6(3) . . ?
O6G7 C6G7 H6G7 109.8 . . ?
C5G7 C6G7 H6G7 109.8 . . ?
O6G7 C6G7 H6G8 109.8 . . ?
C5G7 C6G7 H6G8 109.8 . . ?
H6G7 C6G7 H6G8 108.2 . . ?
O2G7 C7G7 H13 109.5 . . ?
O2G7 C7G7 H14 109.5 . . ?
H13 C7G7 H14 109.5 . . ?
O2G7 C7G7 H15 109.5 . . ?
H13 C7G7 H15 109.5 . . ?
H14 C7G7 H15 109.5 . . ?
O3G7 C8G7 H5 109.5 . . ?
O3G7 C8G7 H6 109.5 . . ?
H5 C8G7 H6 109.5 . . ?
O3G7 C8G7 H7 109.5 . . ?
H5 C8G7 H7 109.5 . . ?
H6 C8G7 H7 109.5 . . ?
O6G7 C9G7 H9GX 109.5 . . ?
O6G7 C9G7 H9GY 109.5 . . ?
H9GX C9G7 H9GY 109.5 . . ?
O6G7 C9G7 H9GZ 109.5 . . ?
H9GX C9G7 H9GZ 109.5 . . ?
H9GY C9G7 H9GZ 109.5 . . ?
 
loop_
 _geom_torsion_atom_site_label_1
 _geom_torsion_atom_site_label_2
 _geom_torsion_atom_site_label_3
 _geom_torsion_atom_site_label_4
 _geom_torsion
 _geom_torsion_site_symmetry_1
 _geom_torsion_site_symmetry_2
 _geom_torsion_site_symmetry_3
 _geom_torsion_site_symmetry_4
 _geom_torsion_publ_flag
S1 S2 C3 C4 14.9(3) . . . . ?
S1 S2 C3 C6 141.2(2) . . . . ?
C6 C3 C4 C5 -164.8(3) . . . . ?
S2 C3 C4 C5 -39.9(4) . . . . ?
C3 C4 C5 S1 47.6(4) . . . . ?
S2 S1 C5 C4 -31.2(3) . . . . ?
C4 C3 C6 C7 -177.8(3) . . . . ?
S2 C3 C6 C7 59.3(4) . . . . ?
C3 C6 C7 C8 176.8(3) . . . . ?
C6 C7 C8 C9 178.4(3) . . . . ?
C7 C8 C9 C10 65.6(5) . . . . ?
C8 C9 C10 O11 44.5(6) . . . . ?
C8 C9 C10 O12 -136.7(4) . . . . ?
C5G1 O5G1 C1G1 O4G2 60.6(3) . . . . ?
C5G1 O5G1 C1G1 C2G1 -59.6(3) . . . . ?
C7G1 O2G1 C2G1 C3G1 -162.4(2) . . . . ?
C7G1 O2G1 C2G1 C1G1 75.6(3) . . . . ?
O4G2 C1G1 C2G1 O2G1 55.2(3) . . . . ?
O5G1 C1G1 C2G1 O2G1 176.4(2) . . . . ?
O4G2 C1G1 C2G1 C3G1 -65.3(3) . . . . ?
O5G1 C1G1 C2G1 C3G1 56.0(3) . . . . ?
C8G1 O3G1 C3G1 C2G1 -126.1(3) . . . . ?
C8G1 O3G1 C3G1 C4G1 116.0(3) . . . . ?
O2G1 C2G1 C3G1 O3G1 60.3(3) . . . . ?
C1G1 C2G1 C3G1 O3G1 -176.7(2) . . . . ?
O2G1 C2G1 C3G1 C4G1 -179.8(2) . . . . ?
C1G1 C2G1 C3G1 C4G1 -56.7(3) . . . . ?
C1G7 O4G1 C4G1 C3G1 136.3(2) . . . . ?
C1G7 O4G1 C4G1 C5G1 -103.4(3) . . . . ?
O3G1 C3G1 C4G1 O4G1 -59.5(3) . . . . ?
C2G1 C3G1 C4G1 O4G1 -178.1(2) . . . . ?
O3G1 C3G1 C4G1 C5G1 178.5(2) . . . . ?
C2G1 C3G1 C4G1 C5G1 59.9(3) . . . . ?
C1G1 O5G1 C5G1 C6G1 -173.3(2) . . . . ?
C1G1 O5G1 C5G1 C4G1 62.6(3) . . . . ?
O4G1 C4G1 C5G1 O5G1 178.1(2) . . . . ?
C3G1 C4G1 C5G1 O5G1 -61.9(3) . . . . ?
O4G1 C4G1 C5G1 C6G1 58.6(3) . . . . ?
C3G1 C4G1 C5G1 C6G1 178.6(2) . . . . ?
C9G1 O6G1 C6G1 C5G1 -173.5(3) . . . . ?
O5G1 C5G1 C6G1 O6G1 -69.9(3) . . . . ?
C4G1 C5G1 C6G1 O6G1 49.8(3) . . . . ?
O5G1 C1G1 O4G2 C4G2 106.1(2) . . . . ?
C2G1 C1G1 O4G2 C4G2 -133.2(2) . . . . ?
C5G2 O5G2 C1G2 O4G3 54.2(3) . . . . ?
C5G2 O5G2 C1G2 C2G2 -66.1(3) . . . . ?
C7G2 O2G2 C2G2 C3G2 -160.8(3) . . . . ?
C7G2 O2G2 C2G2 C1G2 77.7(4) . . . . ?
O4G3 C1G2 C2G2 O2G2 57.3(3) . . . . ?
O5G2 C1G2 C2G2 O2G2 179.2(2) . . . . ?
O4G3 C1G2 C2G2 C3G2 -62.5(3) . . . . ?
O5G2 C1G2 C2G2 C3G2 59.4(3) . . . . ?
C8G2 O3G2 C3G2 C4G2 125.2(3) . . . . ?
C8G2 O3G2 C3G2 C2G2 -111.2(3) . . . . ?
O2G2 C2G2 C3G2 O3G2 63.1(3) . . . . ?
C1G2 C2G2 C3G2 O3G2 -172.8(2) . . . . ?
O2G2 C2G2 C3G2 C4G2 -176.0(2) . . . . ?
C1G2 C2G2 C3G2 C4G2 -51.9(3) . . . . ?
C1G1 O4G2 C4G2 C3G2 133.6(2) . . . . ?
C1G1 O4G2 C4G2 C5G2 -105.6(3) . . . . ?
O3G2 C3G2 C4G2 O4G2 -72.2(3) . . . . ?
C2G2 C3G2 C4G2 O4G2 166.4(2) . . . . ?
O3G2 C3G2 C4G2 C5G2 168.0(2) . . . . ?
C2G2 C3G2 C4G2 C5G2 46.6(3) . . . . ?
C1G2 O5G2 C5G2 C6G2 -177.0(2) . . . . ?
C1G2 O5G2 C5G2 C4G2 60.9(3) . . . . ?
O4G2 C4G2 C5G2 O5G2 -165.8(2) . . . . ?
C3G2 C4G2 C5G2 O5G2 -48.6(3) . . . . ?
O4G2 C4G2 C5G2 C6G2 75.5(3) . . . . ?
C3G2 C4G2 C5G2 C6G2 -167.3(2) . . . . ?
C9G2 O6G2 C6G2 C5G2 179.8(3) . . . . ?
O5G2 C5G2 C6G2 O6G2 72.2(3) . . . . ?
C4G2 C5G2 C6G2 O6G2 -167.1(2) . . . . ?
O5G2 C1G2 O4G3 C4G3 105.1(3) . . . . ?
C2G2 C1G2 O4G3 C4G3 -135.7(2) . . . . ?
C5G3 O5G3 C1G3 O4G4 62.3(3) . . . . ?
C5G3 O5G3 C1G3 C2G3 -58.5(3) . . . . ?
C7G3 O2G3 C2G3 C3G3 38.9(4) . . . . ?
C7G3 O2G3 C2G3 C1G3 -91.0(4) . . . . ?
O5G3 C1G3 C2G3 O2G3 -175.7(2) . . . . ?
O4G4 C1G3 C2G3 O2G3 62.1(3) . . . . ?
O5G3 C1G3 C2G3 C3G3 52.5(3) . . . . ?
O4G4 C1G3 C2G3 C3G3 -69.7(3) . . . . ?
C8G3 O3G3 C3G3 C2G3 -140.3(3) . . . . ?
C8G3 O3G3 C3G3 C4G3 99.7(3) . . . . ?
O2G3 C2G3 C3G3 O3G3 57.3(3) . . . . ?
C1G3 C2G3 C3G3 O3G3 -173.3(2) . . . . ?
O2G3 C2G3 C3G3 C4G3 179.1(2) . . . . ?
C1G3 C2G3 C3G3 C4G3 -51.6(3) . . . . ?
C1G2 O4G3 C4G3 C5G3 -92.2(3) . . . . ?
C1G2 O4G3 C4G3 C3G3 149.5(2) . . . . ?
O3G3 C3G3 C4G3 O4G3 -67.1(3) . . . . ?
C2G3 C3G3 C4G3 O4G3 174.5(2) . . . . ?
O3G3 C3G3 C4G3 C5G3 173.2(2) . . . . ?
C2G3 C3G3 C4G3 C5G3 54.7(3) . . . . ?
C1G3 O5G3 C5G3 C6G3 -169.2(2) . . . . ?
C1G3 O5G3 C5G3 C4G3 63.1(3) . . . . ?
O4G3 C4G3 C5G3 O5G3 -176.0(2) . . . . ?
C3G3 C4G3 C5G3 O5G3 -59.5(3) . . . . ?
O4G3 C4G3 C5G3 C6G3 63.0(3) . . . . ?
C3G3 C4G3 C5G3 C6G3 179.5(2) . . . . ?
C9G3 O6G3 C6G3 C5G3 177.8(3) . . . . ?
O5G3 C5G3 C6G3 O6G3 -69.4(3) . . . . ?
C4G3 C5G3 C6G3 O6G3 53.3(3) . . . . ?
O5G3 C1G3 O4G4 C4G4 83.7(3) . . . . ?
C2G3 C1G3 O4G4 C4G4 -154.5(2) . . . . ?
C5G4 O5G4 C1G4 O4G5 56.6(3) . . . . ?
C5G4 O5G4 C1G4 C2G4 -64.5(3) . . . . ?
C7G4 O2G4 C2G4 C3G4 -167.8(3) . . . . ?
C7G4 O2G4 C2G4 C1G4 68.6(4) . . . . ?
O4G5 C1G4 C2G4 O2G4 53.2(3) . . . . ?
O5G4 C1G4 C2G4 O2G4 176.2(2) . . . . ?
O4G5 C1G4 C2G4 C3G4 -67.7(3) . . . . ?
O5G4 C1G4 C2G4 C3G4 55.3(3) . . . . ?
C8G4 O3G4 C3G4 C2G4 -94.7(3) . . . . ?
C8G4 O3G4 C3G4 C4G4 143.0(3) . . . . ?
O2G4 C2G4 C3G4 O3G4 70.3(3) . . . . ?
C1G4 C2G4 C3G4 O3G4 -165.0(2) . . . . ?
O2G4 C2G4 C3G4 C4G4 -171.8(2) . . . . ?
C1G4 C2G4 C3G4 C4G4 -47.0(3) . . . . ?
C1G3 O4G4 C4G4 C5G4 -145.4(2) . . . . ?
C1G3 O4G4 C4G4 C3G4 93.0(3) . . . . ?
O3G4 C3G4 C4G4 O4G4 -76.1(3) . . . . ?
C2G4 C3G4 C4G4 O4G4 163.0(2) . . . . ?
O3G4 C3G4 C4G4 C5G4 165.2(2) . . . . ?
C2G4 C3G4 C4G4 C5G4 44.3(3) . . . . ?
C1G4 O5G4 C5G4 C6G4 -175.8(2) . . . . ?
C1G4 O5G4 C5G4 C4G4 62.5(3) . . . . ?
O4G4 C4G4 C5G4 O5G4 -169.6(2) . . . . ?
C3G4 C4G4 C5G4 O5G4 -49.9(3) . . . . ?
O4G4 C4G4 C5G4 C6G4 72.1(3) . . . . ?
C3G4 C4G4 C5G4 C6G4 -168.2(2) . . . . ?
C9G4 O6G4 C6G4 C5G4 177.1(3) . . . . ?
O5G4 C5G4 C6G4 O6G4 77.9(3) . . . . ?
C4G4 C5G4 C6G4 O6G4 -161.5(3) . . . . ?
O5G4 C1G4 O4G5 C4G5 101.7(3) . . . . ?
C2G4 C1G4 O4G5 C4G5 -137.7(2) . . . . ?
C5G5 O5G5 C1G5 O4G6 58.6(3) . . . . ?
C5G5 O5G5 C1G5 C2G5 -62.2(3) . . . . ?
C7G5 O2G5 C2G5 C1G5 71.8(3) . . . . ?
C7G5 O2G5 C2G5 C3G5 -165.1(3) . . . . ?
O5G5 C1G5 C2G5 O2G5 176.8(2) . . . . ?
O4G6 C1G5 C2G5 O2G5 55.4(3) . . . . ?
O5G5 C1G5 C2G5 C3G5 55.5(3) . . . . ?
O4G6 C1G5 C2G5 C3G5 -65.9(3) . . . . ?
C8G5 O3G5 C3G5 C4G5 122.8(3) . . . . ?
C8G5 O3G5 C3G5 C2G5 -117.2(3) . . . . ?
O2G5 C2G5 C3G5 O3G5 65.9(3) . . . . ?
C1G5 C2G5 C3G5 O3G5 -170.9(2) . . . . ?
O2G5 C2G5 C3G5 C4G5 -175.0(2) . . . . ?
C1G5 C2G5 C3G5 C4G5 -51.7(3) . . . . ?
C1G4 O4G5 C4G5 C3G5 141.1(2) . . . . ?
C1G4 O4G5 C4G5 C5G5 -97.7(3) . . . . ?
O3G5 C3G5 C4G5 O4G5 -67.1(3) . . . . ?
C2G5 C3G5 C4G5 O4G5 173.4(2) . . . . ?
O3G5 C3G5 C4G5 C5G5 171.6(2) . . . . ?
C2G5 C3G5 C4G5 C5G5 52.1(3) . . . . ?
C1G5 O5G5 C5G5 C6G5 -173.6(2) . . . . ?
C1G5 O5G5 C5G5 C4G5 62.5(3) . . . . ?
O4G5 C4G5 C5G5 O5G5 -175.2(2) . . . . ?
C3G5 C4G5 C5G5 O5G5 -56.1(3) . . . . ?
O4G5 C4G5 C5G5 C6G5 66.3(3) . . . . ?
C3G5 C4G5 C5G5 C6G5 -174.6(2) . . . . ?
C9G5 O6G5 C6G5 C5G5 176.4(3) . . . . ?
O5G5 C5G5 C6G5 O6G5 -72.3(3) . . . . ?
C4G5 C5G5 C6G5 O6G5 47.7(3) . . . . ?
O5G5 C1G5 O4G6 C4G6 107.3(3) . . . . ?
C2G5 C1G5 O4G6 C4G6 -132.0(2) . . . . ?
C5G6 O5G6 C1G6 O4G7 59.3(3) . . . . ?
C5G6 O5G6 C1G6 C2G6 -62.0(3) . . . . ?
C7G6 O2G6 C2G6 C1G6 124.7(3) . . . . ?
C7G6 O2G6 C2G6 C3G6 -112.1(3) . . . . ?
O4G7 C1G6 C2G6 O2G6 55.0(3) . . . . ?
O5G6 C1G6 C2G6 O2G6 177.4(2) . . . . ?
O4G7 C1G6 C2G6 C3G6 -67.1(3) . . . . ?
O5G6 C1G6 C2G6 C3G6 55.3(3) . . . . ?
C8G6 O3G6 C3G6 C2G6 -141.1(3) . . . . ?
C8G6 O3G6 C3G6 C4G6 95.8(3) . . . . ?
O2G6 C2G6 C3G6 O3G6 65.3(3) . . . . ?
C1G6 C2G6 C3G6 O3G6 -172.7(2) . . . . ?
O2G6 C2G6 C3G6 C4G6 -171.9(2) . . . . ?
C1G6 C2G6 C3G6 C4G6 -49.9(3) . . . . ?
C1G5 O4G6 C4G6 C3G6 165.5(2) . . . . ?
C1G5 O4G6 C4G6 C5G6 -74.4(3) . . . . ?
O3G6 C3G6 C4G6 O4G6 -70.6(3) . . . . ?
C2G6 C3G6 C4G6 O4G6 168.7(2) . . . . ?
O3G6 C3G6 C4G6 C5G6 168.7(2) . . . . ?
C2G6 C3G6 C4G6 C5G6 47.9(3) . . . . ?
C1G6 O5G6 C5G6 C6G6 -172.0(2) . . . . ?
C1G6 O5G6 C5G6 C4G6 60.9(3) . . . . ?
O4G6 C4G6 C5G6 O5G6 -168.2(2) . . . . ?
C3G6 C4G6 C5G6 O5G6 -52.0(3) . . . . ?
O4G6 C4G6 C5G6 C6G6 69.9(3) . . . . ?
C3G6 C4G6 C5G6 C6G6 -173.9(2) . . . . ?
C9G6 O6G6 C6G6 C5G6 76.2(4) . . . . ?
O5G6 C5G6 C6G6 O6G6 -80.8(3) . . . . ?
C4G6 C5G6 C6G6 O6G6 43.0(4) . . . . ?
O5G6 C1G6 O4G7 C4G7 88.3(3) . . . . ?
C2G6 C1G6 O4G7 C4G7 -150.4(2) . . . . ?
C5G7 O5G7 C1G7 O4G1 59.2(3) . . . . ?
C5G7 O5G7 C1G7 C2G7 -62.5(3) . . . . ?
C4G1 O4G1 C1G7 O5G7 109.1(2) . . . . ?
C4G1 O4G1 C1G7 C2G7 -130.1(2) . . . . ?
C7G7 O2G7 C2G7 C1G7 64.1(3) . . . . ?
C7G7 O2G7 C2G7 C3G7 -173.1(2) . . . . ?
O5G7 C1G7 C2G7 O2G7 -178.2(2) . . . . ?
O4G1 C1G7 C2G7 O2G7 59.2(3) . . . . ?
O5G7 C1G7 C2G7 C3G7 60.3(3) . . . . ?
O4G1 C1G7 C2G7 C3G7 -62.4(3) . . . . ?
C8G7 O3G7 C3G7 C2G7 -98.0(3) . . . . ?
C8G7 O3G7 C3G7 C4G7 142.1(2) . . . . ?
O2G7 C2G7 C3G7 O3G7 62.6(3) . . . . ?
C1G7 C2G7 C3G7 O3G7 -172.8(2) . . . . ?
O2G7 C2G7 C3G7 C4G7 -179.0(2) . . . . ?
C1G7 C2G7 C3G7 C4G7 -54.4(3) . . . . ?
C1G6 O4G7 C4G7 C5G7 -138.2(2) . . . . ?
C1G6 O4G7 C4G7 C3G7 101.2(2) . . . . ?
O3G7 C3G7 C4G7 O4G7 -73.1(3) . . . . ?
C2G7 C3G7 C4G7 O4G7 166.2(2) . . . . ?
O3G7 C3G7 C4G7 C5G7 169.8(2) . . . . ?
C2G7 C3G7 C4G7 C5G7 49.2(3) . . . . ?
C1G7 O5G7 C5G7 C6G7 -179.9(2) . . . . ?
C1G7 O5G7 C5G7 C4G7 57.6(3) . . . . ?
O4G7 C4G7 C5G7 O5G7 -167.8(2) . . . . ?
C3G7 C4G7 C5G7 O5G7 -49.7(3) . . . . ?
O4G7 C4G7 C5G7 C6G7 74.0(3) . . . . ?
C3G7 C4G7 C5G7 C6G7 -168.0(2) . . . . ?
C9G7 O6G7 C6G7 C5G7 173.4(3) . . . . ?
O5G7 C5G7 C6G7 O6G7 75.4(3) . . . . ?
C4G7 C5G7 C6G7 O6G7 -162.9(3) . . . . ?
 
_refine_diff_density_max    0.538
_refine_diff_density_min   -0.584
_refine_diff_density_rms    0.038

_shelx_res_file
;

    C:\MOLECU~1\TMBALA\TMBALA.res created by SHELXL-2014/7

REM Final run 21 November 2016
REM
REM
REM
REM  c:\tmbala\tmbala in P2(1)2(1)2(1)
REM R1 =  0.0432 for  16150 Fo > 4sig(Fo)  and  0.0689 for all  21665 data
REM   1013 parameters refined using      0 restraints
REM Highest difference peak  0.546,  deepest hole -0.587,  1-sigma level  0.039
REM  c:\tmbala\tmbala in P2(1)2(1)2(1)
REM R1 =  0.0595 for  16148 Fo > 4sig(Fo)  and  0.0846 for all  21661 data
REM    994 parameters refined using      0 restraints
REM Highest difference peak  0.619,  deepest hole -0.597,  1-sigma level  0.069
REM  c:\tmbala\tmbala in P2(1)2(1)2(1)
REM R1 =  0.0573 for  16148 Fo > 4sig(Fo)  and  0.0824 for all  21661 data
REM    995 parameters refined using      0 restraints
REM Highest difference peak  0.586,  deepest hole -0.603,  1-sigma level  0.065
REM  c:\tmbala\tmbala in P2(1)2(1)2(1)
REM R1 =  0.0532 for  16148 Fo > 4sig(Fo)  and  0.0785 for all  21661 data
REM    999 parameters refined using      0 restraints
REM Highest difference peak  0.561,  deepest hole -0.591,  1-sigma level  0.058
REM  c:\tmbala\tmbala in P2(1)2(1)2(1)
REM R1 =  0.0440 for  16148 Fo > 4sig(Fo)  and  0.0696 for all  21661 data
REM   1013 parameters refined using      0 restraints
REM Highest difference peak  0.573,  deepest hole -0.607,  1-sigma level  0.040
REM  c:\tmbala\tmbala in P2(1)2(1)2(1)
REM R1 =  0.0430 for  16148 Fo > 4sig(Fo)  and  0.0687 for all  21661 data
REM   1014 parameters refined using      0 restraints
REM Highest difference peak  0.546,  deepest hole -0.583,  1-sigma level  0.038
REM  c:\tmbala\tmbala in P2(1)2(1)2(1)
REM R1 =  0.0430 for  16148 Fo > 4sig(Fo)  and  0.0686 for all  21661 data
REM   1014 parameters refined using      0 restraints
REM Highest difference peak  0.539,  deepest hole -0.579,  1-sigma level  0.038
REM
REM  FINAL REFINEMENT
REM  c:\tmbala\tmbala in P2(1)2(1)2(1)
REM R1 =  0.0430 for  16147 Fo > 4sig(Fo)  and  0.0686 for all  21660 data
REM   1014 parameters refined using      0 restraints
REM Highest difference peak  0.537,  deepest hole -0.580,  1-sigma level  0.038
REM  c:\tmbala\tmbala in P2(1)2(1)2(1)
REM R1 =  0.0431 for  16147 Fo > 4sig(Fo)  and  0.0688 for all  21660 data
REM   1013 parameters refined using      0 restraints
REM Highest difference peak  0.537,  deepest hole -0.586,  1-sigma level  0.038
REM  c:\tmbala\tmbala in P2(1)2(1)2(1)
REM R1 =  0.0431 for  16147 Fo > 4sig(Fo)  and  0.0688 for all  21660 data
REM   1013 parameters refined using      0 restraints
REM Highest difference peak  0.537,  deepest hole -0.586,  1-sigma level  0.038
REM  c:\tmbala\tmbala in P2(1)2(1)2(1)
REM R1 =  0.0431 for  16147 Fo > 4sig(Fo)  and  0.0688 for all  21660 data
REM   1013 parameters refined using      0 restraints
REM Highest difference peak  0.537,  deepest hole -0.586,  1-sigma level  0.038
REM  c:\tmbala\tmbala in P2(1)2(1)2(1)
REM R1 =  0.0404 for   9239 Fo > 4sig(Fo)  and  0.0601 for all  11726 data
REM   1013 parameters refined using      0 restraints
REM Highest difference peak  0.544,  deepest hole -0.602,  1-sigma level  0.038
REM  c:\tmbala\tmbala in P2(1)2(1)2(1)
REM R1 =  0.0404 for   9239 Fo > 4sig(Fo)  and  0.0600 for all  11726 data
REM   1013 parameters refined using      0 restraints
REM Highest difference peak  0.542,  deepest hole -0.602,  1-sigma level  0.038
TITL c:\tmbala\tmbala in P2(1)2(1)2(1)
CELL 0.71073 15.1076 21.1330 27.3002 90.000 90.000 90.000
ZERR 4.0000 0.0005 0.0008 0.0010 0.000 0.000 0.000
LATT -1
SYMM 0.5-X, -Y, 0.5+Z
SYMM 0.5+X, 0.5-Y, -Z
SYMM -X, 0.5+Y, 0.5-Z
SFAC C H O S
UNIT 284 504 148 8
MERG 2
FMAP 2
GRID
PLAN 20
TEMP -100
SIZE 0.18 0.24 0.37
OMIT             0 1 1
OMIT             0 0 2
OMIT             1 0 1
OMIT             0 0 4
BOND $H
CONF
HTAB
OMIT       0 4 1
MPLA O4G1 O4G2 O4G3 O4G4 O4G5 O4G6 O4G7
MPLA O4G1 C4G1 C1G1 O4G2
MPLA O4G1 O4G2 O4G3 O4G4 O4G5 O4G6 O4G7
MPLA O4G2 C4G2 C1G2 O4G3
MPLA O4G1 O4G2 O4G3 O4G4 O4G5 O4G6 O4G7
MPLA O4G3 C4G3 C1G3 O4G4
MPLA O4G1 O4G2 O4G3 O4G4 O4G5 O4G6 O4G7
MPLA O4G4 C4G4 C1G4 O4G5
MPLA O4G1 O4G2 O4G3 O4G4 O4G5 O4G6 O4G7
MPLA O4G5 C4G5 C1G5 O4G6
MPLA O4G1 O4G2 O4G3 O4G4 O4G5 O4G6 O4G7
MPLA O4G6 C4G6 C1G6 O4G7
MPLA O4G1 O4G2 O4G3 O4G4 O4G5 O4G6 O4G7
MPLA O4G7 C4G7 C1G7 O4G1
OMIT 1 1 0
L.S. 20
ACTA
WGHT    0.048400    1.834600
FVAR       0.22219
S1    4    0.951966    0.404617    0.285152    11.00000    0.05241    0.13138 =
         0.12927    0.01089   -0.02150   -0.02733
S2    4    0.898840    0.328306    0.319123    11.00000    0.06903    0.13604 =
         0.10801    0.02682   -0.04193   -0.02403
O11   3    0.564621    0.149441    0.372636    11.00000    0.07575    0.13305 =
         0.07300    0.04247    0.02160    0.04426
O12   3    0.660257    0.126842    0.431624    11.00000    0.06589    0.09037 =
         0.05334    0.00510    0.01114    0.02050
AFIX 147
H12   2    0.619283    0.140225    0.449659    11.00000   -1.20000
AFIX   0
C3    1    0.793012    0.326874    0.286088    11.00000    0.03723    0.07629 =
         0.04697   -0.00506   -0.00041   -0.00401
AFIX  13
H3    2    0.747301    0.346268    0.307916    11.00000   -1.20000
AFIX   0
C4    1    0.801855    0.368796    0.241310    11.00000    0.04859    0.07577 =
         0.05534   -0.00346   -0.00483   -0.01006
AFIX  23
H4A   2    0.742139    0.380428    0.229397    11.00000   -1.20000
H4B   2    0.832088    0.344973    0.214946    11.00000   -1.20000
AFIX   0
C5    1    0.853776    0.428580    0.252388    11.00000    0.05148    0.08794 =
         0.08803    0.00205    0.00092   -0.01785
AFIX  23
H5A   2    0.817934    0.457794    0.272642    11.00000   -1.20000
H5B   2    0.870035    0.450451    0.221607    11.00000   -1.20000
AFIX   0
C6    1    0.763574    0.259561    0.274801    11.00000    0.05176    0.07304 =
         0.03971   -0.00271    0.00098    0.00007
AFIX  23
H6A   2    0.707117    0.261547    0.256454    11.00000   -1.20000
H6B   2    0.808146    0.239938    0.252985    11.00000   -1.20000
AFIX   0
C7    1    0.750576    0.216709    0.318842    11.00000    0.06045    0.07787 =
         0.03977   -0.00150    0.00551    0.00329
AFIX  23
H7A   2    0.708345    0.237106    0.341637    11.00000   -1.20000
H7B   2    0.807808    0.212322    0.336175    11.00000   -1.20000
AFIX   0
C8    1    0.716337    0.151172    0.306104    11.00000    0.07414    0.06788 =
         0.04804    0.00142    0.01475    0.01029
AFIX  23
H8A   2    0.757645    0.131185    0.282586    11.00000   -1.20000
H8B   2    0.658225    0.155431    0.289672    11.00000   -1.20000
AFIX   0
C9    1    0.705954    0.107777    0.350468    11.00000    0.08180    0.07039 =
         0.06101    0.01280    0.02239    0.02648
AFIX  23
H9A   2    0.690469    0.064694    0.339095    11.00000   -1.20000
H9B   2    0.763176    0.105157    0.368023    11.00000   -1.20000
AFIX   0
C10   1    0.635699    0.130726    0.385308    11.00000    0.06655    0.05086 =
         0.06100    0.02103    0.01605    0.01392
O2G1  3    0.851082    0.362007    0.512240    11.00000    0.04283    0.03255 =
         0.03269    0.00274   -0.00606    0.00515
O3G1  3    0.690604    0.353897    0.464167    11.00000    0.03713    0.03955 =
         0.03951    0.00096    0.00269   -0.00872
O4G1  3    0.665467    0.430756    0.380867    11.00000    0.02935    0.03511 =
         0.03115   -0.00551   -0.00437    0.00234
O5G1  3    0.847162    0.512815    0.445017    11.00000    0.03319    0.02841 =
         0.03434    0.00035   -0.00681    0.00087
O6G1  3    0.704226    0.583705    0.404068    11.00000    0.06373    0.03556 =
         0.04052   -0.00050   -0.01820    0.01483
C1G1  1    0.886796    0.461770    0.470954    11.00000    0.03076    0.03204 =
         0.02968   -0.00276   -0.00397    0.00463
AFIX  13
H1G1  2    0.919521    0.478820    0.499929    11.00000   -1.20000
AFIX   0
C2G1  1    0.814953    0.416024    0.488626    11.00000    0.03172    0.02944 =
         0.02871    0.00059   -0.00275    0.00430
AFIX  13
H2G1  2    0.775691    0.438751    0.512294    11.00000   -1.20000
AFIX   0
C3G1  1    0.759167    0.393143    0.445816    11.00000    0.03112    0.03162 =
         0.02966    0.00113   -0.00059   -0.00019
AFIX  13
H3G1  2    0.796840    0.368793    0.422326    11.00000   -1.20000
AFIX   0
C4G1  1    0.721070    0.451261    0.420642    11.00000    0.03197    0.03132 =
         0.02702   -0.00303   -0.00386    0.00166
AFIX  13
H4G1  2    0.684560    0.475626    0.444679    11.00000   -1.20000
AFIX   0
C5G1  1    0.797167    0.493000    0.402666    11.00000    0.03349    0.03329 =
         0.02787   -0.00007   -0.00393   -0.00059
AFIX  13
H5G1  2    0.836399    0.467395    0.380812    11.00000   -1.20000
AFIX   0
C6G1  1    0.768913    0.551727    0.375864    11.00000    0.04633    0.03571 =
         0.03640    0.00399   -0.01083   -0.00443
AFIX  23
H6G1  2    0.820622    0.579664    0.370523    11.00000   -1.20000
H6G2  2    0.744047    0.540262    0.343508    11.00000   -1.20000
AFIX   0
C7G1  1    0.882173    0.374373    0.560157    11.00000    0.06178    0.04579 =
         0.03524    0.00083   -0.01030    0.00623
AFIX 137
H7G1  2    0.932901    0.403201    0.558556    11.00000   -1.50000
H7G2  2    0.900346    0.334599    0.575633    11.00000   -1.50000
H7G3  2    0.834816    0.393888    0.579486    11.00000   -1.50000
AFIX   0
C8G1  1    0.686297    0.293964    0.442312    11.00000    0.06176    0.03859 =
         0.07950   -0.00688    0.01120   -0.01320
AFIX 137
H8G1  2    0.661738    0.297894    0.409226    11.00000   -1.50000
H8G2  2    0.648254    0.266291    0.461972    11.00000   -1.50000
H8G3  2    0.745887    0.275799    0.440456    11.00000   -1.50000
AFIX   0
C9G1  1    0.667225    0.636026    0.378529    11.00000    0.09209    0.03794 =
         0.05874    0.00211   -0.03287    0.01547
AFIX 137
H9G1  2    0.713828    0.666943    0.371408    11.00000   -1.50000
H9G2  2    0.621470    0.655883    0.398808    11.00000   -1.50000
H9G3  2    0.640871    0.621318    0.347767    11.00000   -1.50000
AFIX   0
O2G2  3    1.204596    0.306474    0.439151    11.00000    0.03705    0.04711 =
         0.05575    0.00909    0.00458    0.01418
O3G2  3    1.053043    0.338492    0.491677    11.00000    0.03705    0.03882 =
         0.04232    0.00681    0.00198    0.00117
O4G2  3    0.946398    0.428638    0.440558    11.00000    0.02756    0.03500 =
         0.03371   -0.00690   -0.00384    0.00238
O5G2  3    1.174394    0.473369    0.407851    11.00000    0.03171    0.04008 =
         0.04319    0.00053   -0.00235   -0.00243
O6G2  3    1.078133    0.580074    0.370605    11.00000    0.07134    0.03804 =
         0.06450    0.01127    0.01401    0.00515
C1G2  1    1.206401    0.411040    0.399239    11.00000    0.02729    0.04527 =
         0.03754    0.00200   -0.00271    0.00194
AFIX  13
H1G2  2    1.272480    0.411981    0.397232    11.00000   -1.20000
AFIX   0
C2G2  1    1.178375    0.370064    0.442798    11.00000    0.03125    0.04200 =
         0.03638    0.00351   -0.00190    0.00360
AFIX  13
H2G2  2    1.204267    0.388439    0.473361    11.00000   -1.20000
AFIX   0
C3G2  1    1.078204    0.370249    0.447365    11.00000    0.03278    0.03496 =
         0.03088    0.00257   -0.00198    0.00078
AFIX  13
H3G2  2    1.052638    0.346708    0.418913    11.00000   -1.20000
AFIX   0
C4G2  1    1.039350    0.436446    0.448126    11.00000    0.02832    0.03410 =
         0.03226   -0.00340   -0.00464   -0.00059
AFIX  13
H4G2  2    1.050140    0.456395    0.480801    11.00000   -1.20000
AFIX   0
C5G2  1    1.078923    0.478100    0.407582    11.00000    0.03249    0.03637 =
         0.03585    0.00009   -0.00090    0.00040
AFIX  13
H5G2  2    1.055986    0.463632    0.375099    11.00000   -1.20000
AFIX   0
C6G2  1    1.057064    0.546866    0.414366    11.00000    0.04610    0.03298 =
         0.05206    0.00148    0.00504   -0.00170
AFIX  23
H6G3  2    0.993317    0.551747    0.421871    11.00000   -1.20000
H6G4  2    1.091497    0.564369    0.442086    11.00000   -1.20000
AFIX   0
C7G2  1    1.295348    0.295474    0.450260    11.00000    0.04157    0.07621 =
         0.11299    0.02270    0.00748    0.02328
AFIX 137
H7G4  2    1.332384    0.312685    0.423972    11.00000   -1.50000
H7G5  2    1.305796    0.249866    0.453213    11.00000   -1.50000
H7G6  2    1.310350    0.316296    0.481242    11.00000   -1.50000
AFIX   0
C8G2  1    1.009216    0.279367    0.483415    11.00000    0.04900    0.03276 =
         0.07298    0.00390    0.01131    0.00008
AFIX 137
H8G4  2    0.954342    0.286703    0.465133    11.00000   -1.50000
H8G5  2    0.995291    0.259574    0.514951    11.00000   -1.50000
H8G6  2    1.048020    0.251361    0.464508    11.00000   -1.50000
AFIX   0
C9G2  1    1.058892    0.645416    0.374196    11.00000    0.09657    0.03972 =
         0.10399    0.01428    0.01839    0.00400
AFIX 137
H9G4  2    0.995377    0.651162    0.379978    11.00000   -1.50000
H9G5  2    1.075633    0.666573    0.343626    11.00000   -1.50000
H9G6  2    1.092334    0.663782    0.401472    11.00000   -1.50000
AFIX   0
O2G3  3    1.230869    0.266760    0.206377    11.00000    0.07078    0.04998 =
         0.05494   -0.01002    0.01004   -0.01069
O3G3  3    1.214912    0.265915    0.310351    11.00000    0.06318    0.03903 =
         0.05458    0.01188    0.00970    0.00218
O4G3  3    1.171983    0.384965    0.355715    11.00000    0.02859    0.04305 =
         0.03408    0.00095    0.00115   -0.00046
O5G3  3    1.275076    0.432004    0.238280    11.00000    0.02838    0.04082 =
         0.03507    0.00174   -0.00015   -0.00361
O6G3  3    1.333859    0.499226    0.323084    11.00000    0.03836    0.03793 =
         0.05213   -0.00639   -0.00990    0.00345
C1G3  1    1.248737    0.381357    0.208380    11.00000    0.02542    0.04112 =
         0.03754    0.00370   -0.00048    0.00076
AFIX  13
H1G3  2    1.290536    0.378119    0.180088    11.00000   -1.20000
AFIX   0
C2G3  1    1.251046    0.319167    0.237088    11.00000    0.03368    0.04022 =
         0.04203    0.00180    0.00209    0.00138
AFIX  13
H2G3  2    1.314251    0.313278    0.246967    11.00000   -1.20000
AFIX   0
C3G3  1    1.199252    0.323144    0.284830    11.00000    0.03304    0.03557 =
         0.04058    0.00474    0.00221    0.00101
AFIX  13
H3G3  2    1.134660    0.326984    0.277397    11.00000   -1.20000
AFIX   0
C4G3  1    1.229555    0.381120    0.313903    11.00000    0.02612    0.03966 =
         0.03469    0.00527    0.00219    0.00095
AFIX  13
H4G3  2    1.292322    0.375681    0.324744    11.00000   -1.20000
AFIX   0
C5G3  1    1.220915    0.439838    0.281553    11.00000    0.02591    0.03903 =
         0.03591    0.00457    0.00019    0.00232
AFIX  13
H5G3  2    1.157821    0.443006    0.270753    11.00000   -1.20000
AFIX   0
C6G3  1    1.246768    0.502389    0.303403    11.00000    0.03560    0.03544 =
         0.03839    0.00697    0.00060    0.00702
AFIX  23
H8    2    1.244232    0.535625    0.277885    11.00000   -1.20000
H9    2    1.204484    0.513845    0.329649    11.00000   -1.20000
AFIX   0
C7G3  1    1.143993    0.246731    0.201661    11.00000    0.08992    0.06279 =
         0.06788   -0.00853    0.00148   -0.02115
AFIX 137
H16   2    1.125601    0.225101    0.231739    11.00000   -1.50000
H17   2    1.139274    0.217516    0.173907    11.00000   -1.50000
H18   2    1.105634    0.283406    0.196002    11.00000   -1.50000
AFIX   0
C8G3  1    1.139789    0.239991    0.334849    11.00000    0.09988    0.04942 =
         0.05984    0.00967    0.01978   -0.02243
AFIX 137
H8G7  2    1.127807    0.264437    0.364623    11.00000   -1.50000
H8G8  2    1.151755    0.195844    0.343617    11.00000   -1.50000
H8G9  2    1.088204    0.241885    0.313133    11.00000   -1.50000
AFIX   0
C9G3  1    1.359481    0.558538    0.341999    11.00000    0.06893    0.04342 =
         0.07614   -0.01444   -0.02418   -0.00015
AFIX 137
H19   2    1.358966    0.590052    0.315666    11.00000   -1.50000
H20   2    1.419266    0.555424    0.355719    11.00000   -1.50000
H21   2    1.318023    0.571368    0.367759    11.00000   -1.50000
AFIX   0
O2G4  3    1.117172    0.373033    0.019119    11.00000    0.04790    0.07255 =
         0.03572   -0.01100    0.00163    0.00845
O3G4  3    1.247589    0.368154    0.096191    11.00000    0.02820    0.04581 =
         0.05374   -0.01152   -0.00034    0.00346
O4G4  3    1.161659    0.390668    0.190066    11.00000    0.02505    0.04294 =
         0.03791    0.00410   -0.00132   -0.00230
O5G4  3    1.050377    0.497497    0.105066    11.00000    0.03383    0.03602 =
         0.03787    0.00270   -0.00454   -0.00304
O6G4  3    0.988558    0.537636    0.202046    11.00000    0.04949    0.06533 =
         0.05182   -0.02080   -0.00008    0.00927
C1G4  1    1.037079    0.455222    0.065466    11.00000    0.03310    0.04114 =
         0.03052    0.00529   -0.00003   -0.00163
AFIX  13
H1G4  2    1.021534    0.480223    0.035580    11.00000   -1.20000
AFIX   0
C2G4  1    1.123851    0.419770    0.056062    11.00000    0.02930    0.05231 =
         0.03438   -0.00059    0.00338   -0.00381
AFIX  13
H2G4  2    1.169508    0.451294    0.045676    11.00000   -1.20000
AFIX   0
C3G4  1    1.157138    0.386659    0.101892    11.00000    0.02618    0.03983 =
         0.03992   -0.00191    0.00133   -0.00430
AFIX  13
H3G4  2    1.120196    0.348235    0.108145    11.00000   -1.20000
AFIX   0
C4G4  1    1.155151    0.429228    0.147029    11.00000    0.02614    0.03568 =
         0.03417   -0.00032    0.00041   -0.00179
AFIX  13
H4G4  2    1.206325    0.459203    0.145878    11.00000   -1.20000
AFIX   0
C5G4  1    1.069163    0.466600    0.150711    11.00000    0.02714    0.03645 =
         0.03424   -0.00121   -0.00444   -0.00160
AFIX  13
H5G4  2    1.019557    0.437158    0.159001    11.00000   -1.20000
AFIX   0
C6G4  1    1.074264    0.518135    0.188834    11.00000    0.03639    0.04525 =
         0.04536   -0.00838   -0.01291    0.00745
AFIX  23
H6G5  2    1.105867    0.502223    0.218117    11.00000   -1.20000
H6G6  2    1.107788    0.554588    0.175620    11.00000   -1.20000
AFIX   0
C7G4  1    1.104392    0.397490   -0.028588    11.00000    0.09076    0.11589 =
         0.03355   -0.00875    0.00859    0.01201
AFIX 137
H7G7  2    1.047140    0.419190   -0.030221    11.00000   -1.50000
H7G8  2    1.105319    0.362725   -0.052339    11.00000   -1.50000
H7G9  2    1.151862    0.427501   -0.036258    11.00000   -1.50000
AFIX   0
C8G4  1    1.262442    0.305238    0.079835    11.00000    0.05323    0.05226 =
         0.07631   -0.01845   -0.00312    0.01108
AFIX 137
H843  2    1.228112    0.275811    0.100054    11.00000   -1.50000
H841  2    1.325556    0.295139    0.082601    11.00000   -1.50000
H842  2    1.243906    0.301354    0.045566    11.00000   -1.50000
AFIX   0
C9G4  1    0.988991    0.583746    0.239381    11.00000    0.09112    0.08981 =
         0.07716   -0.04134   -0.00709    0.02885
AFIX 137
H9G7  2    1.014036    0.565517    0.269337    11.00000   -1.50000
H9G8  2    0.928260    0.597830    0.245727    11.00000   -1.50000
H9G9  2    1.024976    0.619936    0.229025    11.00000   -1.50000
AFIX   0
O2G5  3    0.718345    0.308213    0.005730    11.00000    0.04128    0.03945 =
         0.05034   -0.01192   -0.00216   -0.00492
O3G5  3    0.901541    0.336186   -0.002652    11.00000    0.03819    0.04934 =
         0.04365   -0.01196   -0.00065    0.01196
O4G5  3    0.969106    0.411451    0.074706    11.00000    0.02764    0.03714 =
         0.03227    0.00308   -0.00360   -0.00065
O5G5  3    0.736464    0.462568    0.065113    11.00000    0.02774    0.03146 =
         0.03454   -0.00023   -0.00152    0.00208
O6G5  3    0.871348    0.556820    0.060195    11.00000    0.05296    0.03106 =
         0.03988   -0.00435   -0.00766   -0.00522
C1G5  1    0.696142    0.404173    0.053419    11.00000    0.03074    0.03391 =
         0.02853    0.00300   -0.00048   -0.00341
AFIX  13
H1G5  2    0.636797    0.412391    0.038494    11.00000   -1.20000
AFIX   0
C2G5  1    0.753470    0.368751    0.016670    11.00000    0.03173    0.03309 =
         0.02973   -0.00170   -0.00052   -0.00210
AFIX  13
H2G5  2    0.755879    0.393949   -0.014306    11.00000   -1.20000
AFIX   0
C3G5  1    0.847538    0.360249    0.035627    11.00000    0.03176    0.03297 =
         0.02964    0.00035    0.00046    0.00476
AFIX  13
H3G5  2    0.847531    0.329973    0.063778    11.00000   -1.20000
AFIX   0
C4G5  1    0.884787    0.423608    0.052078    11.00000    0.02740    0.03323 =
         0.02680    0.00310   -0.00297    0.00234
AFIX  13
H4G5  2    0.893638    0.451332    0.022800    11.00000   -1.20000
AFIX   0
C5G5  1    0.821497    0.456379    0.087976    11.00000    0.03048    0.03486 =
         0.02657    0.00048   -0.00145    0.00245
AFIX  13
H5G5  2    0.815440    0.429689    0.118036    11.00000   -1.20000
AFIX   0
C6G5  1    0.848572    0.522122    0.102711    11.00000    0.03398    0.04048 =
         0.03258   -0.00765   -0.00257    0.00210
AFIX  23
H34   2    0.799162    0.543293    0.119998    11.00000   -1.20000
H4    2    0.899898    0.520144    0.125204    11.00000   -1.20000
AFIX   0
C7G5  1    0.640862    0.311835   -0.023283    11.00000    0.03584    0.06820 =
         0.07172   -0.03198   -0.00651   -0.00843
AFIX 137
H22   2    0.593799    0.332735   -0.004612    11.00000   -1.50000
H23   2    0.621822    0.269061   -0.032295    11.00000   -1.50000
H24   2    0.653317    0.336219   -0.053029    11.00000   -1.50000
AFIX   0
C8G5  1    0.937980    0.275872    0.006317    11.00000    0.06246    0.05835 =
         0.07906   -0.02145   -0.00856    0.02669
AFIX 137
H25   2    0.973111    0.277107    0.036479    11.00000   -1.50000
H26   2    0.976014    0.263691   -0.021191    11.00000   -1.50000
H27   2    0.890146    0.244894    0.009898    11.00000   -1.50000
AFIX   0
C9G5  1    0.892301    0.620471    0.071630    11.00000    0.08376    0.03779 =
         0.06111   -0.00938   -0.00689   -0.01460
AFIX 137
H28   2    0.841407    0.640533    0.087573    11.00000   -1.50000
H29   2    0.906661    0.643383    0.041449    11.00000   -1.50000
H30   2    0.943330    0.621526    0.093778    11.00000   -1.50000
AFIX   0
O2G6  3    0.538697    0.252559    0.220246    11.00000    0.06066    0.04066 =
         0.03745    0.00539   -0.00162   -0.02258
O3G6  3    0.618780    0.246257    0.126517    11.00000    0.05718    0.03521 =
         0.04475   -0.00738    0.00629   -0.00842
O4G6  3    0.685177    0.366911    0.096094    11.00000    0.02901    0.04189 =
         0.03303    0.00743    0.00334   -0.00043
O5G6  3    0.486045    0.406676    0.168872    11.00000    0.02752    0.05146 =
         0.03020    0.00552    0.00233   -0.00142
O6G6  3    0.498894    0.461463    0.064836    11.00000    0.03428    0.06644 =
         0.03750    0.01230    0.00442    0.00352
C1G6  1    0.497181    0.360701    0.206067    11.00000    0.02640    0.04864 =
         0.02602    0.00051   -0.00186   -0.00863
AFIX  13
H1G6  2    0.439614    0.355058    0.223611    11.00000   -1.20000
AFIX   0
C2G6  1    0.523558    0.298049    0.183098    11.00000    0.03995    0.04188 =
         0.02886   -0.00066   -0.00336   -0.01583
AFIX  13
H2G6  2    0.473653    0.282982    0.162050    11.00000   -1.20000
AFIX   0
C3G6  1    0.605582    0.304746    0.151367    11.00000    0.03731    0.03492 =
         0.03229   -0.00346   -0.00094   -0.00821
AFIX  13
H3G6  2    0.657642    0.312659    0.173144    11.00000   -1.20000
AFIX   0
C4G6  1    0.597628    0.359410    0.115499    11.00000    0.02962    0.03937 =
         0.02842   -0.00096    0.00141   -0.00604
AFIX  13
H4G6  2    0.555751    0.347896    0.088568    11.00000   -1.20000
AFIX   0
C5G6  1    0.565202    0.419445    0.141454    11.00000    0.02914    0.04125 =
         0.03097    0.00082    0.00307   -0.00416
AFIX  13
H5G6  2    0.612083    0.432633    0.165213    11.00000   -1.20000
AFIX   0
C6G6  1    0.545472    0.475618    0.108657    11.00000    0.03454    0.04095 =
         0.04132    0.00361    0.00821    0.00565
AFIX  23
H1    2    0.510453    0.506717    0.127628    11.00000   -1.20000
H2    2    0.602208    0.496090    0.099818    11.00000   -1.20000
AFIX   0
C7G6  1    0.487802    0.196503    0.214965    11.00000    0.07280    0.03733 =
         0.07632   -0.00227    0.00793   -0.02304
AFIX 137
H7GX  2    0.424680    0.207092    0.216082    11.00000   -1.50000
H7GY  2    0.501953    0.167214    0.241671    11.00000   -1.50000
H7GZ  2    0.501639    0.176507    0.183494    11.00000   -1.50000
AFIX   0
C8G6  1    0.708202    0.226985    0.122085    11.00000    0.07122    0.03866 =
         0.07370   -0.00493    0.01478    0.00533
AFIX 137
H8GX  2    0.739833    0.256480    0.100616    11.00000   -1.50000
H8GY  2    0.710611    0.184330    0.108064    11.00000   -1.50000
H8GZ  2    0.736042    0.226807    0.154508    11.00000   -1.50000
AFIX   0
C9G6  1    0.407649    0.449838    0.070872    11.00000    0.03770    0.10111 =
         0.05242    0.01355    0.00008    0.00043
AFIX 137
H31   2    0.399312    0.410140    0.088842    11.00000   -1.50000
H32   2    0.379385    0.446593    0.038659    11.00000   -1.50000
H33   2    0.380826    0.484702    0.089309    11.00000   -1.50000
AFIX   0
O2G7  3    0.502000    0.372917    0.412204    11.00000    0.04153    0.05047 =
         0.02786    0.00058    0.00078   -0.00193
O3G7  3    0.445834    0.334594    0.317301    11.00000    0.03182    0.03742 =
         0.03634    0.00198   -0.00448   -0.00337
O4G7  3    0.562192    0.379457    0.240240    11.00000    0.02761    0.03805 =
         0.02885   -0.00397   -0.00143   -0.00361
O5G7  3    0.581957    0.501985    0.334239    11.00000    0.03900    0.03204 =
         0.03286   -0.00263   -0.00457    0.00265
O6G7  3    0.670730    0.556104    0.250640    11.00000    0.11546    0.09871 =
         0.07754    0.04428   -0.01121   -0.05528
C1G7  1    0.583348    0.462289    0.375857    11.00000    0.03171    0.03689 =
         0.02954   -0.00299   -0.00414    0.00723
AFIX  13
H1G7  2    0.572963    0.488697    0.405704    11.00000   -1.20000
AFIX   0
C2G7  1    0.508507    0.414302    0.371290    11.00000    0.02749    0.04156 =
         0.02950   -0.00086    0.00014    0.00252
AFIX  13
H2G7  2    0.451461    0.437981    0.368257    11.00000   -1.20000
AFIX   0
C3G7  1    0.520603    0.374223    0.325350    11.00000    0.02547    0.03284 =
         0.03184    0.00105   -0.00292    0.00207
AFIX  13
H3G7  2    0.574996    0.347611    0.328713    11.00000   -1.20000
AFIX   0
C4G7  1    0.529535    0.417191    0.280733    11.00000    0.03137    0.03274 =
         0.02785   -0.00124   -0.00299    0.00342
AFIX  13
H4G7  2    0.470707    0.435881    0.272210    11.00000   -1.20000
AFIX   0
C5G7  1    0.597170    0.469676    0.288893    11.00000    0.03647    0.03209 =
         0.03026   -0.00137   -0.00272    0.00072
AFIX  13
H5G7  2    0.657893    0.450850    0.289308    11.00000   -1.20000
AFIX   0
C6G7  1    0.593019    0.520291    0.249712    11.00000    0.06972    0.03343 =
         0.03601    0.00166   -0.00109   -0.00448
AFIX  23
H6G7  2    0.585933    0.500329    0.217141    11.00000   -1.20000
H6G8  2    0.541356    0.548100    0.255566    11.00000   -1.20000
AFIX   0
C7G7  1    0.480286    0.404437    0.456518    11.00000    0.05620    0.07809 =
         0.03152   -0.00494    0.00799   -0.00770
AFIX 137
H13   2    0.531477    0.428896    0.467815    11.00000   -1.50000
H14   2    0.464153    0.373156    0.481469    11.00000   -1.50000
H15   2    0.430237    0.433020    0.450865    11.00000   -1.50000
AFIX   0
C8G7  1    0.457372    0.270995    0.334591    11.00000    0.04790    0.03935 =
         0.04419    0.00149   -0.00015   -0.00409
AFIX 137
H5    2    0.506302    0.250972    0.316839    11.00000   -1.50000
H6    2    0.402849    0.246916    0.329040    11.00000   -1.50000
H7    2    0.470842    0.271668    0.369702    11.00000   -1.50000
AFIX   0
C9G7  1    0.678183    0.599865    0.212456    11.00000    0.13700    0.06321 =
         0.08113    0.02059    0.05090   -0.00987
AFIX 137
H9GX  2    0.690517    0.577476    0.181770    11.00000   -1.50000
H9GY  2    0.726618    0.629325    0.219535    11.00000   -1.50000
H9GZ  2    0.622639    0.623469    0.209297    11.00000   -1.50000
AFIX   0
HKLF 4

REM  c:\tmbala\tmbala in P2(1)2(1)2(1)
REM R1 =  0.0431 for   16146 Fo > 4sig(Fo)  and  0.0688 for all   21659 data
REM   1013 parameters refined using      0 restraints

END

WGHT      0.0487      1.8039

REM Instructions for potential hydrogen bonds
EQIV $1 x-1/2, -y+1/2, -z+1
HTAB O12 O3G2_$1
HTAB C5 O6G4
EQIV $2 -x+3/2, -y+1, z+1/2
HTAB C1G1 O6G6_$2
HTAB C2G1 O5G5_$2
HTAB C2G1 O6G5_$2
HTAB C6G1 O5G7
HTAB C6G2 O5G1
EQIV $3 x+1/2, -y+1/2, -z+1
HTAB C7G2 O2G1_$3
HTAB C8G2 O2G1
HTAB C1G3 O3G4
EQIV $4 x+1, y, z
HTAB C4G3 O3G7_$4
HTAB C6G3 O5G2
HTAB C6G3 O6G2
HTAB C7G3 O4G4
HTAB C8G3 O2G2
HTAB C8G3 O4G3
HTAB C8G4 O2G4
HTAB C1G5 O6G6
EQIV $5 -x+3/2, -y+1, z-1/2
HTAB C2G5 O6G1_$5
HTAB C6G5 O5G4
HTAB C6G5 O6G4
HTAB C9G5 O3G1_$5
HTAB C1G6 O3G7
HTAB C6G6 O5G5
HTAB C8G6 O4G6
EQIV $6 x-1, y, z
HTAB C9G6 O3G4_$6
HTAB C9G6 O5G6
HTAB C2G7 O6G3_$6
HTAB C8G7 O2G7

REM Highest difference peak  0.538,  deepest hole -0.584,  1-sigma level  0.038
Q1    1   0.9156  0.3114  0.2898  11.00000  0.05    0.54
Q2    1   1.2253  0.2150  0.2159  11.00000  0.05    0.35
Q3    1   0.6724  0.5289  0.2320  11.00000  0.05    0.27
Q4    1   0.9103  0.4311  0.2911  11.00000  0.05    0.27
Q5    1   0.9470  0.3811  0.2577  11.00000  0.05    0.25
Q6    1   0.9400  0.3807  0.3115  11.00000  0.05    0.21
Q7    1   1.1823  0.2861  0.2085  11.00000  0.05    0.19
Q8    1   0.8972  0.3936  0.2311  11.00000  0.05    0.19
Q9    1   1.0064  0.2728  0.2022  11.00000  0.05    0.19
Q10   1   1.2291  0.4123  0.2983  11.00000  0.05    0.18
Q11   1   0.5634  0.2989  0.1685  11.00000  0.05    0.18
Q12   1   1.2572  0.2682  0.3241  11.00000  0.05    0.18
Q13   1   0.7306  0.3840  0.0406  11.00000  0.05    0.17
Q14   1   0.7948  0.4015  0.4642  11.00000  0.05    0.17
Q15   1   0.8515  0.4366  0.0695  11.00000  0.05    0.17
Q16   1   0.7190  0.2792  0.4135  11.00000  0.05    0.17
Q17   1   0.6341  0.5670  0.2502  11.00000  0.05    0.17
Q18   1   1.2217  0.3281  0.2590  11.00000  0.05    0.17
Q19   1   0.5561  0.4395  0.1165  11.00000  0.05    0.16
Q20   1   0.5151  0.3321  0.1940  11.00000  0.05    0.16
;
_shelx_res_checksum    6833

_shelx_hkl_file
;
   2   0   0 613.373  16.245   2
  -2   0   0 610.823  16.065   2
   2   0   0 616.524  16.362   2
  -3   0   0 -0.4793  0.5318   2
   3   0   0 0.94214 0.51406   2
   4   0   0 680.420  17.368   2
   4   0   0 661.930  17.279   2
  -4   0   0 664.187  17.225   2
   5   0   0 -0.0382  0.5830   2
  -5   0   0 0.57554 0.72859   2
   5   0   0 0.51822 0.57181   2
   6   0   0 -0.1496  0.5440   2
  -6   0   0 0.04143 0.75172   2
   6   0   0 0.18820 0.55723   2
   7   0   0 -0.9878  0.4810   2
  -7   0   0 -0.4212  0.8413   2
  -8   0   0 94.7379  3.1907   2
  -9   0   0 -1.6302  0.9869   2
  -9   0   0 -0.5123  0.5332   1
  -9   0   0 -0.8671  0.5346   1
 -10   0   0 60.6603  1.9905   1
 -10   0   0 57.3572  2.5515   2
 -10   0   0 59.7489  2.0036   1
 -11   0   0 0.22889 0.87141   1
 -11   0   0 0.17906 0.80942   1
 -12   0   0 55.4890  2.2007   1
 -13   0   0 -1.8005  1.0508   1
 -14   0   0 6.48438 1.37862   1
 -15   0   0 -0.7957  1.3113   1
 -16   0   0 1.59114 1.55194   1
 -17   0   0 -2.4623  1.5723   1
 -18   0   0 16.5175  2.2441   1
 -19   0   0 -2.0826  1.9348   1
 -20   0   0 40.1527  3.1602   1
  -1   1   0 563.230  15.817   1
   1  -1   0 658.458  16.387   2
   1  -1   0 677.783  16.015   1
  -1   1   0 584.328  16.280   2
  -1   1   0 634.825  15.949   1
   1  -1   0 656.707  16.321   2
  -2   1   0 3000.49   72.05   1
   2  -1   0 2802.81   73.41   2
   2  -1   0 2837.76   73.89   2
   2  -1   0 2821.62   72.58   1
  -2   1   0 2895.44   72.18   1
  -2   1   0 2839.88   73.75   2
  -3   1   0 433.373  11.400   2
  -3   1   0 449.447  11.056   1
   3  -1   0 423.968  11.409   2
  -3   1   0 449.371  11.093   1
   3  -1   0 429.433  11.375   2
  -4   1   0 1877.88   46.32   1
   4  -1   0 1819.38   47.39   2
  -4   1   0 1909.87   46.49   1
  -4   1   0 1830.27   47.31   2
   4  -1   0 1856.57   47.30   2
  -5   1   0 349.214   8.627   1
   5  -1   0 332.462   8.956   2
  -5   1   0 325.407   9.034   2
  -5   1   0 348.536   8.649   1
   5  -1   0 335.473   8.987   2
  -6   1   0 41.4256  1.9291   2
   6  -1   0 41.6931  1.7619   2
  -6   1   0 40.3275  1.4509   1
  -6   1   0 40.8631  1.4918   1
  -7   1   0 1.72194 0.72726   1
  -7   1   0 3.24752 1.06792   2
   7  -1   0 2.20015 0.86800   2
   7  -1   0 1.03537 0.86904   2
  -7   1   0 0.83160 0.67261   1
  -8   1   0 -1.0876  1.0184   2
   8  -1   0 -3.2981  0.7756   2
  -8   1   0 -1.5813  0.7120   1
  -8   1   0 -2.1376  0.7474   1
   8  -1   0 -0.7179  0.7667   2
  -9   1   0 9.98766 1.00978   1
   9  -1   0 12.4008  0.9510   2
  -9   1   0 10.3614  1.3285   2
   9  -1   0 8.75479 0.95518   2
  -9   1   0 9.50084 1.00090   1
 -10   1   0 28.5010  1.6552   1
  10  -1   0 26.6531  1.2170   2
 -10   1   0 29.3090  1.9135   2
  10  -1   0 25.7291  1.2513   2
 -10   1   0 27.3034  1.5902   1
 -11   1   0 172.840   5.630   2
 -11   1   0 184.430   5.190   1
 -12   1   0 2.95382 1.16798   1
 -12  -1   0 1.80915 0.79502   1
 -13   1   0 9.28711 1.46196   1
 -13  -1   0 8.39585 1.08760   1
 -14  -1   0 -1.5905  0.9898   1
 -14   1   0 -1.1033  1.3597   1
 -15  -1   0 1.04454 1.22525   1
 -15   1   0 -1.9169  1.4859   1
 -16  -1   0 7.82111 1.55840   1
 -16   1   0 10.8700  1.9070   1
 -17   1   0 1.49611 1.79580   1
 -17  -1   0 2.75008 1.60543   1
 -18  -1   0 6.62659 1.89655   1
 -18   1   0 6.80092 2.13009   1
 -19  -1   0 7.57996 2.10720   1
 -19   1   0 15.2466  2.5095   1
 -20   1   0 1.91520 2.23960   1
   0   2   0 5398.03  137.72   2
   0   2   0 5337.43  137.10   2
   0  -2   0 5363.91  133.67   1
   0  -2   0 5412.47  134.22   1
   0  -2   0 5451.61  137.61   2
   0   2   0 5044.28  133.91   1
   1   2   0 608.357  15.918   2
  -1  -2   0 624.541  15.807   2
  -1   2   0 599.537  15.466   2
   1  -2   0 595.770  15.478   2
   1  -2   0 569.218  15.045   1
   1   2   0 598.563  15.991   2
   2  -2   0 1265.20   32.46   2
   2  -2   0 1298.47   31.64   1
  -2   2   0 1218.64   32.41   2
  -2   2   0 1294.57   31.66   1
   3  -2   0 9696.94  249.36   2
  -3   2   0 9883.33  243.15   1
  -3   2   0 9758.61  249.23   2
   3  -2   0 9999.99  243.28   1
   3  -2   0 9547.19  248.34   2
  -4   2   0 522.166  13.618   2
  -4   2   0 532.471  13.208   1
   4  -2   0 520.461  13.577   2
   4  -2   0 513.347  13.061   1
   4  -2   0 505.369  13.597   2
   5  -2   0 116.553   3.657   2
  -5   2   0 117.688   3.710   2
  -5   2   0 119.934   3.451   1
   5  -2   0 117.579   3.674   2
   6  -2   0 114.773   3.638   2
  -6   2   0 115.982   3.709   2
   6  -2   0 113.526   3.614   2
  -6   2   0 116.010   3.416   1
  -7   2   0 24.5988  1.5139   1
   7  -2   0 26.5528  1.6499   2
   7  -2   0 29.0202  1.7140   2
  -7   2   0 27.6626  1.8300   2
  -8   2   0 192.907   5.335   1
   8  -2   0 190.618   5.512   2
  -8   2   0 187.389   5.698   2
   9  -2   0 305.291   8.407   2
   9  -2   0 309.057   8.375   2
  -9   2   0 306.426   8.684   2
  -9   2   0 305.977   8.235   1
  10  -2   0 101.466   3.311   2
 -10   2   0 101.022   3.408   1
  10  -2   0 100.666   3.262   2
 -10   2   0 106.070   3.854   2
 -11   2   0 173.397   5.173   1
  11  -2   0 171.000   4.895   2
 -11   2   0 167.722   5.536   2
  11  -2   0 174.536   4.942   2
  12  -2   0 160.211   4.383   2
 -12   2   0 154.071   4.922   1
 -13   2   0 64.2846  2.9293   1
 -14  -2   0 -0.4251  0.8952   1
 -14   2   0 -1.6811  1.5027   1
 -15  -2   0 57.6529  2.3270   1
 -15   2   0 55.5307  3.0447   1
 -16  -2   0 -0.3657  1.2055   1
 -16   2   0 -1.2636  1.7193   1
 -17   2   0 2.63238 1.91191   1
 -17  -2   0 7.18672 1.54243   1
 -18   2   0 8.85605 2.25657   1
 -19   2   0 9.29042 2.42847   1
 -20   2   0 5.75918 2.49101   1
   0   3   0 -1.3945  0.5396   1
   0   3   0 -2.2784  0.5446   2
   0   3   0 -1.1252  0.6143   2
   0  -3   0 -1.0070  0.5875   2
   0  -3   0 -1.4491  0.5646   1
   1   3   0 370.505   9.488   2
  -1   3   0 353.794   9.318   1
   1  -3   0 362.491   9.604   2
   1   3   0 351.858   9.490   2
  -1   3   0 360.983   9.590   2
  -1  -3   0 377.434   9.399   1
  -1  -3   0 367.068   9.493   2
  -2  -3   0 90.4117  2.5576   2
  -2   3   0 87.1662  2.9330   2
   2  -3   0 88.0636  2.7379   1
   2  -3   0 91.3437  2.9434   2
  -2   3   0 91.1404  2.7973   1
  -3   3   0 840.176  21.596   2
  -3   3   0 844.605  21.030   1
   3  -3   0 831.221  21.603   2
   3  -3   0 820.405  20.950   1
  -4   3   0 58.0851  2.4507   2
   4  -3   0 58.2216  2.4290   2
   4  -3   0 59.2153  2.0386   1
  -4   3   0 57.5985  2.2908   1
  -5   3   0 217.711   6.265   2
  -5   3   0 220.839   6.002   1
   5  -3   0 211.604   5.704   1
   5  -3   0 219.361   6.242   2
   6  -3   0 40.0506  2.0624   2
  -6   3   0 40.8510  2.1471   2
  -6   3   0 37.8399  1.9392   1
   6  -3   0 39.0317  2.1229   2
   7  -3   0 21.6597  1.5617   2
  -7   3   0 16.8111  1.4219   1
   7  -3   0 21.1310  1.6243   2
  -7   3   0 20.3243  1.5337   2
   8  -3   0 47.6072  2.3728   2
  -8   3   0 51.6757  2.5197   2
   8  -3   0 54.7276  2.2895   2
  -8   3   0 50.8820  2.2872   1
   9  -3   0 32.0230  2.0064   2
  -9   3   0 35.0543  2.2740   2
  -9   3   0 32.1686  1.9894   1
 -10   3   0 138.542   4.800   2
  10  -3   0 131.925   4.386   2
 -10   3   0 143.356   4.432   1
 -11   3   0 37.6422  2.2741   1
  11  -3   0 41.1698  2.0505   2
  11  -3   0 38.6073  2.0654   2
 -11   3   0 36.0898  2.4555   2
 -12   3   0 14.5956  1.7916   1
  12  -3   0 12.2591  1.3806   2
  12  -3   0 12.0828  1.3150   2
  13  -3   0 15.2368  1.2366   2
  13  -3   0 19.0062  1.3529   2
 -13   3   0 18.1448  1.9991   1
 -14   3   0 48.4368  2.8797   1
 -15   3   0 0.60596 1.66391   1
 -16   3   0 1.83162 1.77196   1
 -17   3   0 -1.2943  1.8311   1
 -18   3   0 2.44576 2.26529   1
 -19   3   0 -1.1142  2.1444   1
 -20   3   0 -0.2956  2.4400   1
   0  -4   0 3771.12   91.99   1
   0   4   0 3630.07   93.78   2
   0  -4   0 3567.36   93.32   2
   0   4   0 3753.88   91.97   1
  -1   4   0 154.692   4.387   1
  -1  -4   0 160.477   4.188   1
   1  -4   0 161.449   4.436   1
   1  -4   0 144.204   4.555   2
  -1  -4   0 163.627   4.202   1
  -1   4   0 152.434   4.562   2
   1   4   0 158.145   4.405   2
   1   4   0 151.495   4.357   2
  -1  -4   0 158.455   4.404   2
   2  -4   0 29.8751  1.8956   2
   2   4   0 33.5582  1.2969   2
   2   4   0 34.2534  1.3008   2
  -2   4   0 36.5844  1.9348   2
   2  -4   0 30.3909  1.6755   1
  -2   4   0 29.0099  1.7291   1
  -2  -4   0 33.8320  1.4257   2
  -3   4   0 1454.89   36.55   1
   3  -4   0 1429.10   36.48   1
  -3   4   0 1481.08   37.50   2
   3  -4   0 1484.62   37.53   2
   4  -4   0 19.8424  1.4897   2
  -4   4   0 21.6016  1.5225   2
  -4   4   0 20.0863  1.4296   1
   4  -4   0 18.8584  1.2518   1
  -5   4   0 12.1007  1.4430   2
   5  -4   0 13.3933  1.3476   2
  -5   4   0 12.3737  1.3459   1
   5  -4   0 13.4483  1.1310   1
   6  -4   0 412.915  10.621   1
   6  -4   0 408.183  11.325   2
  -6   4   0 407.624  11.319   2
  -6   4   0 427.178  10.979   1
  -7   4   0 13.7402  1.4614   1
  -7   4   0 12.8566  1.5423   2
   7  -4   0 10.8656  1.4190   2
   7  -4   0 13.5008  0.9020   1
   8  -4   0 1.87594 1.16752   2
  -8   4   0 5.04634 1.33214   1
  -8   4   0 5.39865 1.31294   2
   8  -4   0 3.18699 1.32054   2
   9  -4   0 707.237  19.038   2
  -9   4   0 699.809  19.177   2
   9  -4   0 743.355  19.032   2
  -9   4   0 718.478  18.599   1
  10  -4   0 -2.3761  1.2355   2
 -10   4   0 0.76370 1.35056   1
 -10   4   0 0.25398 1.37414   2
  11  -4   0 98.7417  3.6148   2
 -11   4   0 101.111   3.763   1
 -11   4   0 91.7695  3.9820   2
 -12   4   0 0.84527 1.55611   1
  12  -4   0 2.76804 1.35265   2
  12  -4   0 5.58929 1.33252   2
  13  -4   0 177.662   5.514   2
 -13   4   0 185.331   5.971   1
  14  -4   0 20.4804  1.5754   2
 -14   4   0 23.7822  2.2670   1
 -15   4   0 6.04605 1.94589   1
 -16   4   0 25.1698  2.5391   1
 -17   4   0 0.99446 2.05933   1
 -18   4   0 1.54495 2.20808   1
 -19   4   0 2.25924 2.34671   1
   0   5   0 0.06476 0.93602   2
   0   5   0 -0.2619  0.9065   1
   0  -5   0 -0.6766  0.9889   2
   0  -5   0 -1.2420  0.9419   1
  -1  -5   0 1.34588 0.96010   2
   1  -5   0 2.90918 1.14671   2
   1   5   0 2.10454 0.94134   2
   1   5   0 2.27592 0.95351   2
  -1   5   0 -0.3568  1.1353   2
   1  -5   0 3.60844 1.04634   1
  -1   5   0 3.58780 1.06992   1
  -1  -5   0 3.32484 0.85746   1
  -2  -5   0 206.640   5.339   1
  -2  -5   0 198.152   5.619   2
  -2   5   0 211.168   5.985   2
   2  -5   0 204.549   6.004   2
   2  -5   0 197.382   5.712   1
   2   5   0 205.886   5.571   2
   2   5   0 209.230   5.589   2
  -2   5   0 203.810   5.827   1
   3  -5   0 324.243   8.986   2
  -3  -5   0 321.519   8.509   2
  -3   5   0 331.053   8.971   2
  -3   5   0 330.692   8.716   1
   3  -5   0 310.051   8.587   1
   4  -5   0 46.5559  2.3354   2
  -4   5   0 45.3243  2.2743   1
   4  -5   0 45.7193  2.0954   1
  -4   5   0 44.9280  2.3122   2
   5  -5   0 1064.96   28.30   2
  -5   5   0 1095.36   27.55   1
  -5   5   0 1103.45   28.32   2
   5  -5   0 1089.68   27.38   1
   6  -5   0 114.696   4.181   2
   6  -5   0 124.048   3.662   1
  -6   5   0 112.987   4.130   2
  -6   5   0 127.092   4.029   1
  -7   5   0 633.220  17.317   2
   7  -5   0 651.719  16.393   1
  -7   5   0 658.194  16.824   1
   7  -5   0 639.461  17.307   2
  -8   5   0 43.7853  2.3973   1
   8  -5   0 43.4755  2.4825   2
  -8   5   0 40.0275  2.4249   2
  -9   5   0 -3.4576  1.4011   2
  -9   5   0 -2.7409  1.3639   1
   9  -5   0 -2.7237  1.3129   2
 -10   5   0 278.280   8.007   1
 -10   5   0 269.506   8.385   2
  10  -5   0 287.521   8.175   2
  10  -5   0 268.962   8.174   2
  11  -5   0 6.38486 1.52349   2
 -11   5   0 5.49236 1.60537   1
 -11   5   0 8.96119 1.91494   2
  12  -5   0 34.7269  2.5078   2
 -12   5   0 34.5570  2.4173   1
 -13   5   0 50.7674  3.1548   1
  13  -5   0 57.8923  2.8453   2
 -14   5   0 39.7252  2.8185   1
  14  -5   0 37.2449  2.3596   2
 -15   5   0 163.329   5.898   1
  15  -5   0 162.961   5.056   2
 -16   5   0 1.44032 2.05365   1
 -17   5   0 17.1269  2.6004   1
 -18   5   0 17.5514  2.7337   1
 -19   5   0 3.37935 2.54859   1
   0   6   0 1172.71   29.95   1
   0  -6   0 1201.85   30.84   2
   0  -6   0 1217.08   30.03   1
   0   6   0 1198.19   30.82   2
  -1  -6   0 246.049   7.057   2
   1   6   0 258.903   7.091   2
   1   6   0 244.568   7.049   2
  -1  -6   0 264.150   6.846   1
  -1   6   0 251.990   6.973   1
  -1   6   0 264.799   7.267   2
   1  -6   0 260.385   7.045   1
   2  -6   0 11.7412  1.4022   2
  -2   6   0 9.29966 1.27227   1
  -2  -6   0 11.7470  0.8674   1
   2   6   0 11.3405  1.0601   2
   2   6   0 11.4696  1.0396   2
  -2   6   0 14.0181  1.3530   2
  -2  -6   0 10.1450  1.0758   2
   2  -6   0 9.74218 1.22372   1
  -2  -6   0 12.6817  0.9152   1
  -3  -6   0 2157.58   54.73   2
   3  -6   0 2108.82   55.05   2
   3  -6   0 2079.77   53.61   1
   3   6   0 2202.09   55.36   2
  -3   6   0 2100.85   53.66   1
  -3   6   0 2216.25   55.08   2
   3   6   0 2202.46   54.94   2
  -4   6   0 668.528  17.001   1
   4  -6   0 648.146  16.856   1
   4  -6   0 635.800  17.461   2
  -4   6   0 668.781  17.499   2
   5  -6   0 32.9469  2.1956   2
  -5   6   0 36.8467  2.4232   2
  -5   6   0 30.7715  2.0173   1
   5  -6   0 32.4217  1.9238   1
   6  -6   0 462.873  12.192   1
  -6   6   0 487.928  12.934   2
  -6   6   0 455.875  12.475   1
   6  -6   0 458.712  12.849   2
  -7   6   0 96.1466  3.6099   1
   7  -6   0 94.4946  3.1722   1
  -7   6   0 97.7563  3.8578   2
   7  -6   0 91.5568  3.6608   2
  -8   6   0 139.550   5.010   2
   8  -6   0 148.966   4.240   1
   8  -6   0 147.118   5.052   2
  -8   6   0 147.051   4.869   1
   9  -6   0 -1.3094  1.4145   2
  -9   6   0 -0.7437  1.3749   2
  -9   6   0 -0.8854  1.3948   1
 -10   6   0 64.8279  3.3792   2
  10  -6   0 58.1306  3.0850   2
 -10   6   0 57.8148  3.0553   1
  11  -6   0 195.050   6.410   2
 -11   6   0 196.068   6.366   1
 -11   6   0 205.201   6.783   2
 -12   6   0 144.120   5.581   2
  12  -6   0 143.786   5.166   2
 -12   6   0 147.696   5.225   1
 -13   6   0 87.4781  3.9847   1
  13  -6   0 88.8885  3.7718   2
 -14   6   0 -2.0297  1.8404   1
  14  -6   0 2.22986 1.57482   2
 -15   6   0 77.9872  4.1206   1
  15  -6   0 80.9093  3.4007   2
 -16   6   0 0.29479 2.08536   1
  16  -6   0 -1.1888  1.3157   2
 -17   6   0 -1.2888  2.1881   1
 -18   6   0 3.05395 2.45438   1
 -19   6   0 -2.9931  2.4169   1
   0  -7   0 -0.3989  1.0313   1
   0   7   0 0.58465 1.06348   2
   0   7   0 -0.7323  0.9541   1
   0  -7   0 -0.4605  1.0620   2
   1   7   0 7.00896 1.13892   2
  -1  -7   0 6.36272 1.11696   2
  -1  -7   0 7.80777 1.12498   1
   1  -7   0 6.42382 1.16906   1
  -1   7   0 9.07080 1.27651   1
  -1   7   0 6.73282 1.31162   2
   1  -7   0 5.47007 1.29471   2
   2   7   0 366.442   9.958   2
   2  -7   0 373.010  10.354   2
  -2  -7   0 369.340  10.009   2
  -2  -7   0 385.413   9.639   1
  -2   7   0 365.306   9.992   1
   2  -7   0 379.775  10.019   1
   2   7   0 380.060   9.986   2
  -2   7   0 356.009  10.288   2
  -3   7   0 227.668   6.928   2
  -3  -7   0 231.361   6.420   2
   3  -7   0 236.346   6.933   2
   3  -7   0 227.902   6.625   1
   3   7   0 233.640   6.288   2
  -3  -7   0 238.846   6.011   1
  -3   7   0 214.730   6.592   1
   3   7   0 233.453   6.291   2
   4  -7   0 43.7769  2.5289   2
  -4   7   0 39.8990  2.2942   1
  -4  -7   0 38.6731  1.7756   2
   4  -7   0 40.1143  2.1641   1
  -4   7   0 42.7268  2.5079   2
   5  -7   0 93.4812  3.3219   1
  -5   7   0 84.7910  3.3885   1
  -5   7   0 86.2539  3.6116   2
   5  -7   0 92.2811  3.6311   2
  -6   7   0 421.265  12.059   2
   6  -7   0 432.104  12.099   2
  -6   7   0 442.895  11.746   1
   6  -7   0 425.336  11.465   1
  -7   7   0 274.695   8.178   2
   7  -7   0 265.802   8.121   2
  -7   7   0 258.300   7.749   1
   7  -7   0 267.873   7.432   1
  -8   7   0 49.6656  2.8605   1
  -8   7   0 48.7786  2.8846   2
   8  -7   0 51.2840  2.2188   1
   8  -7   0 56.6798  3.0370   2
  -9   7   0 83.0942  3.6810   1
   9  -7   0 84.1749  3.6565   2
   9  -7   0 86.8882  2.8729   1
  -9   7   0 84.7463  3.9064   2
  10  -7   0 70.1765  3.5199   2
 -10   7   0 74.1179  3.4883   1
 -10   7   0 70.6334  3.7217   2
 -11   7   0 145.153   5.262   1
  11  -7   0 142.516   5.265   2
 -11   7   0 147.361   5.600   2
 -12   7   0 41.4696  2.9442   1
  12  -7   0 43.7006  3.0652   2
 -12   7   0 40.9900  2.9853   2
 -13   7   0 -1.0975  1.8006   1
  13  -7   0 -1.8144  1.6646   2
 -14   7   0 0.47339 1.89410   1
  14  -7   0 1.55172 1.71584   2
  15  -7   0 80.8646  3.5883   2
 -15   7   0 71.3272  4.1215   1
 -16   7   0 2.77482 2.28450   1
  16  -7   0 0.86171 1.56535   2
  17  -7   0 -1.4970  1.3948   2
 -17   7   0 0.12469 2.25696   1
 -18   7   0 -1.0731  2.4146   1
 -19   7   0 27.4664  3.2497   1
   0   8   0 936.230  24.302   2
   0  -8   0 903.731  24.300   2
   0  -8   0 947.212  23.664   1
   0   8   0 935.431  23.545   1
   1  -8   0 15.2157  1.5846   2
  -1  -8   0 17.2979  1.5569   2
   1  -8   0 14.1791  1.4960   1
  -1  -8   0 15.7231  1.3462   1
  -1   8   0 12.1096  1.5488   2
   1   8   0 13.9365  1.4193   2
  -1   8   0 12.8990  1.4297   1
   2  -8   0 47.3745  2.3201   1
  -2   8   0 44.8011  2.4755   2
  -2  -8   0 42.9807  1.9301   1
   2  -8   0 43.7227  2.4898   2
   2   8   0 45.6483  2.0726   2
  -2  -8   0 39.7966  2.1400   2
   2   8   0 44.2553  2.1501   2
  -2   8   0 42.1779  2.4218   1
   3  -8   0 -0.3728  1.3739   2
  -3   8   0 -0.6441  1.2348   1
  -3  -8   0 0.88859 0.79944   1
  -3   8   0 0.87155 1.37786   2
  -3  -8   0 2.50513 0.80382   1
  -3  -8   0 3.74181 1.09942   2
   3   8   0 1.33905 0.92863   2
   3   8   0 1.38456 0.92191   2
   3  -8   0 -0.2693  1.2634   1
   4   8   0 84.1526  2.4534   2
  -4   8   0 74.1365  3.2417   1
   4   8   0 79.6520  2.4419   2
   4  -8   0 81.3742  3.4937   2
  -4   8   0 81.9224  3.4868   2
   4  -8   0 84.9752  3.2941   1
  -4  -8   0 81.8629  2.8542   2
  -5   8   0 178.427   5.817   1
   5  -8   0 185.333   6.042   2
   5  -8   0 187.576   5.662   1
  -5   8   0 190.698   6.037   2
   6  -8   0 8.46868 1.65451   2
  -6   8   0 6.81234 1.66552   2
   6  -8   0 8.12176 1.37788   1
  -6   8   0 10.4020  1.5839   1
   7  -8   0 16.2494  1.9198   2
  -7   8   0 17.7885  2.0537   2
   7  -8   0 12.9802  1.5403   1
  -7   8   0 14.8457  1.8639   1
  -8   8   0 -0.8941  1.4864   1
   8  -8   0 5.84466 1.70370   2
   8  -8   0 2.16370 1.12437   1
  -8   8   0 3.67051 1.72048   2
   9  -8   0 5.41811 1.17534   1
   9  -8   0 9.52590 1.91367   2
  -9   8   0 2.54367 1.71951   2
  -9   8   0 8.04599 1.76266   1
  10  -8   0 109.368   4.559   2
 -10   8   0 111.046   4.593   2
 -10   8   0 104.407   4.414   1
  10  -8   0 106.099   3.399   1
  11  -8   0 61.5650  3.5376   2
 -11   8   0 60.5361  3.5560   1
 -11   8   0 65.5918  3.6623   2
 -12   8   0 164.363   5.963   1
  12  -8   0 166.257   6.080   2
 -12   8   0 167.984   6.271   2
  13  -8   0 6.80139 1.91941   2
 -13   8   0 6.47043 2.10772   1
  14  -8   0 11.3369  2.1166   2
 -14   8   0 13.2357  2.4572   1
  15  -8   0 -1.3403  1.6579   2
 -15   8   0 -1.8412  2.1141   1
  16  -8   0 19.9261  2.2454   2
 -16   8   0 17.5231  2.6905   1
 -17   8   0 1.15986 2.36569   1
  17  -8   0 2.35207 1.70908   2
  18  -8   0 5.88530 1.56060   2
 -18   8   0 4.84694 2.56971   1
 -19   8   0 2.36736 2.76513   1
   0  -9   0 -2.6271  1.1154   2
   0   9   0 0.82193 1.04333   1
   0   9   0 -0.5817  1.0876   2
   0  -9   0 -0.1952  1.0715   1
  -1   9   0 861.727  22.515   2
  -1  -9   0 874.981  21.741   1
  -1   9   0 849.858  21.794   1
  -1  -9   0 852.819  22.370   2
   1   9   0 805.373  22.264   2
   1  -9   0 830.220  21.850   1
   1  -9   0 890.247  22.567   2
  -2  -9   0 1025.73   25.34   1
  -2   9   0 990.272  25.600   1
   2  -9   0 1003.27   26.39   2
   2   9   0 970.779  25.988   2
   2   9   0 1026.03   26.03   2
  -2   9   0 1014.26   26.38   2
  -2  -9   0 1028.40   26.10   2
   2  -9   0 961.071  25.606   1
   3   9   0 477.751  12.288   2
  -3  -9   0 466.947  11.930   1
  -3   9   0 451.667  12.457   1
   3  -9   0 451.906  12.874   2
   3  -9   0 456.141  12.448   1
   3   9   0 455.858  12.260   2
  -3   9   0 471.976  12.883   2
  -3  -9   0 456.915  12.394   2
   4   9   0 274.860   7.217   2
   4  -9   0 263.414   7.694   1
  -4   9   0 266.709   8.111   2
  -4  -9   0 269.657   7.491   2
   4  -9   0 265.075   8.142   2
   4   9   0 269.207   7.219   2
  -4   9   0 262.111   7.850   1
  -4  -9   0 268.566   7.006   1
   5  -9   0 508.116  13.426   1
   5  -9   0 523.575  14.090   2
  -5   9   0 473.671  13.520   1
  -5   9   0 499.822  13.990   2
   6  -9   0 321.055   9.710   2
   6  -9   0 327.459   9.170   1
  -6   9   0 324.489   9.363   1
  -6   9   0 331.475   9.729   2
  -7   9   0 97.4612  3.9132   1
   7  -9   0 95.0229  4.1174   2
  -7   9   0 94.0512  4.0869   2
   7  -9   0 96.8403  3.6208   1
  -8   9   0 -2.8585  1.5034   1
   8  -9   0 -1.1356  1.1349   1
   8  -9   0 -2.5235  1.5994   2
  -8   9   0 -0.4936  1.5774   2
  -9   9   0 -2.6222  1.4975   2
   9  -9   0 -1.5789  1.1384   1
   9  -9   0 -2.8798  1.5593   2
  -9   9   0 1.35962 1.72553   1
  10  -9   0 -0.1440  1.7496   2
  10  -9   0 -0.9016  1.0981   1
 -10   9   0 -0.2432  1.7910   2
 -10   9   0 -2.7838  1.7492   1
 -11   9   0 -0.2993  1.8873   2
  11  -9   0 -1.7749  1.7867   2
 -11   9   0 3.41327 1.97305   1
  12  -9   0 2.59948 1.91685   2
 -12   9   0 -2.0999  2.0532   2
 -12   9   0 5.18407 2.09714   1
  13  -9   0 85.5944  4.2006   2
 -13   9   0 90.6664  4.4394   1
  14  -9   0 6.29110 2.13121   2
 -14   9   0 3.93990 2.26093   1
 -15   9   0 -0.0089  2.1250   1
  15  -9   0 -1.5772  1.8104   2
 -16   9   0 20.6104  2.9811   1
  16  -9   0 17.7471  2.4077   2
 -17   9   0 1.37122 2.46965   1
  17  -9   0 3.40606 1.95147   2
  18  -9   0 11.5190  2.0532   2
 -18   9   0 13.5125  2.9155   1
 -19   9   0 8.08704 3.07117   1
   0  10   0 243.987   7.417   2
   0 -10   0 256.123   7.210   1
   0  10   0 244.523   6.968   1
   0 -10   0 256.064   7.547   2
   1 -10   0 47.0030  2.4095   1
  -1  10   0 42.2587  2.3799   1
   1 -10   0 41.5464  2.5989   2
  -1 -10   0 41.6662  2.4000   2
   1  10   0 43.3029  2.4219   2
  -1 -10   0 44.9567  2.3969   1
  -1  10   0 45.1230  2.5859   2
   2  10   0 16.8143  1.6114   2
   2 -10   0 14.3926  1.6739   1
  -2 -10   0 18.1336  1.7424   2
   2 -10   0 14.7050  1.8584   2
  -2 -10   0 13.7807  1.4149   1
   2  10   0 15.8522  1.5469   2
  -2  10   0 17.8389  1.8531   1
  -2  10   0 13.1034  1.8585   2
  -3  10   0 335.558   9.943   2
   3 -10   0 336.897   9.578   1
   3  10   0 353.709   9.377   2
  -3 -10   0 338.706   9.496   2
   3 -10   0 350.364  10.005   2
  -3  10   0 330.739   9.552   1
  -3 -10   0 347.701   9.102   1
   3  10   0 332.668   9.335   2
   4 -10   0 211.808   6.479   1
  -4  10   0 202.468   6.821   2
  -4 -10   0 216.262   5.826   1
   4  10   0 224.346   5.977   2
   4  10   0 208.277   5.944   2
  -4 -10   0 215.120   6.247   2
  -4  10   0 200.518   6.582   1
  -4 -10   0 214.743   5.825   1
   4 -10   0 214.061   6.903   2
  -5 -10   0 4.04452 0.71873   1
   5 -10   0 4.57193 1.58304   2
  -5  10   0 1.93959 1.50099   1
  -5 -10   0 5.17523 1.13958   2
   5 -10   0 3.61972 1.47864   1
  -5  10   0 6.39355 1.67433   2
   6 -10   0 76.1171  3.3497   1
   6 -10   0 78.2798  3.7266   2
  -6  10   0 74.9366  3.4666   1
  -6  10   0 72.0977  3.6333   2
  -7  10   0 -0.5765  1.6232   2
  -7  10   0 0.60748 1.51584   1
   7 -10   0 1.02491 1.69935   2
   7 -10   0 -0.7200  1.3523   1
  -8  10   0 40.2346  2.7613   1
   8 -10   0 42.5156  3.0114   2
  -8  10   0 39.5150  2.7998   2
   8 -10   0 32.5358  2.3315   1
   9 -10   0 10.3780  2.0926   2
  -9  10   0 14.0189  2.1933   1
   9 -10   0 12.3224  1.6343   1
  -9  10   0 11.5761  2.1545   2
  10 -10   0 7.63865 1.41048   1
  10 -10   0 11.8740  2.3184   2
 -10  10   0 8.12416 2.08454   1
 -10  10   0 6.03736 2.07496   2
  11 -10   0 1.60513 1.87512   2
 -11  10   0 0.79046 2.04062   1
 -11  10   0 0.82447 2.00578   2
  12 -10   0 0.75451 1.79191   2
 -12  10   0 -1.4940  2.1679   2
 -12  10   0 -1.1635  2.0241   1
  13 -10   0 57.1093  3.7306   2
 -13  10   0 56.6714  3.8559   1
 -14  10   0 -0.9937  2.1018   1
  14 -10   0 -0.3784  2.0043   2
 -15  10   0 6.18817 2.45585   1
  15 -10   0 8.57891 2.30090   2
  16 -10   0 3.55337 2.08985   2
 -16  10   0 0.99296 2.41033   1
  17 -10   0 15.2180  2.4127   2
 -17  10   0 16.7205  3.0099   1
 -18  10   0 14.9252  3.0452   1
  18 -10   0 15.1581  2.3375   2
   0 -11   0 -0.2609  1.2922   1
   0 -11   0 -1.3957  1.3292   2
   0  11   0 -3.4297  1.3213   2
   0  11   0 -0.2040  1.1750   1
   1  11   0 4.68521 1.40715   2
  -1  11   0 3.70523 1.34178   1
   1 -11   0 3.64510 1.48764   1
  -1 -11   0 5.63088 1.40843   2
   1 -11   0 0.86001 1.50514   2
  -1  11   0 6.06294 1.47806   2
  -1 -11   0 4.18019 1.36145   1
  -2 -11   0 508.638  13.220   1
  -2  11   0 507.482  14.005   2
   2 -11   0 507.271  14.031   2
   2 -11   0 466.948  13.457   1
  -2  11   0 513.235  13.478   1
  -2 -11   0 501.044  13.680   2
   2  11   0 495.617  13.575   2
   3  11   0 107.133   3.586   2
  -3  11   0 104.404   4.085   1
  -3  11   0 97.2129  4.3138   2
  -3 -11   0 102.377   3.790   2
   3  11   0 101.045   3.592   2
  -3 -11   0 102.288   3.497   1
   3 -11   0 106.230   4.283   2
   3 -11   0 104.977   4.092   1
  -4  11   0 6.80595 1.74125   1
   4  11   0 9.81758 1.15874   2
  -4 -11   0 7.97342 1.17133   1
  -4 -11   0 5.60707 1.38173   2
   4 -11   0 7.79838 1.84665   2
   4 -11   0 7.71518 1.69613   1
  -4  11   0 9.51976 1.85773   2
   4  11   0 7.93389 1.13168   2
   5 -11   0 221.271   7.268   2
  -5  11   0 222.385   6.964   1
  -5 -11   0 222.199   6.490   2
  -5  11   0 222.318   7.268   2
  -5 -11   0 222.533   5.995   1
  -5 -11   0 216.204   5.988   1
   5  11   0 217.368   5.941   2
   5 -11   0 219.464   6.859   1
   5  11   0 220.851   5.930   2
  -6  11   0 3.37951 1.61175   1
  -6  11   0 3.96694 1.80710   2
   6 -11   0 7.80476 1.69785   1
   6 -11   0 5.24612 1.74490   2
  -6 -11   0 5.35701 0.73100   1
   7 -11   0 1.40409 1.48659   1
  -7  11   0 0.74412 1.75747   2
  -7  11   0 0.40825 1.61841   1
   7 -11   0 1.73353 1.80258   2
  -8  11   0 3.09341 1.81316   1
  -8  11   0 7.12106 2.00870   2
   8 -11   0 5.74884 1.95036   2
   8 -11   0 7.05651 1.61866   1
  -9  11   0 4.39141 1.98067   2
   9 -11   0 3.77310 2.13509   2
  -9  11   0 0.76762 1.77962   1
   9 -11   0 3.45942 1.51066   1
 -10  11   0 83.0403  4.3609   1
  10 -11   0 91.8596  4.5838   2
 -10  11   0 87.5790  4.6597   2
  10 -11   0 83.2658  3.4978   1
 -11  11   0 12.3525  2.4425   2
 -11  11   0 10.3437  2.3543   1
  11 -11   0 12.3050  2.3206   2
 -12  11   0 4.61917 2.26404   1
 -12  11   0 -0.4987  2.2391   2
  12 -11   0 -0.8661  2.0716   2
 -13  11   0 15.2380  2.6508   1
  13 -11   0 12.4561  2.4980   2
  14 -11   0 22.6000  2.7682   2
 -14  11   0 21.7802  2.9631   1
  15 -11   0 -0.8254  2.0960   2
 -15  11   0 -3.8934  2.2198   1
  16 -11   0 4.63702 2.32025   2
 -16  11   0 0.66421 2.47820   1
 -17  11   0 5.06619 2.77421   1
  17 -11   0 3.10561 2.18644   2
  18 -11   0 -0.2443  2.0329   2
 -18  11   0 0.61246 2.79157   1
   0  12   0 24.4217  2.0642   2
   0 -12   0 23.7641  2.1426   2
   0  12   0 27.7866  1.8453   1
   0 -12   0 26.0856  2.0348   1
   1 -12   0 9.41077 1.83124   2
  -1 -12   0 9.65023 1.79384   2
  -1 -12   0 10.4767  1.6444   1
   1  12   0 10.2043  1.7324   2
   1 -12   0 9.37388 1.57236   1
  -1  12   0 7.84104 1.52557   1
  -1  12   0 8.69518 1.73508   2
   2 -12   0 309.309   8.964   1
  -2 -12   0 317.404   8.686   1
  -2  12   0 317.363   8.909   1
  -2 -12   0 301.745   9.014   2
   2  12   0 307.910   8.897   2
  -2  12   0 303.064   9.284   2
   2 -12   0 302.531   9.339   2
   3 -12   0 -0.4390  1.5238   2
   3  12   0 0.47702 1.18651   2
  -3 -12   0 -0.1968  1.3140   2
  -3  12   0 1.67666 1.49563   2
   3  12   0 1.78410 1.18755   2
   3 -12   0 0.19305 1.51598   1
  -3 -12   0 1.70321 1.20585   1
  -3  12   0 2.13118 1.59392   1
   4  12   0 74.6063  2.7808   2
   4 -12   0 66.9981  3.4430   1
  -4  12   0 69.8058  3.6697   2
   4  12   0 72.5201  2.7841   2
  -4  12   0 72.2791  3.5494   1
  -4 -12   0 77.6057  3.1518   2
   4 -12   0 73.8997  3.7449   2
  -4 -12   0 67.1683  2.7930   1
  -5 -12   0 0.33748 1.27604   2
  -5  12   0 0.51442 1.69265   1
   5  12   0 0.76157 0.79148   2
  -5  12   0 -0.6667  1.5716   2
   5 -12   0 -0.7184  1.5782   2
   5  12   0 0.43468 0.82082   2
  -5 -12   0 2.08847 1.07321   1
   5 -12   0 2.27892 1.45066   1
  -6  12   0 38.0535  2.7084   1
  -6 -12   0 44.2003  2.3137   2
  -6  12   0 39.1047  2.8885   2
   6 -12   0 41.8345  2.8178   1
  -6 -12   0 36.8060  1.7742   1
   6 -12   0 42.7241  2.9067   2
  -7  12   0 25.9314  2.6366   1
   7 -12   0 38.0585  2.5396   1
  -7 -12   0 35.0304  1.4350   1
  -7  12   0 40.9085  2.9043   2
   7 -12   0 38.4214  2.9485   2
   8 -12   0 123.220   4.616   1
   8 -12   0 118.274   5.230   2
  -8  12   0 130.022   5.322   2
  -8  12   0 118.824   5.101   1
   9 -12   0 2.42045 2.16601   2
  -9  12   0 2.89151 2.01663   2
  -9  12   0 0.64577 1.89333   1
   9 -12   0 2.62280 1.56823   1
  10 -12   0 3.81550 2.23620   2
  10 -12   0 1.98810 1.57002   1
 -10  12   0 6.74730 2.30892   2
 -10  12   0 3.43832 2.21918   1
  11 -12   0 50.5128  3.6545   2
 -11  12   0 47.2042  3.4698   1
 -11  12   0 51.5604  3.8242   2
  12 -12   0 118.852   5.486   2
 -12  12   0 112.072   5.352   1
 -12  12   0 121.409   5.589   2
 -13  12   0 18.6998  2.8103   1
  13 -12   0 19.0213  2.7712   2
 -14  12   0 4.74147 2.58355   1
  14 -12   0 1.89653 2.21929   2
  15 -12   0 2.59114 2.26944   2
 -15  12   0 -1.2562  2.3671   1
  16 -12   0 5.81871 2.39820   2
 -16  12   0 7.50992 2.82432   1
  17 -12   0 1.64707 2.30583   2
 -17  12   0 1.80482 2.67522   1
 -18  12   0 -0.2980  2.7893   1
  18 -12   0 -4.6354  2.0797   2
   0 -13   0 -3.5796  1.3065   1
   0  13   0 -3.6420  1.4374   2
   0 -13   0 -1.0865  1.4299   2
   0  13   0 -2.5698  1.0994   1
   1 -13   0 -1.6763  1.3450   1
  -1 -13   0 -0.2006  1.3709   2
   1 -13   0 -2.8259  1.4675   2
  -1 -13   0 0.44282 1.38345   1
  -1  13   0 -1.9117  1.3162   1
   1  13   0 0.29992 1.46104   2
  -1  13   0 -2.2518  1.4454   2
   2 -13   0 8.55910 1.67323   1
  -2 -13   0 6.44594 1.69184   2
   2  13   0 9.12006 1.64416   2
  -2 -13   0 8.44923 1.57524   1
   2 -13   0 8.54401 1.81224   2
  -2  13   0 10.3280  1.7301   1
  -2  13   0 12.4915  2.0636   2
  -3 -13   0 -0.5699  1.3858   2
   3  13   0 -0.0869  1.2406   2
   3 -13   0 1.26650 1.62442   2
  -3  13   0 -0.5431  1.5365   2
   3 -13   0 1.37109 1.68220   1
  -3  13   0 2.84385 1.67155   1
  -3 -13   0 -1.6198  1.2796   1
   3  13   0 1.75433 1.36527   2
   4 -13   0 29.5454  2.6114   2
   4  13   0 27.3421  1.9569   2
  -4  13   0 27.4274  2.5699   2
  -4  13   0 29.7779  2.4717   1
   4 -13   0 29.8429  2.3275   1
  -4 -13   0 30.8619  2.0144   1
  -4 -13   0 29.0167  2.1191   2
   4  13   0 26.2071  1.8424   2
   5 -13   0 262.636   8.833   2
   5  13   0 275.781   7.579   2
  -5 -13   0 264.744   8.062   2
  -5 -13   0 272.207   7.665   1
  -5  13   0 284.322   8.912   2
  -5  13   0 282.070   8.576   1
   5  13   0 280.854   7.594   2
   5 -13   0 283.034   8.461   1
   6 -13   0 22.2823  2.5727   2
  -6 -13   0 30.0126  2.0385   2
  -6 -13   0 28.3197  1.7631   1
  -6  13   0 30.9065  2.6576   1
   6 -13   0 27.9256  2.4843   1
  -6  13   0 22.3952  2.5123   2
  -7  13   0 71.6648  4.1050   2
   7 -13   0 78.8641  3.7555   1
  -7  13   0 71.7284  4.0543   1
  -7 -13   0 70.0653  2.5588   1
   7 -13   0 84.0978  4.2540   2
   8 -13   0 49.2434  3.4791   2
  -8  13   0 46.8237  3.3836   1
   8 -13   0 48.0943  3.0817   1
  -8 -13   0 52.2048  1.8297   1
  -8  13   0 50.4050  3.4380   2
  -9  13   0 21.4981  2.6105   1
   9 -13   0 21.0333  2.7660   2
   9 -13   0 29.0875  2.4833   1
  -9  13   0 23.6391  2.8880   2
 -10  13   0 12.7966  2.6089   2
  10 -13   0 15.0409  2.7252   2
  10 -13   0 13.1478  1.8862   1
 -10  13   0 12.0248  2.5662   1
 -11  13   0 20.5799  3.1145   2
 -11  13   0 16.2495  2.7916   1
  11 -13   0 24.2934  2.8406   2
  12 -13   0 52.7251  3.7063   2
 -12  13   0 48.3342  3.8542   2
 -12  13   0 45.2919  3.6683   1
 -13  13   0 3.46626 2.47136   2
 -13  13   0 5.55003 2.56274   1
  13 -13   0 5.34077 2.52430   2
 -14  13   0 3.17820 2.50471   1
  14 -13   0 1.59912 2.33224   2
 -15  13   0 2.09457 2.57870   1
  15 -13   0 -3.5400  2.1698   2
  16 -13   0 9.49610 2.63166   2
 -16  13   0 9.10801 2.91852   1
 -17  13   0 1.15115 2.70925   1
  17 -13   0 1.83796 2.30254   2
   0 -14   0 44.5397  2.8256   1
   0 -14   0 45.7370  3.1371   2
   0  14   0 39.8241  2.3305   1
   0  14   0 40.4948  2.7652   2
   1 -14   0 25.1013  2.3458   2
  -1  14   0 21.1954  2.3603   2
  -1  14   0 21.9323  1.9177   1
   1 -14   0 18.8804  2.0090   1
  -1 -14   0 22.5924  2.1943   2
   1  14   0 20.6756  2.0941   2
  -1 -14   0 18.3685  1.9387   1
   2  14   0 0.07577 1.41538   2
   2 -14   0 -1.5658  1.4616   1
  -2 -14   0 -0.9288  1.5698   2
  -2  14   0 -0.1622  1.5959   2
   2 -14   0 2.24941 1.80135   2
  -2 -14   0 -3.1630  1.3249   1
  -2  14   0 -0.4094  1.5077   1
   3 -14   0 -1.9772  1.7336   2
  -3 -14   0 -4.0042  1.3631   1
   3  14   0 -4.8501  1.3167   2
  -3  14   0 -3.4266  1.5519   1
  -3  14   0 -1.8778  1.7407   2
   3 -14   0 1.11082 1.63548   1
   3  14   0 -1.7779  1.2522   2
  -3 -14   0 -3.5891  1.4697   2
  -4 -14   0 15.0728  1.8629   2
   4 -14   0 16.9338  2.1035   1
  -4  14   0 14.2510  2.1794   1
   4  14   0 14.8174  1.5666   2
   4  14   0 14.9645  1.5330   2
  -4 -14   0 18.3852  1.7720   1
  -4  14   0 11.9521  2.1896   2
   4 -14   0 16.1495  2.3203   2
  -5 -14   0 2.58223 1.34352   1
   5  14   0 2.09817 1.06029   2
   5 -14   0 0.46370 1.89848   2
  -5  14   0 1.80624 1.89217   1
  -5  14   0 0.43840 1.87743   2
  -5 -14   0 0.14845 1.39706   2
   5  14   0 2.52037 1.14264   2
   5 -14   0 -0.1992  1.6255   1
  -6  14   0 46.2633  3.2856   2
   6 -14   0 46.9959  3.3388   2
   6 -14   0 44.2306  3.0368   1
  -6  14   0 44.8208  3.1761   1
  -6 -14   0 44.3113  2.2664   1
  -7  14   0 244.618   8.194   1
   7 -14   0 250.983   8.553   2
   7 -14   0 248.975   7.816   1
  -7 -14   0 244.388   6.859   1
  -7  14   0 240.165   8.441   2
  -8  14   0 48.2082  3.4315   1
   8 -14   0 48.9024  3.2712   1
   8 -14   0 56.2717  3.8271   2
  -8 -14   0 49.7213  2.1275   1
  -8  14   0 45.1207  3.5182   2
  -9  14   0 126.116   5.844   2
   9 -14   0 128.126   5.022   1
  -9 -14   0 124.842   3.620   1
  -9  14   0 118.339   5.311   1
   9 -14   0 120.510   5.736   2
 -10  14   0 26.9186  3.0355   2
  10 -14   0 27.4482  2.4655   1
  10 -14   0 20.7941  2.8640   2
 -10  14   0 15.3973  2.7271   1
  11 -14   0 0.33212 2.11213   2
 -11  14   0 1.41173 2.15156   1
 -11  14   0 -1.9227  2.1735   2
  12 -14   0 0.71681 2.26245   2
 -12  14   0 -1.0676  2.3955   1
 -12  14   0 0.62501 2.36843   2
 -13  14   0 -0.6715  2.4085   1
  13 -14   0 7.16459 2.46619   2
 -13  14   0 6.13192 2.74877   2
 -14  14   0 10.4383  2.6366   1
  14 -14   0 7.22049 2.64735   2
  15 -14   0 0.86094 2.42002   2
 -15  14   0 1.13541 2.40560   1
 -16  14   0 1.39284 2.80619   1
  16 -14   0 -0.6593  2.5379   2
  17 -14   0 6.54326 2.68133   2
 -17  14   0 3.57701 2.94105   1
   0 -15   0 0.03078 1.59869   1
   0 -15   0 1.80026 1.72396   2
   0  15   0 -0.4932  1.2453   1
   0  15   0 -1.1701  1.6340   2
   1  15   0 6.04056 1.69012   2
   1 -15   0 3.26501 1.60142   1
  -1 -15   0 4.09863 1.66778   1
  -1  15   0 3.02085 1.57043   1
  -1 -15   0 2.12345 1.78805   2
   1 -15   0 1.66199 1.74410   2
  -1  15   0 3.43348 1.75311   2
   2 -15   0 211.626   7.171   1
   2 -15   0 223.917   7.516   2
  -2  15   0 218.273   7.451   2
  -2 -15   0 223.407   6.870   1
  -2  15   0 222.609   6.950   1
   2  15   0 211.097   6.986   2
  -2 -15   0 225.804   7.290   2
   3  15   0 36.6137  2.5887   2
  -3 -15   0 38.9545  2.5120   1
   3 -15   0 32.3416  2.8719   2
  -3  15   0 31.9391  2.5702   1
  -3 -15   0 34.6506  2.6104   2
  -3  15   0 34.0222  2.8562   2
   3 -15   0 35.5325  2.6749   1
   4 -15   0 -0.8051  1.9733   2
  -4  15   0 0.29894 1.87241   1
  -4  15   0 0.76009 1.93106   2
  -4 -15   0 0.45010 1.64179   2
   4  15   0 0.24177 1.34855   2
   4  15   0 1.21184 1.36681   2
   4 -15   0 -2.4107  1.8280   1
  -4 -15   0 -0.2243  1.4886   1
   5  15   0 34.3121  2.0497   2
   5  15   0 36.3944  2.0143   2
   5 -15   0 34.8807  3.0554   2
  -5  15   0 35.4352  2.7862   1
  -5 -15   0 36.5146  2.3393   1
   5 -15   0 34.1763  2.7329   1
  -5  15   0 34.9738  3.0833   2
   6  15   0 14.4987  0.9289   2
   6 -15   0 15.8685  2.5827   2
  -6  15   0 12.7774  2.2895   1
  -6 -15   0 12.2870  1.6101   1
   6 -15   0 13.6559  2.3026   1
  -6  15   0 12.1873  2.5143   2
   7 -15   0 111.512   5.413   2
  -7 -15   0 120.792   3.991   1
  -7  15   0 110.579   5.044   1
  -7  15   0 116.366   5.568   2
   7 -15   0 122.097   5.024   1
  -8 -15   0 -1.8025  1.1640   1
  -8  15   0 -0.6528  2.0799   1
  -8  15   0 -3.4339  2.2380   2
   8 -15   0 -0.9392  1.6599   1
   8 -15   0 -2.3500  2.0815   2
  -9  15   0 6.72437 2.57341   2
  -9  15   0 7.67208 2.57077   1
  -9 -15   0 8.03598 1.29127   1
   9 -15   0 11.2920  2.1513   1
   9 -15   0 10.2758  2.7939   2
 -10  15   0 20.1586  3.0049   1
  10 -15   0 24.4590  3.2614   2
 -10  15   0 29.7071  3.2511   2
  10 -15   0 25.1246  2.5664   1
 -10 -15   0 22.7343  1.5826   1
 -11  15   0 -1.0386  2.4463   2
  11 -15   0 0.49549 2.47688   2
 -11  15   0 -3.1502  2.3190   1
 -12  15   0 18.4856  3.0951   2
  12 -15   0 17.3171  2.9020   2
 -12  15   0 15.0928  2.7890   1
 -13  15   0 7.94364 2.89076   2
  13 -15   0 6.87383 2.54224   2
 -13  15   0 1.07432 2.63295   1
 -14  15   0 1.04434 2.56216   1
  14 -15   0 3.17328 2.44934   2
 -15  15   0 4.46100 2.81315   1
  15 -15   0 7.09640 2.78540   2
 -16  15   0 3.03243 2.69460   1
  16 -15   0 2.07694 2.58892   2
  17 -15   0 7.22788 2.75341   2
 -17  15   0 1.85206 2.99756   1
   0 -16   0 292.277   9.240   2
   0 -16   0 287.718   8.803   1
   0  16   0 289.364   9.102   2
   1 -16   0 20.4102  2.4630   2
  -1  16   0 24.3294  2.5002   2
  -1  16   0 20.3681  2.0388   1
  -1 -16   0 23.4547  2.4591   2
   1  16   0 24.6321  2.3892   2
   1 -16   0 20.6327  2.2484   1
  -1 -16   0 21.0285  2.1143   1
   2 -16   0 269.338   9.001   2
  -2  16   0 278.590   8.268   1
  -2 -16   0 265.236   8.559   2
   2  16   0 264.741   8.374   2
  -2 -16   0 277.750   8.291   1
  -2  16   0 273.909   8.879   2
   2 -16   0 263.752   8.459   1
   3 -16   0 34.5008  2.7549   1
  -3  16   0 35.6915  2.7301   1
  -3 -16   0 31.4456  2.3402   1
   3 -16   0 29.7746  2.8940   2
  -3  16   0 25.5716  2.7723   2
   3  16   0 32.2855  2.3451   2
  -3 -16   0 30.6818  2.6370   2
   4  16   0 61.2132  3.0305   2
   4 -16   0 58.1060  3.5376   1
   4 -16   0 60.1729  3.9476   2
  -4  16   0 56.4178  3.4644   1
  -4 -16   0 61.9964  3.0492   1
  -4  16   0 59.0629  4.0837   2
  -4 -16   0 60.8258  3.4340   2
   5 -16   0 34.6697  2.8243   1
  -5  16   0 31.1057  3.0972   2
  -5  16   0 33.2153  2.9686   1
   5 -16   0 39.3837  3.2835   2
   5  16   0 31.1126  2.1568   2
   5  16   0 34.6735  2.1401   2
  -5 -16   0 41.6194  2.5936   1
   6 -16   0 -1.2282  1.9343   1
  -6  16   0 -1.8321  2.0480   2
   6 -16   0 -3.4286  1.9881   2
   6  16   0 -2.0422  0.8126   2
   6  16   0 0.50798 0.91857   2
  -6 -16   0 -1.3181  1.3648   1
  -6  16   0 -0.9693  1.9575   1
  -7 -16   0 8.29129 1.55770   1
  -7  16   0 7.81226 2.53948   2
   7 -16   0 5.98059 2.09027   1
   7 -16   0 7.15631 2.48731   2
  -7  16   0 5.86686 2.40956   1
  -8 -16   0 61.9707  2.7782   1
   8 -16   0 51.5946  4.0007   2
  -8  16   0 51.5743  3.9923   2
  -8  16   0 61.7305  4.2550   1
   8 -16   0 58.0512  3.7339   1
  -9  16   0 4.67346 2.40754   1
   9 -16   0 2.81423 2.00827   1
   9 -16   0 5.14505 2.40674   2
  -9 -16   0 2.39614 1.37246   1
  -9  16   0 3.24943 2.37383   2
 -10 -16   0 59.2967  2.5436   1
 -10  16   0 50.0741  3.9802   1
  10 -16   0 56.0665  4.2543   2
 -10  16   0 55.9761  4.1969   2
  10 -16   0 59.4523  3.6814   1
 -11  16   0 19.1812  2.9551   1
  11 -16   0 16.7684  3.1830   2
 -11  16   0 14.2903  3.0874   2
 -12  16   0 -2.1177  2.5303   1
 -12  16   0 0.99150 2.81388   2
  12 -16   0 0.52186 2.60415   2
 -13  16   0 1.39969 2.48506   1
 -13  16   0 0.03283 2.77317   2
  13 -16   0 1.32839 2.42059   2
 -14  16   0 -5.3824  2.5426   1
  14 -16   0 -2.3546  2.3365   2
 -15  16   0 17.7654  3.3809   1
  15 -16   0 11.0692  3.0278   2
  16 -16   0 4.00198 2.81552   2
 -16  16   0 -0.3362  2.9692   1
   0 -17   0 -2.4460  1.9979   2
   0 -17   0 -1.1478  1.7496   1
   0  17   0 -3.2797  1.8706   2
   1  17   0 220.828   7.585   2
   1 -17   0 219.644   7.458   1
  -1 -17   0 216.387   7.354   1
  -1  17   0 220.371   7.056   1
   1 -17   0 239.979   7.973   2
  -1  17   0 241.273   7.972   2
  -1 -17   0 233.531   7.878   2
  -2 -17   0 93.8016  4.3821   2
  -2  17   0 85.7432  4.0014   1
  -2 -17   0 90.5642  4.2036   1
  -2  17   0 87.6685  4.7060   2
   2 -17   0 97.1248  4.7168   2
   2 -17   0 89.8708  4.4376   1
   2  17   0 93.7392  4.1974   2
   3 -17   0 29.8276  2.7748   1
  -3  17   0 38.3790  3.3084   2
   3  17   0 32.7406  2.5454   2
  -3  17   0 36.5598  2.7872   1
  -3 -17   0 32.0700  2.5561   1
  -3 -17   0 30.9780  2.8824   2
   3 -17   0 33.4482  3.1575   2
  -4  17   0 19.4937  2.6220   1
  -4  17   0 20.0840  2.7914   2
   4 -17   0 19.7912  2.6887   1
   4  17   0 21.8851  2.0488   2
   4 -17   0 24.0108  3.0168   2
  -4 -17   0 20.1642  2.2106   1
   5  17   0 6.27165 1.46423   2
  -5 -17   0 5.00716 1.73159   1
  -5  17   0 6.69361 2.38238   1
   5 -17   0 5.76455 2.25578   1
   5 -17   0 4.92705 2.44040   2
  -5  17   0 8.22570 2.57590   2
  -6 -17   0 4.97067 1.72760   1
   6 -17   0 8.00830 2.47137   2
   6 -17   0 7.33956 2.36596   1
   6  17   0 9.00281 1.14650   2
   6  17   0 10.2542  1.2106   2
  -6  17   0 9.79903 2.51793   2
  -6  17   0 8.28619 2.50554   1
  -7  17   0 50.4049  3.9407   2
   7 -17   0 58.3498  3.7765   1
  -7 -17   0 51.4734  2.9010   1
  -7  17   0 51.0902  3.8308   1
   7 -17   0 52.8241  4.1597   2
  -8 -17   0 46.8857  2.7339   1
  -8  17   0 49.2276  3.6231   1
  -8  17   0 45.0871  3.7871   2
   8 -17   0 43.6419  3.8117   2
   8 -17   0 45.0963  3.3987   1
   9 -17   0 29.5713  2.9615   1
  -9  17   0 33.4036  3.5084   1
  -9 -17   0 32.8676  2.2911   1
  -9  17   0 21.5140  3.2858   2
   9 -17   0 31.0038  3.5054   2
  10 -17   0 -1.2275  1.9055   1
 -10  17   0 2.01786 2.49511   2
 -10  17   0 -1.1738  2.5233   1
 -10 -17   0 -0.0146  1.3656   1
  10 -17   0 -2.4310  2.5375   2
 -11 -17   0 -1.2712  1.2894   1
  11 -17   0 1.64624 2.68843   2
 -11  17   0 -0.0982  2.4966   2
 -11  17   0 5.08573 2.72529   1
 -12  17   0 9.70546 3.03033   1
  12 -17   0 5.46772 2.90005   2
 -12  17   0 10.1853  3.1943   2
 -13  17   0 12.1090  2.9494   1
  13 -17   0 14.4289  3.2961   2
 -13  17   0 14.7889  3.3401   2
 -14  17   0 0.84276 2.85713   1
  14 -17   0 1.85571 2.79898   2
 -15  17   0 3.00079 3.11942   1
  15 -17   0 7.55056 3.02839   2
  16 -17   0 7.03155 3.11385   2
 -16  17   0 4.45790 3.21235   1
   0  18   0 138.898   5.675   2
   0 -18   0 144.105   5.623   1
   0 -18   0 141.070   5.854   2
   1 -18   0 6.10625 2.30346   2
  -1  18   0 7.29452 2.19066   2
  -1 -18   0 7.96821 2.15667   1
  -1  18   0 6.97536 1.87052   1
   1  18   0 8.51818 2.02444   2
  -1 -18   0 11.6379  2.3382   2
   1 -18   0 5.80861 2.11149   1
  -2  18   0 13.0186  2.6690   2
   2 -18   0 16.1685  2.7113   2
   2  18   0 19.0674  2.3950   2
  -2 -18   0 14.5962  2.2724   1
  -2 -18   0 14.5836  2.6437   2
  -2  18   0 13.9485  2.2759   1
   2 -18   0 14.8630  2.5445   1
  -3  18   0 22.7550  2.8351   2
  -3  18   0 24.4136  2.6096   1
  -3 -18   0 27.4247  2.4102   1
  -3 -18   0 22.6746  2.7312   2
   3 -18   0 21.6351  2.7404   1
   3 -18   0 22.9737  2.9922   2
   3  18   0 20.7430  2.2581   2
  -4  18   0 7.16595 2.50381   2
  -4 -18   0 4.48699 1.80097   1
   4 -18   0 1.62719 2.37380   2
   4 -18   0 3.34434 2.27215   1
   4  18   0 2.60875 1.76103   2
  -4  18   0 -0.7319  2.0078   1
  -5 -18   0 3.23003 1.80772   1
   5 -18   0 4.75180 2.46859   2
   5 -18   0 7.02710 2.22732   1
   5  18   0 3.38186 1.46692   2
  -5  18   0 5.64393 2.46171   2
  -5  18   0 5.96274 2.16733   1
  -6  18   0 29.0971  2.9970   1
   6 -18   0 28.0752  3.2945   2
   6  18   0 29.7319  1.8366   2
  -6  18   0 29.4465  3.3387   2
   6 -18   0 28.5689  3.0955   1
  -6 -18   0 29.0477  2.3834   1
  -7  18   0 19.9947  3.0637   2
   7 -18   0 23.9337  3.1411   2
  -7  18   0 18.3232  2.9682   1
  -7 -18   0 19.5690  2.1717   1
   7 -18   0 23.5303  2.9273   1
  -8  18   0 2.44894 2.64701   2
   8 -18   0 6.47439 2.69196   2
   8 -18   0 5.54199 2.41179   1
  -8 -18   0 0.55016 1.59772   1
  -8  18   0 -0.0744  2.5304   1
  -9  18   0 57.7501  4.1573   1
   9 -18   0 69.1811  4.7747   2
  -9  18   0 64.5171  4.5691   2
  -9 -18   0 54.6199  3.0399   1
   9 -18   0 72.6611  4.1904   1
  10 -18   0 46.4338  4.1532   2
 -10  18   0 51.1148  3.9889   1
 -10 -18   0 49.0110  2.7793   1
 -10  18   0 54.1911  4.3481   2
  10 -18   0 51.3199  3.6662   1
 -11  18   0 2.22220 2.85448   1
 -11 -18   0 1.64683 1.51693   1
  11 -18   0 -1.2823  2.7660   2
 -11  18   0 2.69480 2.74213   2
 -12  18   0 -3.7129  2.6919   2
  12 -18   0 1.76725 2.82013   2
 -12  18   0 2.01122 2.87685   1
 -13  18   0 -0.7335  2.8692   2
 -13  18   0 -0.3270  2.5956   1
  13 -18   0 -0.1277  2.8675   2
  14 -18   0 0.56515 2.82003   2
 -14  18   0 1.06813 2.80082   1
 -15  18   0 4.35901 3.17821   1
  15 -18   0 0.94365 3.02883   2
   0  19   0 -0.2897  2.0820   2
   0 -19   0 -0.2049  1.9943   1
   0 -19   0 1.43085 2.26623   2
   1  19   0 1.97560 2.14864   2
  -1  19   0 -2.0183  1.9329   2
  -1 -19   0 2.62953 2.01027   1
   1 -19   0 0.32311 2.04353   1
  -1 -19   0 1.21861 2.34007   2
   1 -19   0 -2.8402  2.1725   2
  -2 -19   0 1.44069 2.06364   2
  -2  19   0 2.02675 1.84472   1
  -2  19   0 3.67568 2.30501   2
   2 -19   0 -0.7098  2.0821   1
   2 -19   0 5.16016 2.40539   2
  -2 -19   0 1.10449 1.95747   1
   2  19   0 -0.8210  1.8619   2
   3  19   0 56.8273  3.3571   2
  -3  19   0 60.6389  3.8325   1
   3 -19   0 59.2563  4.1862   2
  -3 -19   0 49.2483  3.4076   1
   3 -19   0 55.9247  3.7658   1
  -3  19   0 58.9079  4.1173   2
  -4  19   0 34.6472  3.3682   2
   4 -19   0 27.9401  3.4071   2
  -4 -19   0 26.4138  2.5241   1
   4 -19   0 30.4783  3.1307   1
   4  19   0 28.1808  2.4229   2
  -4  19   0 33.5564  3.0655   1
   5 -19   0 -2.8803  2.2197   2
  -5  19   0 4.63300 2.56426   2
   5  19   0 -0.9783  1.4328   2
   5 -19   0 -2.2574  2.1419   1
  -5 -19   0 -0.6540  1.6790   1
  -5  19   0 -1.1113  2.2522   1
   6  19   0 1.00676 1.22247   2
   6 -19   0 0.65911 2.15091   1
  -6  19   0 -1.4077  2.3846   2
  -6  19   0 -0.7359  2.3444   1
  -6 -19   0 -2.4969  1.6291   1
   6 -19   0 -5.0068  2.3468   2
   7 -19   0 66.8036  4.7257   2
  -7  19   0 55.9976  4.1694   1
   7 -19   0 70.6187  4.4311   1
  -7 -19   0 64.1874  3.3766   1
  -7  19   0 58.4376  4.4089   2
  -8 -19   0 98.0857  4.2899   1
  -8  19   0 110.113   5.836   2
  -8  19   0 120.810   5.581   1
   8 -19   0 115.749   5.416   1
   8 -19   0 104.211   5.801   2
  -9 -19   0 26.0701  2.3459   1
   9 -19   0 32.7307  3.7231   2
   9 -19   0 31.7734  3.1876   1
  -9  19   0 25.7817  3.4836   1
  -9  19   0 26.8117  3.5918   2
  10 -19   0 3.51471 3.06010   2
 -10  19   0 3.16195 2.87509   2
 -10 -19   0 1.80160 1.62808   1
 -10  19   0 -0.7556  2.6700   1
  10 -19   0 3.73467 2.49343   1
 -11 -19   0 0.18951 1.66594   1
 -11  19   0 3.00070 2.92406   1
 -11  19   0 -0.6068  2.8264   2
  11 -19   0 1.77501 2.79955   2
 -12  19   0 1.15642 2.96943   1
  12 -19   0 3.43026 3.09426   2
 -12  19   0 9.05939 3.29939   2
 -13  19   0 -1.6205  2.9254   2
 -13  19   0 -0.1594  2.6852   1
  13 -19   0 2.46846 3.18643   2
 -14  19   0 10.6101  3.2830   1
  14 -19   0 8.88265 3.46724   2
   0 -20   0 22.0459  2.9859   2
   0  20   0 26.5152  2.9996   2
   0 -20   0 27.4514  2.7323   1
  -1 -20   0 28.6440  2.6990   1
   1 -20   0 30.4978  3.2841   2
   1  20   0 29.9358  2.7773   2
  -1 -20   0 30.9858  3.1371   2
  -1  20   0 25.1642  3.1082   2
   1 -20   0 25.5236  2.7724   1
   2 -20   0 2.09783 2.08351   1
  -2  20   0 2.07648 1.94064   1
  -2 -20   0 4.64573 2.06773   1
  -2  20   0 -0.2408  2.2344   2
   2 -20   0 7.26594 2.58068   2
   2  20   0 -1.7688  1.9778   2
   3 -20   0 63.9802  4.4357   2
   3 -20   0 59.4615  4.0195   1
   3  20   0 60.2950  3.5131   2
  -3  20   0 63.5668  4.3473   2
  -3 -20   0 56.1935  3.6755   1
  -3  20   0 53.7522  3.6873   1
   4 -20   0 8.21737 2.71867   2
  -4 -20   0 9.35513 2.24668   1
   4  20   0 7.92326 1.91567   2
   4 -20   0 7.09133 2.33155   1
  -4  20   0 8.65429 2.85852   2
  -4  20   0 13.5292  2.5101   1
   5  20   0 2.38681 1.61481   2
   5 -20   0 -1.2957  2.2700   1
  -5 -20   0 3.63902 1.89254   1
  -5  20   0 -3.9599  2.2858   2
  -5  20   0 -2.8335  2.2509   1
   5 -20   0 0.63438 2.55852   2
  -6  20   0 4.76404 2.85990   2
   6  20   0 5.58362 1.38434   2
  -6 -20   0 3.99627 1.96656   1
   6 -20   0 7.39759 2.82208   2
  -6  20   0 4.26928 2.53982   1
   6 -20   0 10.2840  2.6857   1
   7 -20   0 7.29592 2.77321   2
  -7 -20   0 1.60934 1.82749   1
  -7  20   0 -0.3835  2.5667   2
  -7  20   0 -1.2007  2.5849   1
   7 -20   0 4.36896 2.56866   1
  -8  20   0 5.70213 2.82272   2
   8 -20   0 0.13517 2.45246   1
  -8 -20   0 2.89702 1.92188   1
   8 -20   0 0.73151 2.66224   2
  -8  20   0 1.06629 2.74162   1
   9 -20   0 8.03289 2.57790   1
   9 -20   0 9.25116 3.08243   2
  -9  20   0 9.35796 3.04510   2
  -9  20   0 15.6192  3.3221   1
  -9 -20   0 12.1144  2.0842   1
  10 -20   0 1.83997 2.36815   1
  10 -20   0 3.51652 2.96629   2
 -10 -20   0 -0.0458  1.8041   1
 -10  20   0 6.31119 2.92829   2
 -10  20   0 -1.9138  2.8008   1
 -11  20   0 13.4020  3.4218   2
 -11 -20   0 12.9618  2.1327   1
  11 -20   0 10.6240  3.1463   2
 -11  20   0 16.5149  3.4663   1
 -12  20   0 11.4917  3.4418   1
  12 -20   0 12.3502  3.3875   2
 -12  20   0 14.5459  3.5090   2
 -13  20   0 4.90776 3.62031   2
  13 -20   0 9.71050 3.52755   2
 -13  20   0 0.94359 2.94692   1
  14 -20   0 -1.6498  3.1487   2
 -14  20   0 1.11385 3.16197   1
   0 -21   0 1.27898 2.49901   2
   0 -21   0 -2.7137  2.0284   1
   0  21   0 0.46117 2.07552   2
  -1  21   0 32.2430  3.4077   2
  -1 -21   0 29.5068  2.9678   1
   1  21   0 34.4106  3.1810   2
   1 -21   0 38.7346  3.5204   2
  -1 -21   0 34.8834  3.5098   2
   1 -21   0 30.6886  3.1691   1
   2  21   0 33.5702  2.9957   2
   2 -21   0 19.8485  2.9066   1
  -2  21   0 27.6983  3.3793   2
   2 -21   0 31.7970  3.4324   2
  -2 -21   0 25.6495  2.8460   1
  -3 -21   0 21.2176  2.7077   1
   3 -21   0 21.2085  3.0450   1
  -3  21   0 27.7966  2.8116   1
  -3  21   0 19.3619  3.2757   2
   3 -21   0 21.7536  3.1718   2
   3  21   0 20.9673  2.6074   2
  -4 -21   0 8.61082 2.23090   1
   4 -21   0 11.0386  2.9359   2
  -4  21   0 7.80128 2.76475   2
   4 -21   0 3.08628 2.53639   1
  -4  21   0 6.33850 2.40748   1
   4  21   0 8.57546 2.01164   2
   5 -21   0 8.30341 2.54462   1
  -5 -21   0 12.3189  2.2559   1
   5  21   0 10.9096  1.9182   2
  -5  21   0 13.2065  2.8128   1
   5 -21   0 14.8178  3.1005   2
  -5  21   0 7.26764 3.07157   2
   6 -21   0 12.9650  2.9259   1
  -6 -21   0 8.47093 2.21176   1
  -6  21   0 6.47329 2.90088   2
   6 -21   0 12.0254  2.9628   2
  -6  21   0 8.90833 2.81938   1
   6  21   0 11.2535  1.6001   2
  -7  21   0 -1.7440  2.5269   2
   7 -21   0 -2.1555  2.4791   1
  -7  21   0 -0.8738  2.5700   1
  -7 -21   0 -1.1853  1.8708   1
   7 -21   0 -1.8834  2.6749   2
  -8  21   0 27.4150  3.7214   2
  -8  21   0 33.4490  3.7817   1
  -8 -21   0 25.9644  2.5976   1
   8 -21   0 31.2663  3.4833   1
   8 -21   0 30.0508  3.8269   2
   9 -21   0 5.02646 2.56569   1
   9 -21   0 3.41779 2.95804   2
  -9 -21   0 3.03653 2.03247   1
  -9  21   0 1.72669 2.87831   2
  -9  21   0 5.09631 3.03031   1
  10 -21   0 5.76971 3.12332   2
 -10  21   0 -2.7317  2.8491   1
  10 -21   0 -1.4611  2.3257   1
 -10  21   0 2.61453 3.01833   2
 -10 -21   0 3.33121 1.94998   1
 -11 -21   0 4.11669 2.03033   1
 -11  21   0 4.29377 2.91912   1
 -11  21   0 3.02847 2.99799   2
  11 -21   0 2.62316 3.00873   2
 -12  21   0 -1.9059  3.2521   2
  12 -21   0 -1.7461  3.1172   2
 -12  21   0 -0.2432  3.2096   1
 -12 -21   0 2.49061 1.97902   1
 -13  21   0 7.63248 3.25632   1
  13 -21   0 0.40282 3.12784   2
 -13  21   0 0.79738 3.27504   2
   0  22   0 30.6171  3.3336   2
   0 -22   0 31.2524  3.2437   1
   0 -22   0 37.1596  3.6029   2
   1 -22   0 0.39169 2.62207   2
  -1 -22   0 -0.9880  2.1745   1
   1  22   0 -0.9500  2.1982   2
   1 -22   0 -3.9718  2.1795   1
  -1  22   0 0.43927 2.24580   2
  -2 -22   0 6.00747 2.33520   1
   2 -22   0 9.10056 2.80884   2
  -2  22   0 2.14233 2.68391   2
   2  22   0 7.78558 2.40124   2
   2 -22   0 5.95754 2.53419   1
   3  22   0 56.1858  3.5969   2
  -3 -22   0 49.5271  3.6200   1
  -3  22   0 70.0446  4.9170   2
   3 -22   0 61.7752  4.1851   1
   3 -22   0 66.8819  4.6653   2
   4 -22   0 56.7338  4.0862   1
   4 -22   0 58.8520  4.5596   2
  -4  22   0 56.3690  4.4286   2
  -4 -22   0 64.3145  3.9375   1
   4  22   0 68.9455  3.6158   2
  -4  22   0 63.9334  4.1579   1
  -5  22   0 5.62155 2.67984   1
   5 -22   0 3.70754 2.77170   2
   5 -22   0 10.6909  2.8919   1
   5  22   0 6.82628 1.81925   2
  -5  22   0 4.37730 2.81177   2
  -5 -22   0 6.20453 2.29383   1
  -6 -22   0 1.06110 2.11046   1
   6  22   0 6.57746 1.46558   2
  -6  22   0 9.51859 3.06161   2
  -6  22   0 7.33396 2.68356   1
   6 -22   0 0.81144 2.80561   2
   6 -22   0 -1.0642  2.5367   1
  -7 -22   0 2.38765 2.08448   1
  -7  22   0 3.40937 3.00645   2
   7 -22   0 1.12973 2.77260   2
   7 -22   0 2.15893 2.59880   1
  -7  22   0 4.14752 2.86735   1
  -8 -22   0 -1.9304  2.0825   1
  -8  22   0 -0.9328  2.7035   1
   8 -22   0 4.71790 2.69293   1
  -8  22   0 -1.1982  3.0003   2
   8 -22   0 4.95814 3.20790   2
  -9 -22   0 -0.4925  1.9639   1
  -9  22   0 -2.0046  2.8700   2
   9 -22   0 4.36825 2.74959   1
  -9  22   0 -0.3444  2.7511   1
   9 -22   0 1.15616 3.02826   2
  10 -22   0 17.9748  3.2755   1
 -10  22   0 20.6010  4.0164   2
 -10  22   0 18.1357  3.6650   1
  10 -22   0 18.8245  3.7196   2
 -10 -22   0 19.3915  2.5393   1
 -11  22   0 -1.1039  3.2093   2
  11 -22   0 -5.1747  2.9093   2
 -11 -22   0 1.43435 2.01237   1
 -11  22   0 7.07706 3.10977   1
 -12 -22   0 -2.1421  2.0202   1
  12 -22   0 -1.2256  3.1003   2
 -12  22   0 -1.5808  3.1595   1
 -12  22   0 -1.5346  3.2128   2
   0 -23   0 1.04474 2.14024   1
   0  23   0 -1.0703  2.4293   2
  -1  23   0 14.3301  2.8171   2
   1  23   0 16.5261  2.7353   2
  -1 -23   0 11.0268  2.6549   1
   1 -23   0 12.6436  3.0207   2
   1 -23   0 12.4889  2.7897   1
  -2 -23   0 7.32380 2.46510   1
  -2  23   0 2.56470 2.69033   2
   2  23   0 6.67213 2.34598   2
   2 -23   0 5.56696 2.69168   2
   2 -23   0 7.62332 2.73313   1
  -3 -23   0 3.43270 2.41711   1
  -3  23   0 4.93594 2.70428   2
   3  23   0 5.07435 2.28279   2
   3 -23   0 6.77397 2.88813   2
   3 -23   0 9.32111 2.63394   1
  -4  23   0 32.4391  3.7536   2
   4 -23   0 26.3801  3.3635   1
   4 -23   0 29.1051  3.9440   2
  -4 -23   0 25.7982  2.8936   1
   4  23   0 25.5223  2.5665   2
  -5 -23   0 -1.0892  2.0425   1
   5 -23   0 2.86690 2.89098   2
  -5  23   0 -1.3716  2.7098   2
  -5  23   0 0.85057 2.47989   1
   5  23   0 -1.2623  1.6953   2
   5 -23   0 -0.2618  2.6137   1
  -6 -23   0 6.96750 2.38431   1
  -6  23   0 3.19726 2.65499   1
   6 -23   0 2.71234 2.89880   2
   6 -23   0 -1.4701  2.5973   1
  -6  23   0 0.35325 2.95637   2
   6  23   0 1.02726 1.43909   2
   7 -23   0 -1.8320  2.6450   1
  -7  23   0 -0.9557  2.7008   2
   7 -23   0 -0.8043  2.7669   2
  -7 -23   0 1.55837 2.16230   1
  -7  23   0 4.42634 2.83090   1
  -8  23   0 42.1932  4.4994   2
  -8 -23   0 38.0927  3.1916   1
  -8  23   0 46.7889  4.3202   1
   8 -23   0 41.9891  4.5628   2
   8 -23   0 47.1807  4.1061   1
  -9  23   0 19.2000  3.6725   1
   9 -23   0 12.2414  3.5422   2
  -9  23   0 10.4232  3.5532   2
   9 -23   0 15.1438  3.2542   1
  -9 -23   0 8.73957 2.37414   1
 -10  23   0 9.77577 3.26262   1
 -10 -23   0 9.98838 2.35201   1
 -10  23   0 7.51728 3.52768   2
  10 -23   0 10.6947  3.6022   2
  11 -23   0 4.84503 3.57443   2
 -11 -23   0 7.21677 2.32764   1
 -11  23   0 5.43272 3.41282   1
 -11  23   0 11.1770  3.8797   2
   0 -24   0 46.8461  3.8534   1
   0  24   0 45.6331  3.8871   2
   1 -24   0 -2.1342  2.4118   1
  -1  24   0 -2.1919  2.2850   2
   1  24   0 0.02623 2.32118   2
  -1 -24   0 -0.2987  2.3061   1
   1 -24   0 2.48723 2.81517   2
  -2 -24   0 27.2523  3.1376   1
   2  24   0 30.4802  3.1162   2
   2 -24   0 30.7290  3.4903   1
  -2  24   0 21.3074  3.2736   2
   2 -24   0 28.7415  3.9110   2
   3 -24   0 3.09676 2.46663   1
   3  24   0 0.68461 2.02641   2
  -3 -24   0 1.72806 2.30364   1
  -3  24   0 4.25396 2.75705   2
   3 -24   0 -1.7835  2.6436   2
   4 -24   0 5.29896 3.18168   2
  -4 -24   0 5.09339 2.33872   1
  -4  24   0 5.08856 3.08068   2
   4  24   0 3.17459 2.06472   2
   4 -24   0 3.92658 2.77170   1
   5  24   0 -1.6037  1.7117   2
  -5  24   0 -1.3932  2.7603   2
   5 -24   0 -0.3664  2.4820   1
  -5 -24   0 0.60347 2.30338   1
   5 -24   0 -0.3013  2.8616   2
  -6 -24   0 7.35857 2.44227   1
  -6  24   0 3.16892 2.95505   2
   6  24   0 2.01220 1.47895   2
   6 -24   0 3.08753 3.03169   2
   6 -24   0 2.83887 2.60358   1
  -7  24   0 -3.5156  2.7788   2
  -7  24   0 0.26787 2.84183   1
   7 -24   0 1.26649 3.05202   2
  -7 -24   0 1.21366 2.27751   1
   7 -24   0 2.30084 2.82170   1
   8 -24   0 -0.3438  2.8769   1
  -8  24   0 -0.6620  2.9800   2
  -8  24   0 1.76118 3.09216   1
   8 -24   0 -4.2145  2.9526   2
  -8 -24   0 -4.1105  2.0767   1
  -9  24   0 -0.8364  3.3368   2
   9 -24   0 -1.7261  2.8280   1
   9 -24   0 -3.6508  3.1967   2
  -9 -24   0 1.21664 2.26862   1
  -9  24   0 -4.7654  3.0695   1
 -10 -24   0 5.62485 2.41823   1
 -10  24   0 1.89008 3.35739   1
  10 -24   0 -3.4578  3.1026   2
 -10  24   0 6.50004 3.81816   2
   0 -25   0 0.05851 2.53095   1
   0  25   0 2.41176 2.61610   2
   1 -25   0 -4.2377  2.3985   1
  -1  25   0 -1.5654  2.6421   2
   1  25   0 2.88679 2.52015   2
  -1 -25   0 1.44011 2.45754   1
  -2  25   0 8.78202 2.96423   2
   2 -25   0 6.84724 2.66575   1
  -2 -25   0 4.52255 2.49558   1
   2  25   0 8.86385 2.48377   2
   2 -25   0 7.20165 3.06447   2
   3 -25   0 5.62451 2.64991   1
   3 -25   0 6.48164 3.02030   2
  -3  25   0 4.41677 2.87270   2
   3  25   0 4.20291 2.29350   2
  -3 -25   0 3.28844 2.44282   1
   4  25   0 5.13196 2.24010   2
   4 -25   0 6.67489 3.12711   2
   4 -25   0 7.13863 2.97657   1
  -4  25   0 4.39959 3.30265   2
  -4 -25   0 5.65582 2.55984   1
  -5 -25   0 13.0081  2.8410   1
  -5  25   0 9.34179 3.47354   2
   5  25   0 13.8810  2.2016   2
   5 -25   0 12.0187  3.1963   1
   5 -25   0 18.8795  3.8830   2
   6 -25   0 3.13982 3.19546   2
  -6  25   0 2.52713 3.11555   2
   6 -25   0 0.12441 2.89524   1
   6  25   0 2.10262 1.50166   2
  -6 -25   0 5.06706 2.55105   1
   7 -25   0 -1.2226  3.1170   2
   7 -25   0 2.85801 3.04773   1
  -7 -25   0 3.06866 2.55955   1
  -7  25   0 2.72532 3.29551   2
  -8  25   0 3.64391 3.51256   2
  -8  25   0 4.98825 3.12855   1
   8 -25   0 4.09541 3.14105   1
   8 -25   0 0.79473 3.20438   2
  -8 -25   0 -2.5007  2.3027   1
  -9  25   0 5.59426 3.59129   1
  -9  25   0 -0.5537  3.3286   2
   9 -25   0 1.55600 3.31471   2
   9 -25   0 2.65886 3.05650   1
  -9 -25   0 0.62158 2.42556   1
   0  26   0 9.92263 2.99194   2
   0 -26   0 4.51107 2.84449   1
  -1  26   0 9.16643 3.13272   2
  -1 -26   0 10.0235  2.9510   1
   1 -26   0 9.92032 3.02854   1
   1  26   0 7.42211 2.76706   2
   2 -26   0 -0.5951  2.6626   1
  -2  26   0 -2.8902  2.5571   2
   2  26   0 -2.9081  2.3079   2
  -2 -26   0 3.85122 2.67799   1
  -3 -26   0 5.40272 2.64176   1
  -3  26   0 4.69966 3.01064   2
   3 -26   0 2.42056 3.39819   2
   3 -26   0 2.42717 2.80492   1
   3  26   0 2.98863 2.38496   2
   4 -26   0 10.1471  3.3693   2
   4 -26   0 4.95674 3.08115   1
  -4  26   0 6.34306 3.41784   2
  -4 -26   0 4.64230 2.59791   1
   4  26   0 7.36941 2.37935   2
   5 -26   0 -0.5517  2.9758   1
   5  26   0 1.17140 1.93849   2
  -5  26   0 2.23808 3.32936   2
  -5 -26   0 5.92907 2.71819   1
   5 -26   0 1.60195 3.38215   2
  -6 -26   0 10.9576  2.8313   1
  -6  26   0 12.6079  3.6437   2
   6 -26   0 12.1053  3.6622   2
   6 -26   0 15.2337  3.3540   1
   6  26   0 14.4503  1.7110   2
  -7  26   0 13.1344  3.7617   2
   7 -26   0 12.1267  3.5282   1
  -7 -26   0 9.25801 2.64106   1
   7 -26   0 15.7179  4.0114   2
   0  27   0 1.28745 2.75650   2
   0 -27   0 -4.5619  2.5408   1
   1  27   0 6.72068 2.78411   2
   1 -27   0 -0.7260  2.8323   1
  -1 -27   0 3.45869 2.76374   1
  -1  27   0 -1.2238  2.8805   2
  -2 -27   0 -0.2345  2.6793   1
  -2  27   0 0.56642 2.77384   2
   2 -27   0 -1.4642  2.7439   1
   2  27   0 1.58925 2.53446   2
   3  27   0 1.51126 2.38661   2
   3 -27   0 6.68701 3.09593   1
  -3 -27   0 0.83708 2.59254   1
  -3  27   0 0.04801 2.91452   2
   4 -27   0 2.18124 3.01155   1
  -4  27   0 0.77825 3.27785   2
   4 -27   0 -4.8332  3.1697   2
  -4 -27   0 -1.9375  2.4333   1
   4  27   0 -0.3513  2.1827   2
  -5  27   0 3.01673 3.47981   2
   5  27   0 1.92594 2.01035   2
  -5 -27   0 -2.8216  2.5208   1
   5 -27   0 0.55556 2.99369   1
   5 -27   0 1.84795 3.45695   2
   0  28   0 2.53443 2.94486   2
   0 -28   0 -3.7144  2.4625   1
  -1 -28   0 -0.9932  2.7768   1
   1 -28   0 -1.6887  2.5462   1
  -1  28   0 1.24611 3.04130   2
   1  28   0 3.56974 2.70819   2
   2  28   0 4.05112 2.53142   2
  -2 -28   0 1.16873 2.66693   1
   2 -28   0 -1.2290  2.8591   1
  -2  28   0 -0.5860  2.8018   2
   1   0  -1 339.189   9.580   2
   1   0   1 382.674   9.588   2
   1   0   1 388.014   9.665   2
   1   0  -1 330.858   9.509   2
   2   0  -1 104.251   2.971   2
   2   0  -1 104.308   2.991   2
   2   0   1 104.074   2.986   2
  -2   0   1 103.681   2.965   2
   2   0   1 108.637   2.980   2
  -2   0  -1 103.533   2.978   2
   3   0  -1 1358.08   35.05   2
   3   0  -1 1332.25   35.15   2
  -3   0  -1 1359.50   34.83   2
   3   0   1 1369.06   35.22   2
   3   0   1 1387.59   35.00   2
   4   0  -1 1.65069 0.60539   2
   4   0  -1 1.70954 0.62776   2
   4   0   1 1.80377 0.64303   2
  -4   0  -1 2.59406 0.75286   2
  -4   0   1 3.15569 0.68082   2
   4   0   1 2.32129 0.62632   2
  -5   0   1 57.4883  2.0976   2
   5   0  -1 63.6867  1.9416   2
  -5   0  -1 60.2819  2.1483   2
   5   0  -1 62.8911  1.9567   2
   5   0   1 62.3863  1.9655   2
   5   0   1 64.5890  1.9817   2
  -6   0   1 315.249   8.482   2
  -6   0  -1 312.867   8.493   2
   6   0  -1 325.919   8.385   2
   6   0   1 321.151   8.375   2
   6   0  -1 314.113   8.328   2
   7   0   1 67.4429  2.0554   2
   7   0  -1 66.9381  2.0056   2
  -7   0  -1 69.0810  2.4505   2
   7   0   1 65.0827  2.0306   2
  -7   0   1 64.0886  2.4471   2
   7   0  -1 69.6618  2.0207   2
  -8   0  -1 1.69561 0.44978   1
  -8   0  -1 2.48097 0.95984   2
  -8   0   1 1.66182 0.93876   2
  -9   0  -1 37.4629  1.3736   1
  -9   0  -1 35.9348  1.3558   1
  -9   0   1 36.9787  1.3145   1
  -9   0  -1 31.3294  2.0063   2
  -9   0   1 35.5673  1.9275   2
  -9   0   1 37.1628  1.3253   1
 -10   0  -1 220.289   5.845   1
 -10   0  -1 220.259   5.831   1
 -10   0   1 221.627   6.429   2
 -10   0   1 216.703   5.812   1
 -10   0  -1 216.634   6.411   2
 -10   0   1 221.401   5.809   1
 -11   0  -1 140.358   4.080   1
 -11   0   1 140.119   4.065   1
 -11   0  -1 145.689   4.103   1
 -11   0   1 142.187   4.064   1
 -12   0   1 61.7466  2.3251   1
 -12   0  -1 61.0342  2.3618   1
 -13   0  -1 -0.0035  1.1323   1
 -13   0   1 -1.5583  1.0200   1
 -14   0  -1 42.4139  2.2876   1
 -14   0   1 38.7198  2.1723   1
 -15   0  -1 1.03824 1.44174   1
 -15   0   1 2.81395 1.38240   1
 -16   0   1 27.9049  2.1505   1
 -16   0  -1 28.8927  2.1805   1
 -17   0   1 -2.1282  1.5870   1
 -17   0  -1 1.30884 1.66470   1
 -18   0   1 4.96142 1.94798   1
 -18   0  -1 7.45125 2.00117   1
 -19   0   1 2.48851 1.98898   1
 -19   0  -1 -1.1598  2.0369   1
 -20   0   1 2.12871 2.18530   1
 -20   0  -1 1.11508 2.25204   1
   0   1   1 0.03239 0.22016   2
  -1   1   1 105.256   2.860   1
  -1   1   1 106.606   2.955   2
   1  -1   1 100.872   2.947   2
   1  -1   1 108.870   2.859   1
  -1   1   1 104.044   2.854   1
   1  -1   1 105.882   2.974   2
  -1  -1  -1 105.256   2.987   2
   1  -1  -1 101.844   2.874   2
  -1  -1   1 100.793   2.926   2
   1   1   1 102.129   2.926   2
   1  -1  -1 101.664   2.771   1
   1   1   1 103.803   2.955   2
  -1   1  -1 99.6003  2.7489   1
   1  -1  -1 99.4245  2.8513   2
  -1   1  -1 101.989   2.866   2
  -1   1  -1 105.078   2.787   1
  -1  -1   1 99.3861  2.9042   2
  -2   1   1 1143.60   27.77   1
  -2  -1  -1 1098.02   30.67   2
   2  -1   1 1100.79   28.49   2
  -2   1   1 1086.27   28.44   2
   2  -1   1 1091.06   28.42   2
   2  -1   1 1102.45   28.07   1
  -2   1   1 1149.82   27.87   1
  -2   1  -1 1160.00   27.68   1
   2  -1  -1 1089.49   27.93   1
   2  -1  -1 1085.10   28.41   2
  -2   1  -1 1127.33   27.76   1
  -2   1  -1 1080.13   28.35   2
   2  -1  -1 1100.14   28.33   2
  -3   1   1 1460.34   36.11   1
  -3  -1  -1 1429.69   37.65   2
   3  -1   1 1409.34   36.81   2
  -3   1   1 1407.99   36.75   2
  -3   1   1 1480.16   35.91   1
   3  -1   1 1457.62   36.75   2
   3  -1  -1 1415.78   37.03   2
  -3   1  -1 1483.27   36.21   1
  -3   1  -1 1487.17   36.10   1
  -3   1  -1 1407.12   36.96   2
   3  -1  -1 1454.68   36.96   2
  -4   1   1 287.947   7.233   1
  -4   1   1 272.906   7.541   2
  -4   1   1 284.130   7.222   1
   4  -1   1 286.410   7.542   2
   4  -1   1 276.925   7.546   2
   4  -1  -1 272.579   7.587   2
  -4   1  -1 277.545   7.630   2
  -4   1  -1 296.383   7.285   1
  -4   1  -1 288.136   7.301   1
   5  -1   1 289.954   7.956   2
  -5   1   1 297.960   8.030   2
  -5   1   1 302.539   7.639   1
   5  -1   1 288.290   7.970   2
  -5   1   1 309.191   7.633   1
  -5   1  -1 297.036   7.596   1
  -5   1  -1 289.147   7.971   2
   5  -1  -1 299.664   7.899   2
  -5   1  -1 308.737   7.596   1
   5  -1  -1 283.812   7.909   2
  -6   1   1 539.396  14.438   2
  -6   1   1 553.012  13.906   1
   6  -1   1 552.389  14.345   2
   6  -1   1 543.547  14.369   2
  -6   1   1 565.355  13.884   1
  -6   1  -1 562.191  13.829   1
  -6   1  -1 517.958  14.373   2
   6  -1  -1 551.703  14.273   2
  -6   1  -1 563.467  13.864   1
   6  -1  -1 545.498  14.307   2
   7  -1   1 572.875  15.063   2
  -7   1   1 561.683  15.177   2
   7  -1   1 582.599  15.046   2
  -7   1   1 582.638  14.582   1
  -7   1   1 589.224  14.615   1
  -7   1  -1 559.073  15.100   2
  -7   1  -1 597.216  14.500   1
   7  -1  -1 564.261  14.948   2
   7  -1  -1 576.513  14.918   2
  -7   1  -1 570.277  14.509   1
   8  -1   1 494.009  13.030   2
  -8   1   1 509.264  12.668   1
  -8   1   1 493.984  12.671   1
  -8   1   1 492.189  13.266   2
  -8   1  -1 495.436  12.507   1
   8  -1  -1 491.205  12.856   2
  -8   1  -1 492.632  12.522   1
   8  -1  -1 489.387  12.816   2
  -8   1  -1 485.068  13.104   2
  -9   1   1 70.1700  2.8227   2
   9  -1   1 69.3442  2.3554   2
  -9   1   1 73.5202  2.4170   1
  -9   1   1 67.9011  2.3570   1
   9  -1   1 70.5736  2.3364   2
  -9   1  -1 71.0775  2.3877   1
  -9   1  -1 70.9232  2.8631   2
   9  -1  -1 68.4961  2.3108   2
  -9   1  -1 72.1998  2.4359   1
   9  -1  -1 71.0968  2.3437   2
  10  -1   1 310.209   8.196   2
 -10   1   1 310.820   8.252   1
 -10   1   1 312.807   8.261   1
  10  -1   1 316.215   8.234   2
 -10   1   1 303.090   8.781   2
 -10   1  -1 304.810   8.186   1
 -10   1  -1 302.953   8.710   2
  10  -1  -1 303.209   8.087   2
  10  -1  -1 308.621   8.131   2
 -10   1  -1 318.262   8.196   1
 -11   1   1 32.7525  1.8482   1
 -11   1   1 39.1545  2.4149   2
 -11  -1  -1 39.6723  1.3649   1
 -11   1  -1 36.3448  1.9034   1
 -11   1  -1 36.1829  2.3547   2
 -12  -1  -1 5.46505 0.87142   1
 -12   1   1 6.95667 1.24115   1
 -12   1  -1 8.58976 1.31662   1
 -12  -1   1 7.73743 0.88737   1
 -13   1   1 5.59342 1.37028   1
 -13  -1  -1 3.87447 1.00416   1
 -13  -1   1 5.27312 1.01598   1
 -13   1  -1 4.26333 1.33336   1
 -14   1   1 29.2186  2.0626   1
 -14  -1  -1 27.3962  1.7843   1
 -14   1  -1 30.5302  2.1121   1
 -14  -1   1 28.5026  1.7570   1
 -15   1   1 7.62292 1.63779   1
 -15  -1  -1 6.24691 1.35670   1
 -15   1  -1 8.50146 1.67555   1
 -15  -1   1 8.76260 1.38507   1
 -16  -1  -1 5.96280 1.53315   1
 -16   1   1 0.43335 1.65855   1
 -16  -1   1 3.23571 1.41893   1
 -16   1  -1 2.46825 1.65538   1
 -17   1   1 9.24412 1.95546   1
 -17  -1  -1 5.82422 1.64157   1
 -17  -1   1 8.65371 1.66811   1
 -17   1  -1 10.6251  1.9681   1
 -18   1   1 5.75720 2.05301   1
 -18  -1  -1 6.12915 1.84305   1
 -18   1  -1 2.11972 1.99872   1
 -18  -1   1 8.18886 1.87769   1
 -19  -1  -1 1.22059 1.93267   1
 -19   1   1 0.01579 2.10880   1
 -19  -1   1 1.64725 1.95288   1
 -19   1  -1 0.02208 2.10233   1
 -20   1   1 -2.2499  2.1898   1
 -20   1  -1 -0.9521  2.2226   1
  -1   2   1 699.300  17.327   2
   1  -2   1 665.561  17.309   2
   1   2  -1 657.600  17.583   2
   1   2  -1 675.474  17.532   2
   1  -2   1 650.356  16.840   1
  -1  -2  -1 674.564  17.438   2
  -1  -2   1 675.153  17.309   2
  -1   2  -1 639.941  17.118   2
   1  -2  -1 635.867  17.124   2
   1  -2  -1 665.784  16.694   1
   1   2   1 678.384  17.397   2
   1   2   1 677.687  17.314   2
  -1   2  -1 674.678  16.709   1
  -2   2   1 34.9049  1.4742   1
   2  -2   1 37.3918  1.5400   2
  -2   2   1 34.8205  1.5360   2
  -2  -2  -1 36.2808  1.1613   2
   2  -2   1 35.3239  1.4432   1
  -2   2  -1 38.2027  1.5348   2
  -2   2  -1 35.1721  1.4742   1
   2  -2  -1 34.3390  1.3956   1
   2  -2  -1 33.2564  1.5213   2
   3  -2   1 1393.37   35.89   2
  -3   2   1 1438.87   35.00   1
  -3   2   1 1389.94   35.86   2
   3  -2   1 1388.92   35.84   2
   3  -2   1 1408.86   34.96   1
   3  -2  -1 1420.12   35.28   1
  -3   2  -1 1413.73   36.19   2
   3  -2  -1 1388.22   36.22   2
  -3   2  -1 1445.06   35.31   1
   3  -2  -1 1416.69   36.16   2
   4  -2   1 997.554  25.309   1
  -4   2   1 1036.28   25.38   1
   4  -2   1 1038.26   26.06   2
  -4   2   1 1006.11   26.07   2
   4  -2   1 989.792  26.077   2
  -4   2  -1 991.918  25.728   2
  -4   2  -1 1031.57   25.07   1
   4  -2  -1 979.437  25.683   2
   4  -2  -1 995.154  25.732   2
   4  -2  -1 1001.61   25.00   1
  -5   2   1 211.271   5.659   1
   5  -2   1 209.756   5.953   2
   5  -2   1 215.402   5.928   2
  -5   2   1 206.184   5.919   2
  -5   2  -1 208.248   5.965   2
   5  -2  -1 215.900   5.916   2
   5  -2  -1 203.937   5.939   2
  -5   2  -1 213.730   5.680   1
   6  -2   1 120.447   3.829   2
  -6   2   1 126.672   3.644   1
  -6   2   1 120.410   3.922   2
   6  -2   1 129.939   3.884   2
  -6   2  -1 123.412   3.599   1
   6  -2  -1 123.644   3.779   2
   6  -2  -1 117.480   3.795   2
  -6   2  -1 121.135   3.866   2
   7  -2   1 452.675  12.045   2
  -7   2   1 449.374  11.662   1
   7  -2   1 455.450  12.034   2
  -7   2   1 450.818  12.157   2
   7  -2  -1 450.797  11.978   2
  -7   2  -1 458.338  11.614   1
  -7   2  -1 436.919  12.063   2
  -8   2   1 120.526   3.718   1
  -8   2   1 122.178   4.082   2
   8  -2   1 123.445   3.891   2
   8  -2   1 129.658   3.896   2
  -8   2  -1 119.787   4.001   2
  -8   2  -1 116.757   3.655   1
   8  -2  -1 122.370   3.797   2
   8  -2  -1 121.544   3.763   2
  -9   2   1 302.048   8.450   2
  -9   2   1 293.245   7.983   1
   9  -2   1 294.749   8.151   2
  -9   2  -1 301.890   8.049   1
   9  -2  -1 299.154   8.217   2
   9  -2  -1 298.347   8.158   2
  -9   2  -1 293.365   8.470   2
  10  -2   1 19.9138  1.4002   2
 -10   2   1 21.1974  1.5278   1
 -10   2   1 25.0790  1.9068   2
  10  -2   1 20.3693  1.3600   2
 -10   2  -1 17.2405  1.4945   1
  10  -2  -1 20.7653  1.3569   2
 -10   2  -1 22.8921  1.8677   2
  10  -2  -1 20.4770  1.4324   2
 -11   2   1 49.1503  2.3215   1
 -11   2   1 52.0899  2.6703   2
  11  -2   1 46.5664  2.0109   2
  11  -2   1 45.9759  1.9632   2
 -11   2  -1 45.8671  2.7463   2
  11  -2  -1 50.5414  2.0428   2
 -11   2  -1 49.6475  2.3543   1
  11  -2  -1 48.7265  1.9768   2
 -12   2   1 34.0262  2.2017   1
  12  -2   1 34.7000  1.4960   2
  12  -2   1 34.4592  1.5339   2
 -12   2  -1 35.4599  2.2417   1
  12  -2  -1 33.2006  1.4393   2
 -13  -2  -1 34.0773  1.4097   1
 -13   2   1 34.3736  2.3464   1
 -13   2  -1 36.3796  2.4166   1
 -14  -2  -1 49.2910  1.9971   1
 -14   2   1 45.7106  2.7471   1
 -14   2  -1 51.9289  2.8744   1
 -14  -2   1 48.8244  1.9629   1
 -15  -2  -1 5.44178 1.21740   1
 -15   2   1 8.01963 1.80910   1
 -15  -2   1 5.88367 1.18735   1
 -15   2  -1 5.81511 1.73278   1
 -16  -2  -1 4.50013 1.32433   1
 -16   2   1 3.75469 1.80086   1
 -16  -2   1 3.75023 1.29156   1
 -16   2  -1 3.18634 1.82437   1
 -17   2   1 7.31093 2.03099   1
 -17  -2  -1 2.45977 1.46809   1
 -17   2  -1 6.55161 1.98709   1
 -17  -2   1 6.21664 1.51816   1
 -18  -2  -1 6.47493 1.75084   1
 -18   2   1 7.40039 2.22792   1
 -18   2  -1 3.52535 2.16773   1
 -19   2   1 0.16966 2.03809   1
 -19   2  -1 4.18179 2.26582   1
 -20   2   1 4.48334 2.49295   1
 -20   2  -1 5.74035 2.52070   1
   0  -3   1 6.98988 0.74279   2
   0   3  -1 8.48460 0.74651   1
   0   3  -1 7.19756 0.76041   2
   0   3   1 9.12890 0.76919   2
   0   3  -1 7.66152 0.80959   2
   0  -3  -1 7.71255 0.73206   1
   0  -3  -1 8.85821 0.78232   2
   0  -3   1 7.78696 0.73202   1
   0   3   1 6.58858 0.70666   1
   1  -3   1 304.387   7.934   1
  -1  -3  -1 323.142   7.838   1
  -1   3   1 300.558   7.939   1
   1   3  -1 309.473   8.044   2
   1   3  -1 314.390   8.069   2
  -1  -3  -1 303.407   8.054   2
  -1   3   1 308.056   8.173   2
   1  -3   1 279.715   8.141   2
   1   3   1 316.366   8.298   2
  -1  -3   1 311.093   8.297   2
   1  -3  -1 315.832   8.192   1
   1  -3  -1 319.144   8.445   2
  -1  -3   1 327.585   8.138   1
  -1   3  -1 305.223   8.171   1
   1   3   1 313.178   8.309   2
  -1   3  -1 315.160   8.420   2
  -2  -3  -1 299.046   7.755   2
   2  -3   1 293.231   7.700   1
   2  -3   1 285.336   7.968   2
   2   3  -1 299.029   8.253   2
  -2   3   1 289.654   7.708   1
  -2   3   1 300.241   7.973   2
   2   3  -1 289.352   8.276   2
   2   3   1 299.169   8.026   2
  -2   3  -1 298.351   7.774   1
   2   3   1 297.194   7.970   2
   2  -3  -1 292.796   8.009   2
  -2   3  -1 290.827   7.981   2
  -2  -3   1 291.365   7.771   2
   2  -3  -1 293.320   7.711   1
   3  -3   1 1179.22   29.81   2
  -3   3   1 1172.96   29.02   1
   3  -3   1 1151.81   28.96   1
  -3   3   1 1134.03   29.77   2
   3  -3  -1 1142.39   29.47   2
  -3   3  -1 1165.60   28.72   1
   3  -3  -1 1131.96   28.64   1
  -3   3  -1 1144.78   29.45   2
   4  -3   1 1313.22   33.39   1
  -4   3   1 1381.68   34.42   2
  -4   3   1 1356.54   33.52   1
   4  -3   1 1311.59   34.40   2
   4  -3  -1 1318.09   34.28   2
  -4   3  -1 1335.38   33.39   1
  -4   3  -1 1341.04   34.28   2
   4  -3  -1 1347.23   33.28   1
  -5   3   1 195.790   5.392   1
  -5   3   1 196.394   5.642   2
   5  -3   1 189.870   5.091   1
   5  -3   1 182.519   5.575   2
  -5   3  -1 190.995   5.309   1
   5  -3  -1 186.820   5.033   1
  -5   3  -1 187.151   5.532   2
   5  -3  -1 190.805   5.558   2
   6  -3   1 77.5266  2.9979   2
  -6   3   1 83.3211  3.1044   2
  -6   3   1 86.1396  2.8349   1
   6  -3   1 85.5300  3.0312   2
  -6   3  -1 86.0204  2.9288   1
   6  -3  -1 79.9858  3.0274   2
   6  -3  -1 84.3781  3.0352   2
  -6   3  -1 87.2558  3.1559   2
  -7   3   1 149.511   4.831   2
   7  -3   1 154.352   4.755   2
  -7   3   1 157.807   4.568   1
   7  -3   1 150.069   4.777   2
  -7   3  -1 152.124   4.821   2
  -7   3  -1 148.696   4.534   1
   7  -3  -1 157.398   4.700   2
   7  -3  -1 148.486   4.695   2
   8  -3   1 246.123   7.125   2
  -8   3   1 250.071   6.924   1
   8  -3   1 252.298   7.092   2
  -8   3   1 244.595   7.259   2
  -8   3  -1 250.682   7.237   2
  -8   3  -1 246.361   6.875   1
   8  -3  -1 241.057   7.038   2
   9  -3   1 61.6881  2.5083   2
   9  -3   1 58.7332  2.5575   2
  -9   3   1 55.6775  2.5621   1
  -9   3   1 56.5145  2.7699   2
  -9   3  -1 52.7121  2.4422   1
   9  -3  -1 50.7732  2.5181   2
   9  -3  -1 58.5929  2.4196   2
  -9   3  -1 57.1658  2.8165   2
 -10   3   1 25.4552  1.9602   2
 -10   3   1 19.3876  1.6766   1
  10  -3   1 22.3146  1.6831   2
 -10   3  -1 24.6757  2.0310   2
  10  -3  -1 26.0086  1.6429   2
 -10   3  -1 19.4413  1.7367   1
  10  -3  -1 18.3178  1.5533   2
 -11   3   1 16.2754  1.6664   1
  11  -3   1 18.3902  1.4764   2
  11  -3   1 22.3481  1.6160   2
 -11   3   1 19.6375  2.0096   2
 -11   3  -1 22.3820  1.7970   1
  11  -3  -1 21.6344  1.5147   2
 -11   3  -1 21.2249  1.9997   2
  11  -3  -1 19.7696  1.5523   2
  12  -3   1 20.0254  1.5963   2
  12  -3   1 20.9872  1.4918   2
 -12   3   1 20.9397  1.8753   1
  12  -3  -1 19.1040  1.5699   2
 -12   3  -1 20.8822  1.9121   1
  12  -3  -1 23.2663  1.5382   2
  13  -3   1 69.7760  2.5451   2
 -13   3   1 68.2769  3.2301   1
  13  -3   1 68.8540  2.5051   2
  13  -3  -1 66.3108  2.4083   2
 -13   3  -1 66.2105  3.1351   1
  13  -3  -1 66.7760  2.4537   2
 -14   3   1 6.88489 1.84264   1
 -14   3  -1 7.23497 1.77846   1
 -15   3   1 15.3296  2.1350   1
 -15   3  -1 14.2628  2.1295   1
 -16   3   1 1.81416 1.79681   1
 -16   3  -1 3.13370 1.83058   1
 -17   3   1 -0.1876  1.9552   1
 -17   3  -1 2.35090 1.98981   1
 -18   3   1 11.1613  2.3465   1
 -18   3  -1 12.0544  2.4075   1
 -19   3   1 7.75405 2.43310   1
 -19   3  -1 10.6939  2.4998   1
 -20   3   1 6.34025 2.65061   1
 -20   3  -1 6.66067 2.66970   1
   0  -4   1 50.4935  1.8371   1
   0   4   1 47.4551  1.9100   2
   0   4  -1 48.5067  1.8085   1
   0   4   1 44.9292  1.7760   1
   0   4  -1 51.0242  1.9897   2
   0  -4   1 48.9162  1.9377   2
   0  -4  -1 46.6934  1.8460   1
   0  -4  -1 45.3920  1.9226   2
  -1   4   1 791.421  19.881   1
  -1  -4  -1 761.384  20.284   2
  -1  -4  -1 828.306  19.818   1
   1  -4   1 762.356  20.405   2
   1  -4   1 787.028  19.884   1
  -1   4   1 754.813  20.391   2
  -1  -4  -1 829.280  19.764   1
   1   4  -1 793.196  20.317   2
   1   4  -1 789.382  20.281   2
   1  -4  -1 777.840  20.055   1
  -1  -4   1 833.733  19.992   1
  -1   4  -1 788.562  20.054   1
  -1  -4   1 809.418  20.493   2
   1   4   1 794.938  20.490   2
   1  -4  -1 807.782  20.612   2
   1   4   1 796.536  20.472   2
  -1   4  -1 745.206  20.563   2
   1   4   1 808.617  20.082   1
   2   4  -1 335.416   8.750   2
   2   4  -1 341.533   8.729   2
  -2  -4  -1 327.943   8.742   2
   2  -4   1 326.990   9.028   2
  -2   4   1 329.317   9.027   2
   2  -4  -1 325.530   9.062   2
  -2   4  -1 330.197   9.052   2
   2   4   1 350.612   8.761   2
   2   4   1 334.942   8.750   2
  -2   4  -1 320.384   8.767   1
  -2  -4   1 333.763   8.757   2
  -3   4   1 1652.99   41.05   1
   3  -4   1 1634.64   40.99   1
  -3   4   1 1679.63   42.12   2
   3  -4   1 1613.68   42.11   2
  -3   4  -1 1626.53   41.97   2
   3  -4  -1 1616.07   40.87   1
   3  -4  -1 1663.53   42.03   2
  -3   4  -1 1655.07   40.94   1
   4  -4   1 35.9887  1.7282   1
   4  -4   1 39.6214  2.0248   2
  -4   4   1 35.9465  2.1218   2
  -4   4   1 33.2803  1.9147   1
  -4   4  -1 35.8452  1.8341   1
  -4   4  -1 34.4080  2.1060   2
   4  -4  -1 32.3658  1.7043   1
   4  -4  -1 39.3998  2.1383   2
  -5   4   1 353.510   9.721   2
   5  -4   1 345.851   9.162   1
   5  -4   1 345.064   9.671   2
  -5   4   1 361.177   9.395   1
  -5   4  -1 354.241   9.795   2
   5  -4  -1 346.014   9.761   2
   5  -4  -1 357.180   9.283   1
  -5   4  -1 364.238   9.507   1
   6  -4   1 410.087  10.536   1
  -6   4   1 402.196  11.227   2
  -6   4   1 424.722  10.898   1
   6  -4   1 403.386  11.212   2
   6  -4  -1 423.254  10.903   1
  -6   4  -1 436.295  11.264   1
   6  -4  -1 410.932  11.599   2
  -6   4  -1 431.203  11.664   2
  -7   4   1 2.06378 1.30899   2
   7  -4   1 2.50369 0.64488   1
   7  -4   1 3.66525 1.28365   2
  -7   4   1 6.82529 1.29603   1
  -7   4  -1 6.10097 1.28502   2
  -7   4  -1 2.82952 1.23652   1
   7  -4  -1 2.81640 0.61245   1
   7  -4  -1 3.43342 1.23722   2
   8  -4   1 34.4149  2.1146   2
   8  -4   1 31.5387  2.1420   2
  -8   4   1 33.8559  2.1151   1
  -8   4   1 31.3545  2.0896   2
   8  -4  -1 29.2187  1.9578   2
   8  -4  -1 28.6626  1.8984   2
  -8   4  -1 30.6591  2.0782   2
  -8   4  -1 31.2771  2.0762   1
  -9   4   1 25.2864  1.8700   1
  -9   4   1 31.3558  2.1927   2
   9  -4   1 29.6448  2.0099   2
   9  -4   1 27.5103  1.9281   2
  -9   4  -1 29.8778  2.1993   2
  -9   4  -1 29.3556  1.9775   1
   9  -4  -1 29.3408  2.0831   2
 -10   4   1 168.199   5.492   2
  10  -4   1 166.465   5.166   2
  10  -4   1 154.695   5.156   2
 -10   4   1 160.066   5.135   1
  10  -4  -1 155.720   5.144   2
 -10   4  -1 163.980   5.133   1
 -10   4  -1 162.126   5.438   2
  11  -4   1 -1.2251  1.2413   2
 -11   4   1 -0.8147  1.4775   2
 -11   4   1 0.19659 1.40141   1
 -11   4  -1 2.12813 1.47791   1
 -11   4  -1 0.66933 1.53656   2
  11  -4  -1 0.46388 1.17445   2
  11  -4  -1 0.31639 1.26374   2
 -12   4   1 2.86769 1.61273   1
  12  -4   1 6.41309 1.44152   2
  12  -4   1 2.91601 1.27693   2
  12  -4  -1 4.21126 1.38655   2
 -12   4  -1 4.77530 1.66492   1
  12  -4  -1 1.89696 1.26228   2
 -13   4   1 57.2769  3.1198   1
  13  -4   1 57.0416  2.6307   2
 -13   4  -1 56.8260  3.1424   1
  13  -4  -1 55.7457  2.5922   2
 -14   4   1 2.52104 1.79202   1
  14  -4   1 3.53261 1.24028   2
  14  -4  -1 3.12147 1.22369   2
 -14   4  -1 2.43030 1.78964   1
 -15   4   1 86.4315  3.9521   1
 -15   4  -1 85.8225  4.0745   1
 -16   4   1 11.9633  2.1974   1
 -16   4  -1 8.32969 2.21354   1
 -17   4   1 6.50253 2.18735   1
 -17   4  -1 6.85276 2.21042   1
 -18   4   1 10.4565  2.5121   1
 -18   4  -1 12.6866  2.5378   1
 -19   4   1 -2.0968  2.2086   1
 -19   4  -1 2.68844 2.39530   1
   0   5   1 533.139  13.896   2
   0  -5  -1 551.441  13.543   1
   0   5   1 520.973  13.468   1
   0  -5   1 526.924  13.908   2
   0   5  -1 533.158  13.490   1
   0  -5   1 531.610  13.513   1
   0  -5  -1 509.986  13.901   2
   0   5  -1 521.796  13.893   2
   1   5  -1 285.370   7.789   2
  -1   5   1 298.292   7.755   1
  -1   5   1 286.527   7.964   2
  -1  -5  -1 291.917   7.539   1
   1   5  -1 286.114   7.788   2
   1  -5   1 286.260   7.728   1
  -1  -5  -1 302.506   7.844   2
   1  -5   1 264.634   7.937   2
  -1  -5   1 291.866   7.594   1
   1  -5  -1 284.095   7.799   1
   1   5   1 291.062   7.492   1
   1  -5  -1 294.705   8.071   2
  -1  -5   1 290.917   7.883   2
   1   5   1 286.341   7.849   2
   1   5   1 289.156   7.844   2
  -1   5  -1 293.129   8.040   2
  -1   5  -1 295.811   7.809   1
   2   5  -1 231.943   6.095   2
  -2   5   1 215.972   6.232   1
  -2  -5  -1 237.098   5.824   1
  -2  -5  -1 224.531   6.134   2
   2  -5   1 231.689   6.514   2
   2   5  -1 219.226   6.077   2
   2  -5   1 212.970   6.191   1
   2  -5  -1 218.292   6.152   1
   2   5   1 225.823   6.038   2
  -2  -5   1 226.720   6.093   2
  -2   5  -1 214.051   6.419   2
   2  -5  -1 205.832   6.414   2
   2   5   1 226.049   6.055   2
  -2   5  -1 225.087   6.276   1
  -2  -5   1 235.188   5.795   1
  -3   5   1 8.04794 1.26695   2
  -3  -5  -1 5.84003 0.81633   2
  -3   5   1 7.28313 1.18620   1
   3  -5   1 6.13945 1.27273   2
   3  -5   1 8.27471 1.19144   1
   3   5  -1 7.19070 0.48840   2
   3   5   1 7.40958 0.56442   2
  -3   5  -1 9.18648 1.27117   2
   3  -5  -1 5.85914 1.15532   1
  -3  -5   1 7.22554 0.79606   2
   3   5   1 7.52467 0.57131   2
  -3   5  -1 7.12925 1.18978   1
   3  -5  -1 7.80869 1.18559   2
   4  -5   1 1057.16   26.93   1
   4  -5   1 1064.95   27.78   2
  -4   5   1 1092.73   27.79   2
  -4   5   1 1062.75   27.02   1
  -4   5  -1 1063.89   27.61   2
   4  -5  -1 1056.77   26.78   1
   4  -5  -1 1070.60   27.64   2
  -4   5  -1 1060.90   26.88   1
  -5   5   1 10.6388  1.4707   2
   5  -5   1 13.7714  1.2264   1
  -5   5   1 8.49113 1.27061   1
   5  -5   1 11.2630  1.5232   2
  -5   5  -1 12.3863  1.5628   2
   5  -5  -1 7.25538 1.48085   2
  -5   5  -1 10.5479  1.4226   1
   5  -5  -1 10.3066  1.2182   1
   6  -5   1 91.4400  3.5063   2
  -6   5   1 93.3925  3.6607   2
   6  -5   1 97.6325  3.0988   1
  -6   5   1 95.7603  3.4244   1
  -6   5  -1 99.3742  3.4921   1
   6  -5  -1 98.8340  3.6717   2
  -6   5  -1 92.3681  3.5811   2
   6  -5  -1 95.4178  3.1002   1
   7  -5   1 429.862  11.936   2
  -7   5   1 432.461  11.572   1
  -7   5   1 433.605  11.999   2
   7  -5   1 429.820  11.122   1
  -7   5  -1 437.389  11.554   1
  -7   5  -1 424.270  11.933   2
   7  -5  -1 432.054  11.072   1
   7  -5  -1 423.033  11.888   2
  -8   5   1 102.680   3.826   2
  -8   5   1 98.6273  3.6511   1
   8  -5   1 99.9653  2.8805   1
   8  -5   1 99.7109  3.7796   2
  -8   5  -1 102.077   3.941   2
   8  -5  -1 94.9945  3.7738   2
  -8   5  -1 104.494   3.695   1
  -9   5   1 372.262  10.209   1
  -9   5   1 369.700  10.613   2
   9  -5   1 366.471  10.467   2
  -9   5  -1 367.607  10.241   1
  -9   5  -1 383.097  10.677   2
   9  -5  -1 359.881  10.448   2
  10  -5   1 75.6865  3.1535   2
  10  -5   1 69.8004  3.2488   2
 -10   5   1 71.2380  3.3339   2
 -10   5   1 69.4310  3.2264   1
 -10   5  -1 73.1555  3.3130   1
 -10   5  -1 78.8046  3.5958   2
  10  -5  -1 70.6218  3.3047   2
 -11   5   1 84.9219  3.6350   1
 -11   5   1 83.1068  3.8460   2
  11  -5   1 89.8179  3.5155   2
  11  -5   1 81.7841  3.5225   2
 -11   5  -1 85.5839  3.8493   2
  11  -5  -1 75.2395  3.4357   2
 -11   5  -1 79.9548  3.5365   1
 -12   5   1 11.9130  1.9536   1
  12  -5   1 10.0546  1.7593   2
  12  -5  -1 11.6901  1.7409   2
 -12   5  -1 9.33777 1.87977   1
  13  -5   1 9.10573 1.64139   2
 -13   5   1 8.10986 1.94305   1
  13  -5  -1 9.28374 1.66549   2
 -13   5  -1 10.7593  1.9252   1
  14  -5   1 21.0891  1.8564   2
 -14   5   1 19.9450  2.3052   1
 -14   5  -1 20.8213  2.3813   1
  14  -5  -1 17.5828  1.7921   2
 -15   5   1 45.8357  3.1033   1
  15  -5   1 46.5266  2.3639   2
  15  -5  -1 47.8013  2.4039   2
 -15   5  -1 48.2407  3.3457   1
 -16   5   1 6.38915 2.15970   1
 -16   5  -1 7.42257 2.08989   1
 -17   5   1 4.12786 2.21829   1
 -17   5  -1 3.28902 2.20961   1
 -18   5   1 0.63162 2.33434   1
 -18   5  -1 0.92961 2.31872   1
 -19   5   1 4.18108 2.50471   1
 -19   5  -1 3.35838 2.50450   1
   0   6  -1 9.51420 1.18530   1
   0  -6   1 7.57887 1.15608   1
   0   6  -1 8.71207 1.21822   2
   0  -6  -1 9.64535 1.19913   1
   0  -6   1 8.77940 1.26535   2
   0   6   1 7.71876 1.23028   2
   0   6   1 10.0111  1.1783   1
   0  -6  -1 10.2032  1.3792   2
  -1  -6  -1 53.2395  2.1674   2
   1   6  -1 51.6657  2.2217   2
  -1   6   1 49.1904  2.3754   2
   1  -6   1 54.0699  2.3350   1
  -1  -6  -1 53.9532  2.0896   1
   1  -6   1 54.3018  2.4480   2
   1   6  -1 50.7786  2.1814   2
  -1   6   1 55.3847  2.3492   1
  -1   6  -1 53.2760  2.2056   1
  -1  -6   1 51.8124  2.0522   1
   1   6   1 54.3228  2.2476   2
   1   6   1 51.5714  2.1004   2
   1  -6  -1 53.2136  2.4333   2
   1   6   1 51.5734  1.8475   1
  -1  -6   1 52.6632  2.1475   2
  -1   6  -1 56.1846  2.5275   2
   1  -6  -1 52.3774  2.3436   1
   2   6  -1 96.6930  3.0584   2
  -2  -6  -1 97.6352  3.1148   2
  -2  -6  -1 96.6202  2.8376   1
   2  -6   1 97.1746  3.3307   1
  -2   6   1 99.1735  3.3667   1
  -2  -6  -1 100.716   2.838   1
   2  -6   1 95.5246  3.4741   2
   2   6  -1 92.7894  3.0318   2
  -2  -6   1 96.0315  3.0727   2
   2   6   1 97.0391  3.0420   2
   2  -6  -1 95.5231  3.4732   2
  -2   6  -1 93.2919  3.2534   1
  -2   6  -1 89.4441  3.4165   2
   2   6   1 98.3195  3.0296   2
   2  -6  -1 92.1511  3.2895   1
  -2  -6   1 100.641   2.823   1
  -3  -6  -1 99.5301  3.1735   2
   3  -6   1 105.376   3.701   2
   3   6  -1 107.579   3.012   2
   3  -6   1 98.8033  3.4238   1
   3   6  -1 104.913   3.010   2
  -3   6   1 109.451   3.715   2
  -3   6   1 101.122   3.497   1
   3  -6  -1 107.302   3.793   2
   3   6   1 104.585   3.082   2
  -3   6  -1 104.875   3.774   2
  -3  -6   1 103.662   3.206   2
   3   6   1 109.062   3.089   2
   3  -6  -1 104.598   3.593   1
  -3   6  -1 108.183   3.667   1
   4  -6   1 114.178   3.683   1
  -4   6   1 111.116   3.990   2
   4  -6   1 115.636   4.047   2
  -4   6   1 115.435   3.885   1
   4  -6  -1 117.422   4.075   2
   4  -6  -1 114.206   3.690   1
  -4   6  -1 110.447   3.801   1
  -4   6  -1 113.523   4.025   2
  -5   6   1 96.2971  3.4472   1
  -5   6   1 98.6637  3.6762   2
   5  -6   1 98.0993  3.3225   1
   5  -6   1 92.0973  3.6347   2
  -5   6  -1 97.9543  3.5768   1
   5  -6  -1 96.8280  3.6695   2
  -5   6  -1 97.5136  3.6938   2
   5  -6  -1 96.2594  3.3347   1
   6  -6   1 155.881   5.227   2
   6  -6   1 156.134   4.774   1
  -6   6   1 169.354   5.104   1
  -6   6   1 160.121   5.258   2
  -6   6  -1 164.518   5.105   1
  -6   6  -1 154.965   5.299   2
   6  -6  -1 159.912   5.294   2
   6  -6  -1 157.941   4.776   1
  -7   6   1 35.7721  2.3154   1
  -7   6   1 36.8567  2.5583   2
   7  -6   1 35.4044  2.4641   2
   7  -6   1 34.2064  1.8175   1
  -7   6  -1 37.2374  2.3829   2
  -7   6  -1 33.2824  2.3374   1
   7  -6  -1 34.8888  1.8423   1
   7  -6  -1 37.4748  2.3613   2
  -8   6   1 45.2267  2.7645   2
   8  -6   1 44.1011  2.4957   2
   8  -6   1 40.6758  1.8268   1
  -8   6   1 38.3503  2.4658   1
   8  -6  -1 42.8548  1.8903   1
  -8   6  -1 48.1689  2.6365   1
  -8   6  -1 48.6575  2.8706   2
   8  -6  -1 44.2047  2.6808   2
  -9   6   1 98.5221  3.7908   1
   9  -6   1 97.6807  3.9154   2
  -9   6   1 91.9814  3.9160   2
  -9   6  -1 94.4807  3.9821   2
  -9   6  -1 103.612   3.991   1
   9  -6  -1 100.759   4.008   2
  10  -6   1 75.8824  3.5850   2
 -10   6   1 79.9190  3.5604   1
 -10   6   1 75.4184  3.5484   2
  10  -6  -1 77.3004  3.4943   2
 -10   6  -1 80.5163  3.6150   2
 -10   6  -1 70.9624  3.4093   1
  11  -6   1 33.2396  2.4191   2
 -11   6   1 30.0223  2.4399   1
 -11   6   1 25.0725  2.4600   2
 -11   6  -1 28.4237  2.3605   1
 -11   6  -1 29.7881  2.6178   2
  11  -6  -1 31.8805  2.4349   2
 -12   6   1 43.6156  3.1011   1
  12  -6   1 53.9740  3.0280   2
  12  -6  -1 50.3460  3.0179   2
 -12   6  -1 52.7387  3.2765   1
 -12   6  -1 55.1567  3.5294   2
  13  -6   1 25.8499  2.2502   2
 -13   6   1 20.6531  2.3841   1
 -13   6  -1 20.9067  2.3320   1
  13  -6  -1 21.2943  2.1484   2
  14  -6   1 5.49441 1.69221   2
 -14   6   1 3.63919 1.99312   1
  14  -6  -1 2.33089 1.65643   2
 -14   6  -1 9.75857 2.04981   1
  15  -6   1 11.0794  1.7146   2
 -15   6   1 8.87509 2.25846   1
 -15   6  -1 10.9227  2.2903   1
  15  -6  -1 10.2404  1.7520   2
  16  -6   1 23.1180  1.8423   2
 -16   6   1 20.4649  2.5891   1
  16  -6  -1 27.7033  1.9444   2
 -16   6  -1 25.6003  2.7864   1
 -17   6   1 2.11046 2.28693   1
 -17   6  -1 0.58769 2.10264   1
 -18   6   1 5.36555 2.38918   1
 -18   6  -1 4.36723 2.50269   1
 -19   6   1 4.27906 2.60697   1
 -19   6  -1 1.18609 2.54597   1
   0   7  -1 46.7697  2.1509   1
   0  -7   1 44.8685  2.2904   2
   0  -7  -1 46.3624  2.3102   2
   0  -7  -1 49.9843  2.1240   1
   0  -7   1 50.8717  2.2179   1
   0   7   1 48.2373  2.0769   1
   0   7  -1 52.4056  2.2945   2
   0   7   1 48.5038  2.3768   2
  -1  -7  -1 126.137   3.801   1
  -1   7   1 129.160   3.990   1
   1  -7   1 129.033   3.968   1
  -1  -7  -1 119.467   3.967   2
   1  -7   1 122.090   4.181   2
  -1   7   1 129.311   4.179   2
   1   7  -1 125.936   4.004   2
  -1   7  -1 124.357   3.985   1
   1   7   1 124.795   3.982   2
   1  -7  -1 127.108   4.026   1
  -1  -7   1 130.716   3.835   1
   1  -7  -1 124.627   4.178   2
  -1   7  -1 129.008   4.188   2
  -1  -7   1 121.520   3.958   2
   1   7   1 125.790   3.609   1
  -2   7   1 30.1695  2.0572   2
   2   7  -1 32.5667  1.7321   2
  -2  -7  -1 27.1178  1.7364   2
   2  -7   1 30.1744  1.8967   1
   2  -7   1 31.1522  2.1518   2
  -2   7   1 29.0935  2.0511   1
   2   7  -1 31.7897  1.7448   2
  -2  -7  -1 29.0070  1.5708   1
   2   7   1 30.0245  1.6594   2
  -2  -7   1 29.6555  1.5440   1
  -2   7  -1 38.1491  2.1498   1
  -2  -7   1 30.5916  1.7477   2
  -2   7  -1 28.3001  1.9314   2
   2  -7  -1 29.0351  1.8982   1
   2   7   1 30.7226  1.6456   2
   2  -7  -1 31.5100  2.1212   2
   3  -7   1 545.795  14.459   1
   3  -7   1 518.795  14.911   2
  -3   7   1 548.010  14.933   2
   3   7  -1 557.098  14.399   2
  -3  -7  -1 549.006  14.489   2
  -3   7   1 534.408  14.464   1
   3   7  -1 585.084  14.410   2
  -3  -7  -1 582.554  14.005   1
  -3  -7   1 575.055  14.289   1
  -3   7  -1 567.920  15.251   2
   3  -7  -1 559.352  14.751   1
  -3  -7   1 570.962  14.818   2
   3  -7  -1 572.948  15.297   2
   3   7   1 570.730  14.705   2
  -3   7  -1 533.330  14.772   1
   3   7   1 574.196  14.729   2
  -4   7   1 923.218  24.403   2
  -4   7   1 934.289  23.761   1
   4  -7   1 926.255  23.656   1
   4  -7   1 919.111  24.423   2
  -4  -7  -1 933.949  23.859   2
   4  -7  -1 921.181  23.531   1
  -4   7  -1 902.847  23.613   1
  -4   7  -1 950.166  24.312   2
   4  -7  -1 918.937  24.317   2
  -4  -7   1 919.189  23.713   2
   5  -7   1 445.946  12.392   2
   5  -7   1 448.284  11.825   1
  -5   7   1 440.214  12.366   2
  -5   7   1 446.274  12.033   1
  -5   7  -1 454.540  12.599   2
  -5   7  -1 456.860  12.259   1
   5  -7  -1 454.692  12.066   1
   5  -7  -1 449.806  12.620   2
   6  -7   1 29.4701  1.9878   1
  -6   7   1 30.5168  2.0443   1
   6  -7   1 29.6658  2.1508   2
  -6   7   1 33.8268  2.4093   2
   6  -7  -1 29.4526  1.9908   1
  -6   7  -1 34.2281  2.4426   2
   6  -7  -1 33.4250  2.3351   2
  -6   7  -1 35.4919  2.2713   1
   7  -7   1 316.046   9.330   2
  -7   7   1 313.327   9.298   2
  -7   7   1 316.768   8.999   1
   7  -7   1 316.666   8.619   1
  -7   7  -1 316.264   8.920   1
   7  -7  -1 313.517   8.526   1
  -7   7  -1 310.695   9.185   2
   7  -7  -1 302.582   9.147   2
  -8   7   1 85.6849  3.7621   2
  -8   7   1 91.5608  3.6707   1
   8  -7   1 84.5462  3.0581   1
   8  -7   1 91.2578  3.8258   2
  -8   7  -1 95.2432  3.7194   1
   8  -7  -1 86.0561  3.0576   1
  -8   7  -1 81.5641  3.8319   2
   8  -7  -1 87.3224  3.6957   2
   9  -7   1 39.9066  2.8233   2
  -9   7   1 44.6992  2.7825   1
  -9   7   1 43.1744  2.7974   2
   9  -7   1 43.2991  1.9357   1
   9  -7  -1 42.2548  1.9491   1
   9  -7  -1 41.6616  2.8341   2
  -9   7  -1 44.1677  2.7727   1
  -9   7  -1 46.9364  2.8830   2
 -10   7   1 8.61567 1.81417   1
 -10   7   1 12.7402  2.0699   2
  10  -7   1 8.25868 1.85790   2
 -10   7  -1 9.80551 1.90472   2
 -10   7  -1 9.73577 1.84202   1
  10  -7  -1 10.7906  1.8892   2
  11  -7   1 4.11161 1.71363   2
 -11   7   1 3.37882 1.97037   2
 -11   7   1 4.95388 1.82025   1
 -11   7  -1 6.92243 1.87114   1
  11  -7  -1 3.55896 1.85802   2
 -11   7  -1 4.07514 1.84577   2
 -12   7   1 31.6700  2.8867   2
  12  -7   1 28.5077  2.5515   2
 -12   7   1 29.6886  2.5577   1
 -12   7  -1 25.2984  2.4324   1
  12  -7  -1 21.8964  2.2968   2
 -12   7  -1 29.4118  2.8420   2
  13  -7   1 33.6754  2.6061   2
 -13   7   1 38.7561  2.8527   1
 -13   7  -1 34.2972  2.8701   1
  13  -7  -1 38.7013  2.7140   2
 -14   7   1 1.56201 2.08044   1
  14  -7   1 -0.0829  1.6224   2
 -14   7  -1 -2.2382  1.9457   1
  14  -7  -1 1.33540 1.64358   2
 -15   7   1 12.6971  2.3674   1
  15  -7   1 14.0774  1.9953   2
 -15   7  -1 14.5773  2.5253   1
  15  -7  -1 18.8343  2.1240   2
  16  -7   1 2.64577 1.64057   2
 -16   7   1 4.35933 2.17070   1
 -16   7  -1 4.31752 2.18545   1
  16  -7  -1 4.19275 1.71684   2
 -17   7   1 3.73064 2.41366   1
  17  -7   1 5.42989 1.55022   2
 -17   7  -1 5.45823 2.31076   1
  17  -7  -1 4.95424 1.53569   2
 -18   7   1 6.71673 2.63529   1
 -18   7  -1 5.53387 2.63263   1
 -19   7   1 5.42273 2.72559   1
 -19   7  -1 -1.1542  2.4510   1
   0  -8  -1 248.685   7.429   2
   0   8   1 263.272   7.429   2
   0   8   1 254.086   7.078   1
   0  -8   1 255.713   7.490   2
   0   8  -1 262.697   7.433   2
   0   8  -1 254.475   7.058   1
   0  -8   1 265.276   7.203   1
   0  -8  -1 262.002   7.205   1
   1   8  -1 282.808   7.981   2
  -1  -8  -1 285.135   7.719   1
  -1   8   1 277.945   8.115   2
   1  -8   1 299.300   7.916   1
   1  -8   1 279.120   8.159   2
  -1  -8  -1 279.801   8.018   2
  -1   8   1 280.340   7.814   1
  -1  -8   1 285.043   7.461   1
  -1   8  -1 272.879   7.582   1
   1   8   1 266.348   7.222   1
   1   8   1 270.876   7.679   2
  -1  -8   1 280.515   7.778   2
  -1   8  -1 278.171   7.904   2
   1  -8  -1 256.552   7.884   2
   1  -8  -1 275.959   7.642   1
  -2  -8  -1 162.839   4.942   2
   2   8  -1 165.808   4.865   2
   2   8  -1 162.177   4.840   2
  -2   8   1 149.759   5.194   2
  -2  -8  -1 172.144   4.690   1
   2  -8   1 158.370   5.043   1
  -2  -8   1 165.537   5.021   2
   2   8   1 166.560   4.963   2
   2   8   1 171.112   4.976   2
  -2   8  -1 164.253   5.146   1
  -2   8  -1 164.466   5.345   2
  -2  -8   1 164.194   4.732   1
   2  -8  -1 161.332   5.343   2
   2  -8  -1 169.533   5.160   1
   3   8  -1 138.365   4.141   2
  -3  -8  -1 141.347   3.955   1
   3   8  -1 146.782   4.200   2
  -3  -8  -1 142.743   4.308   2
   3  -8   1 140.941   4.838   2
   3  -8   1 137.658   4.508   1
  -3  -8  -1 142.364   3.991   1
  -3   8   1 132.895   4.538   1
   3   8   1 134.871   4.107   2
  -3   8  -1 138.435   4.790   2
  -3   8  -1 132.461   4.529   1
   3  -8  -1 136.642   4.493   1
  -3  -8   1 147.405   3.964   1
  -3  -8   1 139.059   4.306   2
   3   8   1 146.237   4.156   2
   3  -8  -1 133.851   4.771   2
   4  -8   1 210.921   6.219   1
  -4   8   1 198.971   6.465   2
   4  -8   1 212.690   6.548   2
  -4  -8  -1 207.898   5.896   2
   4   8  -1 212.941   5.611   2
   4   8  -1 213.862   5.597   2
  -4   8   1 194.163   6.205   1
  -4   8  -1 208.958   6.363   1
   4  -8  -1 212.989   6.614   2
   4   8   1 218.176   5.654   2
  -4   8  -1 191.507   6.498   2
   4   8   1 210.995   5.654   2
   4  -8  -1 205.477   6.243   1
  -4  -8   1 211.779   5.929   2
  -5   8   1 129.276   4.498   1
   5  -8   1 129.751   4.312   1
  -5   8   1 125.653   4.625   2
   5  -8   1 124.402   4.632   2
   5  -8  -1 131.667   4.701   2
  -5   8  -1 123.232   4.416   1
  -5   8  -1 128.280   4.678   2
   5  -8  -1 130.911   4.347   1
  -6   8   1 89.8289  3.8082   2
  -6   8   1 94.8096  3.6216   1
   6  -8   1 88.6315  3.7866   2
   6  -8   1 90.0185  3.4036   1
   6  -8  -1 80.8824  3.7056   2
  -6   8  -1 96.5450  3.8422   2
  -6   8  -1 93.0699  3.7338   1
   6  -8  -1 88.3610  3.3726   1
   7  -8   1 1.34534 1.59112   2
  -7   8   1 -2.5233  1.3755   2
  -7   8   1 -3.0741  1.3997   1
   7  -8   1 1.44031 1.15305   1
  -7   8  -1 0.88529 1.45146   2
  -7   8  -1 0.55936 1.47695   1
   7  -8  -1 -0.5499  1.1069   1
   7  -8  -1 -2.5467  1.4501   2
   8  -8   1 8.51798 1.71281   2
  -8   8   1 10.7249  1.8387   1
   8  -8   1 7.45125 1.29903   1
  -8   8   1 6.40718 1.70139   2
  -8   8  -1 10.6909  1.8261   2
   8  -8  -1 6.83567 1.82660   2
   8  -8  -1 6.18256 1.27335   1
  -8   8  -1 7.01219 1.75533   1
  -9   8   1 2.77369 1.65686   2
   9  -8   1 3.44253 1.12003   1
  -9   8   1 6.37764 1.77370   1
   9  -8   1 5.76360 1.81664   2
   9  -8  -1 4.46152 1.61944   2
   9  -8  -1 6.35055 1.18819   1
  -9   8  -1 3.86566 1.77397   2
  -9   8  -1 4.07961 1.72869   1
  10  -8   1 109.011   3.463   1
 -10   8   1 109.693   4.616   2
  10  -8   1 109.864   4.604   2
 -10   8   1 112.046   4.510   1
  10  -8  -1 107.472   4.620   2
  10  -8  -1 110.177   3.474   1
 -10   8  -1 116.255   4.840   2
 -10   8  -1 110.261   4.516   1
  11  -8   1 203.195   7.004   2
 -11   8   1 208.343   6.942   1
 -11   8   1 217.441   7.223   2
 -11   8  -1 234.027   7.579   2
  11  -8  -1 210.509   7.187   2
 -11   8  -1 206.375   7.044   1
 -12   8   1 23.2749  2.6140   2
  12  -8   1 22.9476  2.4955   2
 -12   8   1 21.4628  2.5666   1
 -12   8  -1 27.0316  2.6017   1
 -12   8  -1 19.6112  2.5423   2
  12  -8  -1 19.1419  2.3609   2
  13  -8   1 43.5815  2.9801   2
 -13   8   1 36.5325  2.9509   1
  13  -8  -1 37.7643  2.7871   2
 -13   8  -1 40.4861  2.9972   1
  14  -8   1 5.81643 1.83729   2
 -14   8   1 6.50987 2.17941   1
 -14   8  -1 5.15542 2.11985   1
  14  -8  -1 3.49326 1.91459   2
 -15   8   1 25.6859  2.7966   1
  15  -8   1 27.4412  2.4385   2
 -15   8  -1 23.7538  2.7897   1
  15  -8  -1 27.4278  2.4778   2
  16  -8   1 10.6825  2.0123   2
 -16   8   1 9.10288 2.47784   1
  16  -8  -1 12.2487  2.0345   2
 -16   8  -1 11.9730  2.6745   1
  17  -8   1 3.04065 1.72065   2
 -17   8   1 0.74600 2.35002   1
 -17   8  -1 -1.0842  2.3435   1
  17  -8  -1 2.66473 1.66609   2
  18  -8   1 4.90174 1.56122   2
 -18   8   1 3.82028 2.70279   1
 -18   8  -1 8.33152 2.68120   1
  18  -8  -1 5.88648 1.58725   2
 -19   8   1 1.34110 2.59842   1
 -19   8  -1 0.39748 2.70293   1
   0  -9  -1 145.040   4.869   2
   0  -9   1 149.195   4.551   1
   0   9  -1 142.395   4.735   2
   0  -9   1 147.045   4.797   2
   0  -9  -1 146.650   4.615   1
   0   9  -1 142.846   4.413   1
   0   9   1 144.551   4.423   1
   0   9   1 149.584   4.836   2
  -1  -9  -1 161.111   5.270   2
  -1  -9  -1 172.486   5.088   1
   1  -9   1 168.549   5.489   2
  -1   9   1 173.968   5.546   2
   1   9  -1 162.995   5.266   2
   1  -9   1 179.976   5.297   1
  -1   9   1 168.796   5.184   1
  -1  -9   1 171.114   4.966   1
  -1   9  -1 162.181   5.054   1
   1  -9  -1 160.211   5.141   1
  -1  -9   1 158.349   5.152   2
   1   9   1 169.177   4.694   1
  -1   9  -1 166.816   5.367   2
   1  -9  -1 173.453   5.440   2
   1   9   1 157.863   5.095   2
  -2  -9  -1 228.983   6.267   1
  -2   9   1 221.823   6.842   2
   2  -9   1 211.843   6.841   2
  -2   9   1 227.394   6.610   1
   2   9  -1 223.919   6.457   2
   2  -9   1 221.822   6.601   1
  -2  -9  -1 214.781   6.499   2
   2   9  -1 231.929   6.526   2
   2  -9  -1 224.247   6.532   1
   2   9   1 231.819   6.466   2
  -2   9  -1 228.896   6.827   2
  -2  -9   1 217.741   6.488   2
  -2  -9   1 228.380   6.212   1
  -2   9  -1 214.099   6.461   1
   2  -9  -1 207.037   6.790   2
   2   9   1 215.248   6.390   2
   3   9  -1 792.149  19.885   2
  -3  -9  -1 786.013  19.379   1
  -3  -9  -1 753.917  19.997   2
  -3   9   1 774.811  20.466   2
  -3   9   1 731.965  19.830   1
   3  -9   1 727.113  20.434   2
   3   9  -1 777.024  19.889   2
  -3  -9   1 764.054  20.052   2
   3   9   1 792.392  19.967   2
   3  -9  -1 753.187  19.908   1
  -3   9  -1 745.246  19.909   1
   3  -9  -1 753.600  20.539   2
   3   9   1 763.952  19.954   2
  -3   9  -1 770.116  20.529   2
  -3  -9   1 785.930  19.419   1
  -4  -9  -1 328.695   8.219   1
   4  -9   1 303.183   8.912   1
   4   9  -1 311.791   8.442   2
  -4  -9  -1 322.474   8.234   1
   4  -9   1 307.594   9.319   2
  -4   9   1 305.721   8.953   1
  -4  -9  -1 313.580   8.693   2
  -4   9   1 320.202   9.328   2
   4   9  -1 331.972   8.461   2
  -4  -9   1 308.145   8.683   2
   4  -9  -1 311.933   9.337   2
   4   9   1 331.400   8.453   2
  -4   9  -1 305.743   9.001   1
   4   9   1 310.546   8.427   2
  -4  -9   1 329.304   8.194   1
  -4   9  -1 322.097   9.388   2
   4  -9  -1 302.396   8.856   1
  -5   9   1 59.4239  2.9585   1
  -5   9   1 62.6825  3.1797   2
   5  -9   1 61.8558  2.9321   1
   5  -9   1 59.9044  3.1680   2
  -5   9  -1 58.5034  2.9697   1
   5  -9  -1 62.7297  2.9304   1
   5  -9  -1 61.9174  3.2237   2
  -5   9  -1 62.6972  3.1978   2
   6  -9   1 11.7691  1.5963   1
  -6   9   1 10.8658  1.7899   1
   6  -9   1 15.6474  1.8967   2
  -6   9   1 11.3748  1.8228   2
  -6   9  -1 10.3302  1.8371   1
   6  -9  -1 13.3859  2.0115   2
   6  -9  -1 16.0717  1.7097   1
  -6   9  -1 11.4438  1.8789   2
  -7   9   1 62.9211  3.1288   1
   7  -9   1 58.0910  2.8333   1
   7  -9   1 63.8384  3.3308   2
  -7   9   1 66.7048  3.3619   2
  -7   9  -1 67.6787  3.5686   2
  -7   9  -1 66.6980  3.3562   1
   7  -9  -1 59.1725  2.8511   1
   7  -9  -1 63.5408  3.3585   2
  -8   9   1 55.8196  3.2653   1
   8  -9   1 60.3612  2.7877   1
  -8   9   1 66.8271  3.3862   2
   8  -9   1 57.6734  3.2780   2
  -8   9  -1 52.9991  3.2607   2
  -8   9  -1 59.9837  3.2845   1
   8  -9  -1 59.9726  2.7748   1
   8  -9  -1 58.0095  3.2600   2
  -9   9   1 7.72305 1.74001   1
   9  -9   1 9.80346 1.43997   1
  -9   9   1 11.0280  2.0315   2
   9  -9   1 8.52740 2.03204   2
   9  -9  -1 9.59422 1.37009   1
   9  -9  -1 10.9616  2.1091   2
  -9   9  -1 9.21118 1.98262   2
  -9   9  -1 9.40607 1.92693   1
  10  -9   1 18.2926  1.5374   1
  10  -9   1 19.1355  2.3649   2
 -10   9   1 20.0248  2.3900   2
 -10   9   1 21.0948  2.3967   1
  10  -9  -1 19.7668  1.5988   1
 -10   9  -1 18.7431  2.3166   1
  10  -9  -1 17.0506  2.3676   2
 -10   9  -1 22.4574  2.4207   2
 -11   9   1 56.8890  3.5938   2
  11  -9   1 53.2100  3.5151   2
 -11   9   1 51.3287  3.4421   1
 -11   9  -1 52.5153  3.4702   1
 -11   9  -1 56.7012  3.6032   2
  11  -9  -1 48.4379  3.2156   2
 -12   9   1 3.06194 2.10571   2
 -12   9   1 5.63048 2.02416   1
  12  -9   1 4.45037 2.04542   2
 -12   9  -1 1.08298 2.00416   1
  12  -9  -1 1.88736 1.98602   2
 -12   9  -1 1.45175 2.20118   2
  13  -9   1 4.94778 1.96632   2
 -13   9   1 6.41184 2.15110   1
  13  -9  -1 8.58216 2.13527   2
 -13   9  -1 4.59519 2.18284   1
 -14   9   1 31.7260  2.9370   1
  14  -9   1 28.0748  2.7094   2
 -14   9  -1 22.4691  2.7642   1
  14  -9  -1 24.9130  2.6550   2
  15  -9   1 -1.2579  1.8582   2
 -15   9   1 -0.9747  2.1052   1
 -15   9  -1 1.74300 2.34614   1
  15  -9  -1 4.18675 2.00065   2
  16  -9   1 5.31047 2.04380   2
 -16   9   1 3.20527 2.38953   1
 -16   9  -1 0.86199 2.40854   1
  16  -9  -1 6.27209 2.02364   2
 -17   9   1 2.74303 2.62705   1
  17  -9   1 0.45811 1.79053   2
  17  -9  -1 0.73852 1.83659   2
 -17   9  -1 -1.3455  2.3893   1
  18  -9   1 7.66478 1.93019   2
 -18   9   1 11.2474  2.9704   1
 -18   9  -1 8.79869 2.79405   1
  18  -9  -1 10.5811  1.9919   2
 -19   9   1 3.89343 2.82381   1
 -19   9  -1 7.64204 2.90087   1
   0 -10  -1 -0.5083  1.2793   2
   0 -10   1 -1.0234  1.2027   1
   0 -10  -1 1.62711 1.25333   1
   0  10  -1 -1.8528  1.1930   2
   0  10  -1 0.25870 1.17660   1
   0  10   1 -1.2114  1.2491   2
   0 -10   1 0.73203 1.41820   2
   0  10   1 -0.3224  1.0644   1
   1 -10   1 8.82389 1.51903   1
  -1  10   1 6.77252 1.40695   1
   1 -10   1 7.19447 1.55410   2
   1  10  -1 9.78202 1.52690   2
  -1  10   1 7.65588 1.52083   2
  -1 -10  -1 7.51132 1.33606   1
  -1 -10  -1 6.18730 1.51330   2
  -1  10  -1 4.98313 1.51594   2
   1 -10  -1 9.38165 1.64848   2
  -1 -10   1 6.89601 1.32643   1
  -1 -10   1 8.18837 1.54330   2
   1 -10  -1 10.0311  1.5355   1
  -1  10  -1 8.29400 1.42505   1
   1  10   1 7.68945 1.11042   1
   1  10   1 6.54112 1.31995   2
  -2  10   1 389.566  11.401   2
   2 -10   1 376.775  11.398   2
  -2  10   1 405.433  11.022   1
   2  10  -1 417.654  11.087   2
  -2 -10  -1 415.718  10.765   1
  -2 -10  -1 404.751  11.156   2
   2  10  -1 393.659  11.035   2
   2 -10   1 418.633  11.094   1
  -2  10  -1 428.342  11.156   1
  -2 -10   1 398.950  11.207   2
   2  10   1 408.662  11.154   2
   2  10   1 392.254  11.101   2
  -2  10  -1 407.142  11.523   2
   2 -10  -1 402.755  11.147   1
  -2 -10   1 406.781  10.809   1
  -3  10   1 0.00604 1.46480   1
  -3 -10  -1 3.40738 1.21774   2
   3  10  -1 1.96399 1.12849   2
   3 -10   1 0.62906 1.34369   1
   3  10  -1 3.64701 1.13819   2
  -3  10   1 0.15194 1.47239   2
  -3 -10  -1 1.76921 1.05940   1
   3 -10   1 0.31055 1.52560   2
   3  10   1 3.66127 1.15084   2
   3 -10  -1 3.09030 1.39912   1
  -3 -10   1 3.76379 1.06095   1
   3  10   1 3.83620 1.14168   2
  -3  10  -1 1.68059 1.54879   2
   3 -10  -1 -0.4419  1.5894   2
  -3 -10   1 2.39160 1.18969   2
  -3  10  -1 1.64340 1.54213   1
  -4  10   1 153.977   5.113   1
   4  10  -1 152.848   4.452   2
   4 -10   1 147.357   5.342   2
   4 -10   1 157.541   5.123   1
   4  10  -1 151.067   4.448   2
  -4  10   1 149.360   5.326   2
  -4 -10  -1 150.716   4.376   1
  -4 -10  -1 152.443   4.359   1
  -4 -10  -1 150.301   4.736   2
   4 -10  -1 152.445   5.041   1
   4  10   1 148.078   4.377   2
  -4  10  -1 147.718   5.119   1
  -4 -10   1 143.651   4.641   2
  -4  10  -1 140.901   5.263   2
  -4 -10   1 150.359   4.269   1
   4  10   1 152.757   4.388   2
   4 -10  -1 144.662   5.298   2
   5 -10   1 28.8296  2.3728   2
  -5  10   1 31.9921  2.3288   1
  -5 -10  -1 29.8359  1.3700   1
  -5 -10  -1 29.4437  1.8428   2
  -5  10   1 29.8327  2.3097   2
   5 -10   1 26.9371  2.0054   1
  -5 -10   1 26.9521  1.2477   1
  -5  10  -1 27.0271  2.2778   1
   5 -10  -1 28.5246  2.1360   1
   5 -10  -1 25.4014  2.3047   2
  -5  10  -1 23.4702  2.2444   2
  -5 -10   1 28.2608  1.8606   2
  -6  10   1 24.0038  2.1060   1
   6 -10   1 22.1877  2.2487   2
  -6  10   1 20.3940  2.2001   2
   6 -10   1 23.3150  1.9962   1
   6 -10  -1 24.4948  2.0116   1
  -6  10  -1 16.9214  2.1228   2
  -6  10  -1 22.4153  2.0676   1
   6 -10  -1 19.8238  2.2059   2
  -7  10   1 117.129   4.625   1
  -7  10   1 120.752   4.871   2
   7 -10   1 112.578   4.206   1
   7 -10   1 116.505   4.863   2
   7 -10  -1 115.357   4.673   2
   7 -10  -1 110.278   4.147   1
  -7  10  -1 109.146   4.401   1
  -7  10  -1 119.045   4.720   2
   8 -10   1 15.9635  2.1983   2
  -8  10   1 19.5201  2.1275   1
   8 -10   1 19.9269  1.8486   1
  -8  10   1 19.3334  2.2126   2
  -8  10  -1 18.4277  2.2660   2
  -8  10  -1 17.9767  2.0953   1
   8 -10  -1 15.9830  1.7366   1
   8 -10  -1 15.4153  2.3040   2
   9 -10   1 58.5987  3.5097   2
   9 -10   1 58.6748  2.8415   1
  -9  10   1 58.1829  3.4905   1
  -9  10   1 66.8266  3.6677   2
   9 -10  -1 62.1601  3.5681   2
  -9  10  -1 62.1496  3.6067   1
  -9  10  -1 61.4709  3.6715   2
   9 -10  -1 62.7132  2.9139   1
  10 -10   1 42.9756  2.3918   1
  10 -10   1 35.9214  2.8727   2
 -10  10   1 40.8556  3.2742   2
 -10  10   1 39.7674  2.9723   1
  10 -10  -1 44.2015  2.4670   1
 -10  10  -1 44.7015  3.0716   1
 -10  10  -1 43.9021  3.1850   2
  10 -10  -1 39.1189  3.1026   2
 -11  10   1 132.150   5.610   2
 -11  10   1 118.221   5.175   1
  11 -10   1 130.694   5.381   2
  11 -10  -1 133.094   5.458   2
 -11  10  -1 122.962   5.322   1
 -11  10  -1 135.312   5.571   2
 -12  10   1 45.3648  3.3184   1
 -12  10   1 43.8036  3.3663   2
  12 -10   1 42.5592  3.2204   2
 -12  10  -1 48.6244  3.4343   1
 -12  10  -1 52.9017  3.7262   2
  12 -10  -1 45.5654  3.3226   2
 -13  10   1 17.3351  2.6342   1
  13 -10   1 20.6362  2.6245   2
  13 -10  -1 19.4966  2.5743   2
 -13  10  -1 15.7226  2.5587   1
 -14  10   1 4.20596 2.30192   1
  14 -10   1 5.35508 2.21213   2
  14 -10  -1 3.61726 2.14672   2
 -14  10  -1 -0.4158  2.1410   1
  15 -10   1 2.32678 2.10821   2
 -15  10   1 -0.8721  2.2714   1
 -15  10  -1 2.25429 2.39102   1
  15 -10  -1 -3.3945  1.8524   2
  16 -10   1 3.50682 2.07867   2
 -16  10   1 5.83171 2.57556   1
  16 -10  -1 9.30839 2.23100   2
 -16  10  -1 5.60452 2.51560   1
  17 -10   1 0.35290 2.02123   2
 -17  10   1 1.60491 2.49339   1
  17 -10  -1 2.84161 1.99143   2
 -17  10  -1 0.40390 2.55164   1
 -18  10   1 3.31506 2.78634   1
  18 -10   1 -1.1296  1.9347   2
 -18  10  -1 -2.0349  2.4617   1
  18 -10  -1 4.74161 2.07344   2
   0  11  -1 20.3843  1.6285   1
   0 -11  -1 21.1814  1.8539   1
   0 -11  -1 23.9161  2.0375   2
   0  11   1 21.9111  1.6926   1
   0 -11   1 22.5867  1.8860   1
   0  11   1 22.7188  2.0254   2
   0  11  -1 20.2262  1.9708   2
   0 -11   1 21.7162  1.9702   2
   1  11  -1 73.7405  3.2120   2
   1 -11   1 67.2976  3.0510   1
  -1 -11  -1 75.2518  3.0494   1
  -1  11   1 70.6905  3.0382   1
   1 -11   1 71.2233  3.4829   2
  -1  11   1 76.0846  3.3654   2
  -1 -11  -1 72.6679  3.1861   2
   1 -11  -1 76.2287  3.2680   1
  -1  11  -1 71.1374  3.0542   1
   1  11   1 72.7783  3.1777   2
   1 -11  -1 69.6954  3.3508   2
  -1  11  -1 67.0169  3.2893   2
  -1 -11   1 78.5903  3.3462   2
   1  11   1 71.8743  2.6373   1
  -1 -11   1 71.9668  2.9939   1
   2 -11   1 15.9226  1.7618   1
  -2  11   1 19.6089  1.9221   1
   2 -11   1 20.9740  2.0370   2
  -2 -11  -1 18.6891  1.7054   2
   2  11  -1 17.1337  1.6805   2
  -2  11   1 17.6498  1.9968   2
  -2 -11  -1 20.8436  1.6583   1
   2 -11  -1 15.0912  1.8817   1
   2 -11  -1 20.3783  2.0595   2
   2  11   1 16.4112  1.6302   2
  -2 -11   1 19.4067  1.8513   2
  -2  11  -1 16.4911  1.7192   1
  -2  11  -1 16.9965  1.9932   2
  -2 -11   1 16.4501  1.5395   1
  -3 -11  -1 219.709   6.294   1
   3 -11   1 214.462   6.724   1
  -3 -11  -1 218.080   6.633   2
   3  11  -1 229.030   6.467   2
  -3  11   1 213.283   7.055   2
  -3  11   1 219.282   6.799   1
   3  11  -1 224.299   6.474   2
   3 -11   1 223.551   7.154   2
  -3  11  -1 222.204   7.180   2
  -3  11  -1 219.553   6.872   1
   3 -11  -1 212.093   6.793   1
  -3 -11   1 232.660   6.400   1
   3  11   1 220.264   6.543   2
  -3 -11   1 222.000   6.700   2
   3  11   1 235.683   6.599   2
   4  11  -1 159.227   4.610   2
   4  11  -1 156.382   4.600   2
  -4 -11  -1 152.785   4.556   1
  -4 -11  -1 148.128   4.917   2
  -4  11   1 143.930   5.448   2
   4 -11   1 158.965   5.263   1
  -4  11   1 153.803   5.232   1
   4 -11   1 147.951   5.464   2
  -4  11  -1 151.712   5.463   2
  -4 -11   1 153.935   4.864   2
   4 -11  -1 145.222   5.485   2
  -4 -11   1 152.005   4.504   1
   4  11   1 151.391   4.566   2
  -4  11  -1 148.520   5.263   1
   4 -11  -1 157.362   5.238   1
   4  11   1 152.909   4.570   2
  -5 -11  -1 105.681   3.722   2
  -5 -11  -1 107.070   3.297   1
   5  11  -1 108.034   3.109   2
  -5  11   1 104.764   4.195   1
   5 -11   1 102.948   4.465   2
   5 -11   1 104.721   4.152   1
   5  11  -1 107.050   3.094   2
  -5 -11  -1 104.347   3.252   1
   5  11   1 107.236   3.129   2
   5 -11  -1 98.4986  3.9975   1
  -5 -11   1 106.984   3.263   1
   5  11   1 104.704   3.114   2
  -5  11  -1 104.467   4.203   1
  -5  11  -1 110.099   4.477   2
  -5 -11   1 105.361   3.689   2
   5 -11  -1 110.460   4.516   2
   6 -11   1 43.3182  3.1176   2
  -6  11   1 51.9404  3.1354   2
   6 -11   1 47.9248  2.7015   1
  -6  11   1 48.0488  2.9389   1
  -6 -11   1 48.1297  1.6416   1
  -6  11  -1 42.4012  2.8819   2
  -6  11  -1 43.8481  2.8965   1
   6 -11  -1 48.5945  2.8499   1
   6 -11  -1 47.9297  3.1807   2
   7 -11   1 66.0437  3.2009   1
  -7  11   1 63.5200  3.5840   2
   7 -11   1 64.0396  3.6223   2
  -7  11   1 66.7194  3.6231   1
  -7  11  -1 68.7262  3.7321   2
   7 -11  -1 70.2550  3.7549   2
  -7  11  -1 65.1593  3.6322   1
   7 -11  -1 69.3948  3.3019   1
   8 -11   1 4.98701 1.85428   2
  -8  11   1 1.18677 1.70503   1
  -8  11   1 3.90699 1.88817   2
   8 -11   1 3.31793 1.52586   1
   8 -11  -1 6.59313 2.02866   2
   8 -11  -1 0.21325 1.39131   1
  -8  11  -1 4.73639 1.91129   2
  -8  11  -1 4.09854 1.81182   1
   9 -11   1 3.31460 1.91654   2
   9 -11   1 5.40536 1.48686   1
  -9  11   1 3.21781 1.83357   1
  -9  11   1 6.27516 2.18911   2
  -9  11  -1 6.11524 2.09829   2
  -9  11  -1 4.17365 2.01819   1
   9 -11  -1 7.93744 2.10729   2
   9 -11  -1 5.35583 1.49106   1
 -10  11   1 140.179   5.706   2
  10 -11   1 130.923   5.478   2
  10 -11   1 141.880   4.683   1
 -10  11   1 127.812   5.297   1
  10 -11  -1 132.964   5.606   2
 -10  11  -1 151.075   5.893   2
 -10  11  -1 134.041   5.583   1
  10 -11  -1 143.322   4.837   1
 -11  11   1 25.7690  2.8816   2
 -11  11   1 21.9806  2.7663   1
  11 -11   1 29.4565  2.7688   2
  11 -11  -1 21.2354  2.7197   2
 -11  11  -1 23.2114  2.7779   1
 -11  11  -1 20.2589  2.8956   2
  12 -11   1 17.1028  2.6016   2
 -12  11   1 9.97496 2.43323   2
 -12  11   1 10.0571  2.4571   1
  12 -11  -1 10.6439  2.5082   2
 -12  11  -1 11.0582  2.3159   1
 -12  11  -1 11.2532  2.7319   2
 -13  11   1 22.3926  2.8495   1
  13 -11   1 22.9968  2.7902   2
 -13  11  -1 25.1991  2.9838   1
  13 -11  -1 24.2155  2.8606   2
 -14  11   1 2.84759 2.36543   1
  14 -11   1 4.64026 2.22933   2
 -14  11  -1 4.82140 2.37854   1
  14 -11  -1 0.56056 2.22206   2
 -15  11   1 5.63943 2.50757   1
  15 -11   1 11.1899  2.5243   2
 -15  11  -1 8.76777 2.70841   1
  15 -11  -1 11.0532  2.5406   2
 -16  11   1 8.20773 2.69679   1
  16 -11   1 10.0715  2.4936   2
  16 -11  -1 14.7366  2.5791   2
 -16  11  -1 14.7783  3.0149   1
  17 -11   1 5.93195 2.28069   2
 -17  11   1 3.17933 2.63165   1
  17 -11  -1 4.79834 2.25006   2
 -17  11  -1 9.73079 2.97936   1
 -18  11   1 3.95122 2.76827   1
  18 -11   1 4.78102 2.21942   2
 -18  11  -1 6.38204 2.87759   1
  18 -11  -1 1.94797 2.13507   2
   0  12   1 45.6903  2.8503   2
   0 -12  -1 37.1849  2.7008   2
   0  12   1 43.7696  2.3929   1
   0 -12   1 45.6152  2.7823   2
   0 -12  -1 45.7094  2.6852   1
   0  12  -1 45.3310  2.8443   2
   0 -12   1 46.5397  2.7011   1
   0  12  -1 43.3305  2.3555   1
   1 -12   1 168.515   5.870   2
   1 -12   1 168.432   5.574   1
  -1  12   1 169.949   5.441   1
  -1 -12  -1 177.600   5.779   2
   1  12  -1 173.777   5.712   2
  -1 -12  -1 177.851   5.523   1
  -1  12   1 179.957   5.900   2
  -1  12  -1 170.260   5.482   1
   1  12   1 175.260   5.731   2
  -1 -12   1 177.589   5.530   1
   1 -12  -1 173.838   5.955   2
   1 -12  -1 183.264   5.762   1
  -1 -12   1 175.430   5.849   2
  -1  12  -1 169.449   5.874   2
  -2  12   1 53.1337  3.1032   2
  -2 -12  -1 51.1849  2.7880   2
   2  12  -1 55.1727  2.7606   2
  -2 -12  -1 58.8583  2.7004   1
   2 -12   1 56.6914  3.1828   2
  -2  12   1 59.5988  2.8413   1
   2 -12   1 57.7457  2.9042   1
   2 -12  -1 62.0043  3.3023   2
   2 -12  -1 60.3597  3.1283   1
  -2 -12   1 59.5197  3.0173   2
  -2 -12   1 56.7675  2.6944   1
   2  12   1 58.1880  2.8193   2
  -2  12  -1 57.7688  3.2172   2
  -2  12  -1 56.4549  2.9865   1
   3 -12   1 22.3053  2.2165   2
  -3 -12  -1 27.2467  1.9804   2
   3  12  -1 22.4816  1.7541   2
  -3 -12  -1 25.3849  1.7709   1
   3  12  -1 24.7095  1.7989   2
   3 -12   1 20.9498  2.0966   1
  -3  12   1 25.0617  2.1957   1
  -3  12   1 23.0734  2.1974   2
   3  12   1 21.9073  1.6941   2
  -3 -12   1 24.2329  1.7529   1
  -3  12  -1 26.4999  2.2348   2
   3 -12  -1 25.7200  2.3080   2
  -3 -12   1 24.1940  1.9435   2
   3 -12  -1 19.5912  2.1404   1
  -3  12  -1 21.1163  2.0882   1
   3  12   1 26.3565  1.8268   2
  -4 -12  -1 71.0694  3.0568   2
  -4  12   1 71.1248  3.5937   2
   4 -12   1 70.3970  3.6066   2
   4  12  -1 66.7959  2.7213   2
   4 -12   1 70.4666  3.2978   1
  -4 -12  -1 71.1900  2.8102   1
   4  12  -1 73.3003  2.7490   2
  -4  12   1 70.6287  3.3609   1
   4  12   1 78.6494  2.8469   2
   4 -12  -1 69.4062  3.3459   1
  -4  12  -1 72.0155  3.7345   2
  -4  12  -1 77.9317  3.6578   1
   4 -12  -1 71.9569  3.7159   2
  -4 -12   1 73.9656  2.8492   1
   4  12   1 72.2663  2.8307   2
  -4 -12   1 72.2983  3.0996   2
   5  12  -1 64.3232  2.2947   2
  -5  12   1 67.9800  3.6522   2
   5 -12   1 63.2714  3.6208   2
  -5  12   1 66.2359  3.3588   1
   5  12  -1 69.7999  2.3225   2
  -5 -12  -1 65.6617  2.5615   1
  -5 -12  -1 64.9709  2.8516   2
   5 -12   1 67.4255  3.2393   1
   5 -12  -1 67.3776  3.4329   1
   5  12   1 70.7381  2.3966   2
   5 -12  -1 69.5041  3.7108   2
  -5  12  -1 70.6241  3.7277   2
  -5 -12   1 67.6407  2.6018   1
   5  12   1 67.6714  2.4040   2
  -5  12  -1 71.0614  3.4667   1
  -5 -12   1 72.9322  3.0164   2
   6 -12   1 0.39148 1.55110   1
  -6  12   1 0.13610 1.60975   1
  -6 -12  -1 2.18926 0.96037   1
   6 -12   1 1.09051 1.70634   2
  -6 -12  -1 5.07498 0.92923   1
  -6 -12  -1 4.14814 1.27167   2
  -6  12   1 3.63597 1.78640   2
   6 -12  -1 2.97278 1.90349   2
  -6 -12   1 3.77871 1.24163   2
  -6 -12   1 1.65714 0.90879   1
   6 -12  -1 2.04192 1.63146   1
  -6  12  -1 4.03293 1.86253   2
  -6  12  -1 2.66400 1.82657   1
   7 -12   1 17.0609  2.5097   2
  -7  12   1 23.5265  2.4855   2
  -7  12   1 18.6062  2.3993   1
   7 -12   1 22.7655  2.2077   1
  -7  12  -1 13.9020  2.2677   1
   7 -12  -1 21.1555  2.4802   2
   7 -12  -1 18.1511  2.0775   1
  -7 -12   1 20.5856  1.1215   1
  -7  12  -1 22.7134  2.6158   2
   8 -12   1 63.1088  3.9911   2
   8 -12   1 61.0812  3.2239   1
  -8  12   1 60.5036  3.7656   1
  -8  12   1 63.7915  3.8100   2
  -8  12  -1 61.3057  3.6321   1
   8 -12  -1 70.4638  3.3695   1
   8 -12  -1 64.5135  4.0858   2
  -8  12  -1 66.1313  4.0617   2
  -9  12   1 23.4913  2.6944   1
  -9  12   1 26.3415  2.7732   2
   9 -12   1 26.0654  2.2105   1
   9 -12   1 25.1330  2.7412   2
  -9  12  -1 18.1154  2.6326   2
  -9  12  -1 23.0358  2.6705   1
   9 -12  -1 22.3347  2.1386   1
   9 -12  -1 26.3202  2.7522   2
  10 -12   1 74.8906  4.3738   2
  10 -12   1 73.1267  3.3921   1
 -10  12   1 75.6514  4.2706   2
 -10  12   1 72.0335  4.2275   1
 -10  12  -1 74.9824  4.0830   1
  10 -12  -1 79.0740  4.2744   2
 -10  12  -1 74.7640  4.3289   2
  10 -12  -1 73.6398  3.4278   1
 -11  12   1 4.55544 2.26697   1
 -11  12   1 10.6395  2.6470   2
  11 -12   1 8.71618 2.41242   2
  11 -12  -1 4.95011 2.41296   2
 -11  12  -1 12.0868  2.7272   2
 -11  12  -1 11.3576  2.3105   1
 -12  12   1 -3.4100  2.3066   2
  12 -12   1 3.97080 2.29962   2
 -12  12   1 0.37887 2.23557   1
 -12  12  -1 1.16592 2.30231   2
 -12  12  -1 -1.1850  2.1894   1
  12 -12  -1 0.69324 2.17122   2
  13 -12   1 23.3325  2.9279   2
 -13  12   1 19.4500  2.8514   1
  13 -12  -1 20.1172  2.8766   2
 -13  12  -1 22.0087  2.9666   1
 -14  12   1 10.7654  2.6497   1
  14 -12   1 12.7621  2.6307   2
  14 -12  -1 18.9060  2.7792   2
 -14  12  -1 15.2767  2.8905   1
 -15  12   1 5.94387 2.68865   1
  15 -12   1 6.26286 2.45627   2
 -15  12  -1 7.63497 2.66241   1
  15 -12  -1 8.60277 2.60684   2
  16 -12   1 1.39034 2.14822   2
 -16  12   1 2.75769 2.60317   1
  16 -12  -1 1.00801 2.32322   2
 -16  12  -1 2.16077 2.55138   1
  17 -12   1 1.73127 2.31585   2
 -17  12   1 3.92830 2.72761   1
 -17  12  -1 3.03716 2.72465   1
  17 -12  -1 5.85774 2.38390   2
  18 -12   1 0.94803 2.27919   2
 -18  12   1 2.32064 2.89328   1
  18 -12  -1 8.22147 2.46855   2
 -18  12  -1 8.15514 3.14134   1
   0 -13  -1 36.5398  2.5808   2
   0  13  -1 36.9487  2.6067   2
   0 -13   1 35.8112  2.5544   2
   0  13   1 37.1021  2.1771   1
   0  13  -1 37.0136  2.2672   1
   0 -13  -1 36.1859  2.4270   1
   0  13   1 36.2789  2.5502   2
   0 -13   1 43.2316  2.7105   1
  -1  13   1 21.5170  2.2954   2
   1 -13   1 24.9242  2.3057   2
   1 -13   1 27.8208  2.1288   1
  -1  13   1 25.1035  2.0394   1
  -1 -13  -1 25.2084  2.0511   1
  -1 -13  -1 27.3652  2.1820   2
   1  13  -1 27.4008  2.1913   2
   1 -13  -1 28.4964  2.1661   1
   1  13   1 24.9890  2.1707   2
  -1 -13   1 26.0393  2.0939   1
   1 -13  -1 29.1987  2.3713   2
  -1 -13   1 34.0587  2.3068   2
  -1  13  -1 27.1516  2.2968   2
  -1  13  -1 26.7835  2.0939   1
   2 -13   1 111.853   4.577   2
   2  13  -1 109.789   4.160   2
  -2 -13  -1 110.291   4.034   1
  -2  13   1 110.505   4.533   2
   2 -13   1 112.533   4.366   1
  -2 -13  -1 109.745   4.246   2
  -2  13   1 113.459   4.246   1
  -2 -13   1 113.160   4.124   1
  -2  13  -1 110.598   4.238   1
   2  13   1 117.311   4.194   2
   2 -13  -1 113.138   4.298   1
  -2 -13   1 104.615   4.196   2
   2 -13  -1 104.291   4.560   2
  -2  13  -1 121.418   4.757   2
   3  13  -1 137.301   4.749   2
  -3  13   1 145.619   5.437   2
   3 -13   1 140.327   5.087   1
   3 -13   1 138.442   5.429   2
   3  13  -1 151.451   4.828   2
  -3 -13  -1 145.524   5.038   2
  -3 -13  -1 143.940   4.725   1
  -3  13   1 139.107   5.104   1
  -3  13  -1 128.894   4.994   1
  -3 -13   1 142.817   4.955   2
  -3  13  -1 138.303   5.351   2
  -3 -13   1 136.903   4.613   1
   3  13   1 142.654   4.681   2
   3  13   1 144.476   4.678   2
   3 -13  -1 141.073   5.049   1
   3 -13  -1 140.875   5.414   2
   4  13  -1 43.2104  2.2040   2
   4 -13   1 37.4814  2.6516   1
   4  13  -1 40.4364  2.2240   2
  -4 -13  -1 41.8305  2.5456   2
   4 -13   1 39.7979  2.8817   2
  -4  13   1 37.2635  2.6912   1
  -4  13   1 36.6262  2.8457   2
  -4 -13  -1 44.7063  2.3124   1
   4 -13  -1 41.1210  2.7675   1
  -4 -13   1 38.8264  2.5371   2
  -4 -13   1 43.7658  2.3016   1
   4  13   1 37.1522  2.2192   2
   4 -13  -1 44.1770  3.1255   2
  -4  13  -1 45.8698  3.1178   2
   4  13   1 46.6650  2.2098   2
  -4  13  -1 40.2447  2.8062   1
   5  13  -1 118.622   3.654   2
  -5 -13  -1 119.694   4.301   2
   5 -13   1 115.512   4.681   1
  -5 -13  -1 123.382   3.915   1
   5  13  -1 117.692   3.659   2
   5 -13   1 109.819   4.936   2
  -5  13   1 114.190   4.924   2
  -5  13   1 112.798   4.765   1
  -5  13  -1 115.971   4.792   1
   5  13   1 118.387   3.685   2
   5 -13  -1 115.090   4.554   1
   5  13   1 120.606   3.713   2
  -5  13  -1 118.141   5.125   2
   5 -13  -1 117.323   5.033   2
  -5 -13   1 114.740   4.279   2
  -5 -13   1 116.723   3.863   1
  -6  13   1 76.4344  4.0183   1
   6 -13   1 74.7174  3.7647   1
  -6  13   1 80.8204  4.1389   2
  -6 -13  -1 84.2717  3.3263   2
   6 -13   1 76.8154  4.3000   2
  -6 -13  -1 77.2791  2.8524   1
  -6  13  -1 75.7217  3.9694   1
   6 -13  -1 77.0454  4.1184   2
  -6 -13   1 83.4179  3.2852   2
  -6 -13   1 72.8672  2.7640   1
   6 -13  -1 73.4135  3.5855   1
  -6  13  -1 78.3928  4.0513   2
  -7 -13  -1 35.8986  1.8156   1
   7 -13   1 34.4765  3.0269   2
  -7  13   1 34.3339  2.7826   1
   7 -13   1 38.2615  2.5697   1
  -7  13   1 37.2161  3.0395   2
   7 -13  -1 37.3886  2.6752   1
   7 -13  -1 26.9227  2.8490   2
  -7  13  -1 31.9200  2.7745   1
  -7 -13   1 37.0488  1.7828   1
  -7  13  -1 32.2001  2.9603   2
  -8  13   1 29.1566  2.9288   2
  -8  13   1 22.0962  2.5802   1
   8 -13   1 21.1182  2.6925   2
   8 -13   1 28.8556  2.4203   1
  -8 -13  -1 25.2394  1.3573   1
  -8 -13   1 27.2477  1.3247   1
   8 -13  -1 24.1971  2.3304   1
  -8  13  -1 24.8879  2.7802   2
   8 -13  -1 29.8832  3.0705   2
  -8  13  -1 25.0670  2.6390   1
   9 -13   1 34.1563  3.1206   2
   9 -13   1 33.4389  2.5981   1
  -9  13   1 35.2203  3.2002   2
  -9  13   1 36.1858  2.9780   1
  -9  13  -1 34.1955  3.1081   1
   9 -13  -1 32.4975  3.1182   2
  -9  13  -1 39.1039  3.2540   2
   9 -13  -1 36.8656  2.6850   1
 -10  13   1 0.49681 2.16544   1
 -10  13   1 3.52231 2.23731   2
  10 -13   1 2.32632 2.08824   2
  10 -13   1 2.10593 1.57988   1
 -10  13  -1 1.91493 2.26863   2
  10 -13  -1 3.10142 1.71457   1
 -10  13  -1 2.18006 2.30167   1
  10 -13  -1 2.36302 2.33679   2
  11 -13   1 17.0010  2.6570   2
 -11  13   1 13.6391  2.6403   1
 -11  13   1 13.5920  2.7537   2
  11 -13  -1 13.4415  2.7266   2
 -11  13  -1 11.1680  2.6316   2
 -11  13  -1 14.7435  2.7191   1
 -12  13   1 25.7217  3.0989   1
  12 -13   1 23.5284  3.1032   2
 -12  13   1 28.1637  3.2081   2
  12 -13  -1 24.9405  3.0884   2
 -12  13  -1 18.8646  3.0299   2
 -12  13  -1 19.2631  2.7348   1
  13 -13   1 -0.6809  2.2955   2
 -13  13   1 0.46231 2.46291   2
 -13  13   1 -2.1803  2.2009   1
 -13  13  -1 -4.0817  2.3256   2
  13 -13  -1 -2.4803  2.0178   2
 -13  13  -1 -4.5371  2.0115   1
  14 -13   1 4.87557 2.44123   2
 -14  13   1 9.91373 2.73131   1
  14 -13  -1 9.88972 2.61117   2
 -14  13  -1 3.85630 2.56457   1
 -15  13   1 7.92447 2.81149   1
  15 -13   1 4.92464 2.62105   2
 -15  13  -1 9.29739 2.88113   1
  15 -13  -1 3.67431 2.44521   2
 -16  13   1 9.10973 2.89361   1
  16 -13   1 7.32856 2.57244   2
 -16  13  -1 1.75075 2.78700   1
  16 -13  -1 6.34218 2.56589   2
 -17  13   1 11.1676  3.0721   1
  17 -13   1 7.92594 2.65966   2
 -17  13  -1 6.18094 2.98076   1
  17 -13  -1 7.59946 2.63294   2
   0 -14  -1 0.11441 1.51822   1
   0 -14   1 1.84296 1.57434   1
   0  14   1 1.73698 1.29516   1
   0  14   1 1.18752 1.69493   2
   0 -14   1 4.40863 1.65001   2
   0 -14  -1 5.51002 1.84274   2
   0  14  -1 0.17283 1.55850   2
   1 -14   1 35.0251  2.5484   1
   1  14  -1 31.3547  2.4027   2
  -1  14   1 34.8350  2.3869   1
  -1 -14  -1 30.6989  2.2755   1
  -1 -14  -1 36.5798  2.6704   2
   1 -14   1 35.3950  2.5920   2
  -1  14   1 33.4982  2.5442   2
  -1 -14   1 35.2835  2.5100   2
  -1  14  -1 30.7958  2.4872   2
  -1 -14   1 37.6471  2.5935   1
   1 -14  -1 37.9866  2.6094   1
   1 -14  -1 29.4635  2.5720   2
  -1  14  -1 34.3555  2.3873   1
   1  14   1 32.6932  2.3105   2
  -2  14   1 115.126   4.423   1
   2 -14   1 115.445   4.614   1
  -2 -14  -1 114.566   4.571   2
  -2 -14  -1 118.379   4.281   1
   2  14  -1 107.416   4.303   2
   2 -14   1 120.536   4.993   2
  -2  14   1 121.746   4.849   2
  -2 -14   1 113.995   4.244   1
  -2  14  -1 117.266   4.438   1
  -2  14  -1 120.576   4.837   2
   2 -14  -1 117.179   4.618   1
   2  14   1 113.588   4.357   2
  -2 -14   1 110.859   4.574   2
   2 -14  -1 119.205   4.869   2
   3  14  -1 276.221   8.278   2
   3 -14   1 281.480   9.041   2
  -3 -14  -1 284.925   8.618   2
  -3  14   1 277.800   8.986   2
  -3  14   1 283.497   8.493   1
   3 -14   1 273.089   8.554   1
   3  14  -1 291.715   8.342   2
  -3 -14  -1 291.206   8.231   1
  -3 -14   1 275.933   8.255   1
  -3  14  -1 292.464   9.159   2
   3 -14  -1 281.285   8.731   1
  -3  14  -1 283.018   8.691   1
   3  14   1 292.549   8.512   2
   3 -14  -1 292.078   9.221   2
   3  14   1 302.783   8.505   2
  -3 -14   1 289.749   8.683   2
  -4  14   1 1.96311 1.87468   2
  -4  14   1 4.92468 1.88332   1
   4 -14   1 2.05700 1.63953   1
  -4 -14  -1 2.93157 1.56233   2
   4  14  -1 2.11158 1.25890   2
   4  14  -1 3.68764 1.21862   2
   4 -14   1 1.59748 1.77841   2
  -4 -14  -1 3.36621 1.37152   1
   4  14   1 4.47914 1.36525   2
  -4 -14   1 2.10450 1.37967   1
  -4 -14   1 1.81088 1.48483   2
   4  14   1 2.12975 1.20861   2
   4 -14  -1 -2.2544  1.6632   1
  -4  14  -1 1.42208 1.81103   1
   4 -14  -1 2.76589 1.92419   2
  -4  14  -1 5.78866 2.00667   2
   5 -14   1 96.4448  4.1753   1
  -5 -14  -1 86.7206  3.7194   2
   5  14  -1 82.6953  3.0142   2
   5 -14   1 81.2399  4.4270   2
  -5 -14  -1 79.8812  3.2574   1
   5  14  -1 87.4499  2.9911   2
  -5  14   1 81.6463  4.2345   2
  -5  14   1 83.2854  4.1576   1
  -5 -14   1 81.4323  3.6228   2
  -5  14  -1 75.7820  3.8707   1
   5  14   1 84.6047  2.9629   2
  -5 -14   1 77.8597  3.1336   1
   5 -14  -1 86.2533  4.3291   2
   5  14   1 83.4568  2.9606   2
   5 -14  -1 83.1165  3.9970   1
  -5  14  -1 81.7251  4.2623   2
   6 -14   1 7.37283 1.98605   1
   6 -14   1 1.60205 1.97180   2
  -6  14   1 2.93322 2.04158   2
  -6 -14  -1 1.42445 1.23367   1
  -6  14   1 4.49980 1.93936   1
  -6  14  -1 5.49176 2.11704   2
  -6 -14   1 6.10019 1.33143   1
   6 -14  -1 5.16336 2.14390   2
   6 -14  -1 3.84227 1.76528   1
  -6  14  -1 5.23392 1.99847   1
  -7  14   1 1.58315 2.03017   1
  -7  14   1 1.87751 2.06343   2
   7 -14   1 3.90168 2.26861   2
   7 -14   1 1.43748 1.72771   1
  -7 -14  -1 3.02076 1.27309   1
   7 -14  -1 2.53594 2.08577   2
  -7 -14   1 2.31487 1.20175   1
   7 -14  -1 1.26082 1.87494   1
  -7  14  -1 -0.6653  2.1342   1
  -7  14  -1 1.86239 2.14366   2
  -8  14   1 0.38794 1.89339   1
   8 -14   1 3.91297 2.29406   2
  -8  14   1 -0.2265  2.0905   2
  -8 -14  -1 -1.2911  1.0489   1
   8 -14   1 -3.0910  1.7245   1
  -8  14  -1 -1.2285  2.0923   2
  -8 -14   1 0.15618 1.02071   1
   8 -14  -1 -3.6281  1.6626   1
   8 -14  -1 1.98619 2.28816   2
  -8  14  -1 -2.6872  2.0930   1
  -9 -14  -1 18.8015  1.2791   1
  -9  14   1 17.5000  2.5763   1
   9 -14   1 21.1347  2.9895   2
  -9  14   1 17.0056  2.7377   2
   9 -14   1 16.6993  2.2523   1
   9 -14  -1 17.9034  2.7630   2
  -9 -14   1 17.9819  1.1819   1
   9 -14  -1 18.2201  2.2740   1
  -9  14  -1 17.8143  2.5579   1
  -9  14  -1 15.4249  2.6798   2
 -10  14   1 11.4951  2.6266   2
  10 -14   1 12.5689  2.7744   2
 -10  14   1 13.0377  2.7157   1
  10 -14   1 14.6555  2.0788   1
  10 -14  -1 14.7139  2.0787   1
 -10  14  -1 11.5672  2.6825   2
  10 -14  -1 8.86232 2.52900   2
 -10  14  -1 13.5727  2.5386   1
 -11  14   1 7.04839 2.64558   1
  11 -14   1 9.03300 2.44114   2
 -11  14   1 7.89784 2.62242   2
 -11  14  -1 12.0029  2.6915   2
 -11  14  -1 9.32702 2.41700   1
  11 -14  -1 10.3839  2.5476   2
 -12  14   1 35.1450  3.4549   1
 -12  14   1 40.1726  3.7434   2
  12 -14   1 36.8306  3.6118   2
  12 -14  -1 37.5213  3.5988   2
 -12  14  -1 34.6022  3.4770   1
 -12  14  -1 38.1748  3.6841   2
 -13  14   1 4.95584 2.76083   2
 -13  14   1 3.15210 2.51190   1
  13 -14   1 8.24530 2.48290   2
  13 -14  -1 10.0558  2.7192   2
 -13  14  -1 7.34140 2.50270   1
 -13  14  -1 7.70744 3.03214   2
 -14  14   1 4.26770 2.39092   1
  14 -14   1 -2.4869  2.3621   2
 -14  14  -1 -0.3750  2.5166   1
  14 -14  -1 0.87228 2.41435   2
  15 -14   1 4.02595 2.56818   2
 -15  14   1 6.47647 2.73792   1
 -15  14  -1 7.08582 2.81536   1
  15 -14  -1 5.43138 2.59171   2
 -16  14   1 -2.8182  2.5733   1
  16 -14   1 -0.4253  2.5027   2
  16 -14  -1 0.32250 2.42341   2
 -16  14  -1 -0.0215  2.6961   1
  17 -14   1 1.82107 2.37342   2
 -17  14   1 1.09717 2.71354   1
  17 -14  -1 -0.7115  2.4457   2
 -17  14  -1 0.10127 2.78857   1
   0 -15  -1 1.05489 1.47983   1
   0 -15  -1 0.04742 1.58860   2
   0  15   1 0.77499 1.28101   1
   0 -15   1 -0.3215  1.4233   1
   0 -15   1 0.95930 1.81461   2
   0  15   1 -1.0925  1.6662   2
   0  15  -1 0.13871 1.63319   2
  -1  15   1 61.2550  3.4732   2
   1 -15   1 61.6311  3.5761   2
   1  15  -1 65.0578  3.2725   2
  -1 -15  -1 65.1974  3.5863   2
   1 -15   1 52.6486  3.1585   1
  -1 -15  -1 61.8358  3.1135   1
  -1  15   1 64.5466  3.0424   1
   1  15   1 57.7000  3.3411   2
  -1 -15   1 63.4119  3.2878   1
   1 -15  -1 64.3019  3.5900   2
   1 -15  -1 64.6429  3.4850   1
  -1 -15   1 62.2469  3.5713   2
  -1  15  -1 60.0545  3.0218   1
  -1  15  -1 73.7249  3.8033   2
   2  15  -1 31.7356  2.4440   2
   2 -15   1 34.4306  2.7330   1
   2 -15   1 37.2622  2.9026   2
  -2 -15  -1 36.7301  2.4149   1
  -2  15   1 34.1225  2.7807   2
  -2 -15  -1 31.9157  2.4952   2
  -2  15   1 30.8840  2.3987   1
   2  15   1 38.5245  2.5803   2
   2 -15  -1 31.9073  2.6900   1
  -2  15  -1 34.0753  2.5193   1
   2 -15  -1 33.7007  2.8651   2
  -2 -15   1 33.9779  2.7030   2
  -2  15  -1 31.1399  2.7151   2
  -2 -15   1 32.3883  2.3325   1
   3 -15   1 20.0941  2.4139   1
   3  15  -1 20.0595  1.9800   2
  -3  15   1 19.1065  2.1292   1
  -3 -15  -1 25.1404  2.1811   2
  -3  15   1 24.2916  2.5667   2
   3 -15   1 24.0796  2.5694   2
  -3 -15  -1 22.1786  2.0075   1
  -3  15  -1 23.6466  2.5714   2
  -3  15  -1 20.2651  2.3097   1
   3 -15  -1 23.9787  2.5137   2
   3 -15  -1 20.8454  2.2580   1
  -3 -15   1 23.6740  2.3794   2
  -3 -15   1 23.2116  2.0382   1
   3  15   1 25.5271  2.1255   2
   4 -15   1 142.082   5.794   2
  -4 -15  -1 154.070   5.344   2
   4  15  -1 138.966   4.802   2
   4  15  -1 151.280   4.892   2
  -4 -15  -1 145.649   4.894   1
  -4  15   1 142.940   5.513   1
   4 -15   1 147.525   5.462   1
  -4  15   1 140.102   5.800   2
   4 -15  -1 146.881   5.468   1
  -4 -15   1 140.482   4.905   1
   4  15   1 143.658   4.899   2
   4  15   1 153.202   4.904   2
  -4 -15   1 147.415   5.313   2
   4 -15  -1 139.137   5.815   2
  -4  15  -1 144.915   5.416   1
  -4  15  -1 149.633   5.874   2
   5 -15   1 16.0888  2.5269   2
  -5  15   1 15.0396  2.3723   1
  -5  15   1 17.0243  2.5322   2
   5  15  -1 14.6050  1.5014   2
   5  15  -1 18.1555  1.5083   2
  -5 -15  -1 16.8156  1.7727   1
   5 -15   1 12.2754  2.2779   1
   5 -15  -1 17.4215  2.3711   1
   5  15   1 21.2083  1.6076   2
  -5  15  -1 20.5772  2.5465   1
   5 -15  -1 16.9024  2.4835   2
  -5 -15   1 14.5479  1.7478   1
  -5  15  -1 11.8955  2.3484   2
   5  15   1 16.6186  1.5425   2
  -6 -15  -1 11.5486  1.6150   1
   6  15  -1 11.2671  0.8737   2
  -6  15   1 9.41324 2.21675   1
   6 -15   1 13.2918  2.2483   1
   6 -15   1 6.51175 2.33485   2
  -6  15   1 13.2780  2.5297   2
  -6  15  -1 13.4859  2.5009   1
   6 -15  -1 11.3011  2.4136   2
   6 -15  -1 5.26917 2.08019   1
   6  15   1 11.0461  0.9042   2
  -6 -15   1 11.0220  1.5676   1
  -6  15  -1 9.30162 2.38765   2
  -7  15   1 14.2854  2.4429   1
   7 -15   1 12.2170  2.3200   1
   7 -15   1 7.50124 2.48046   2
  -7 -15  -1 14.6152  1.6377   1
  -7  15   1 9.71090 2.59930   2
  -7  15  -1 15.1416  2.6170   1
   7 -15  -1 13.3530  2.5174   2
  -7  15  -1 13.2534  2.5107   2
  -7 -15   1 14.1865  1.5819   1
   7 -15  -1 17.0583  2.3794   1
  -8  15   1 29.6496  2.9693   1
   8 -15   1 35.8445  2.8664   1
  -8 -15  -1 34.6386  2.1115   1
  -8  15   1 40.2610  3.4459   2
   8 -15   1 37.4773  3.5267   2
   8 -15  -1 41.8357  3.0070   1
  -8  15  -1 32.9392  3.0711   1
   8 -15  -1 29.0808  3.2375   2
  -8  15  -1 31.8834  3.2216   2
  -8 -15   1 33.2252  2.0450   1
  -9 -15  -1 7.94295 1.27812   1
  -9  15   1 6.25921 2.50108   2
   9 -15   1 4.59309 2.03641   1
  -9  15   1 2.47010 2.22064   1
   9 -15   1 8.31857 2.56129   2
  -9  15  -1 11.1529  2.6469   2
  -9  15  -1 2.97606 2.43978   1
  -9 -15   1 5.12056 1.21116   1
   9 -15  -1 4.65298 1.98593   1
   9 -15  -1 6.11936 2.50020   2
  10 -15   1 3.27749 1.87285   1
  10 -15   1 -1.3796  2.3014   2
 -10 -15  -1 3.22722 1.08242   1
 -10  15   1 2.93416 2.41403   2
 -10  15   1 0.90037 2.41800   1
  10 -15  -1 4.28062 2.42979   2
 -10  15  -1 4.30821 2.46176   2
 -10 -15   1 4.34937 1.06424   1
 -10  15  -1 1.32096 2.44234   1
  10 -15  -1 3.52253 1.97987   1
 -11  15   1 9.44444 3.00746   2
 -11  15   1 8.33012 2.67511   1
  11 -15   1 12.4041  2.7755   2
 -11  15  -1 10.8143  2.8376   2
  11 -15  -1 8.76268 2.79531   2
 -11  15  -1 4.10875 2.41490   1
  12 -15   1 14.3714  3.0953   2
 -12  15   1 16.4291  2.9855   1
 -12  15   1 15.9713  3.1015   2
  12 -15  -1 12.2454  2.7946   2
 -12  15  -1 10.4799  2.9241   2
 -12  15  -1 14.5318  2.9723   1
 -13  15   1 2.45218 2.65650   1
 -13  15   1 4.66211 2.79219   2
  13 -15   1 3.26960 2.44155   2
 -13  15  -1 5.15795 2.56421   1
 -13  15  -1 2.44976 2.61702   2
  13 -15  -1 1.03650 2.36274   2
  14 -15   1 -2.0292  2.4408   2
 -14  15   1 6.81092 2.79765   1
 -14  15  -1 -0.1318  2.6039   1
  14 -15  -1 0.45817 2.33920   2
  15 -15   1 0.38233 2.50493   2
 -15  15   1 0.47727 2.46675   1
 -15  15  -1 -0.6704  2.6053   1
  15 -15  -1 -2.3600  2.4922   2
 -16  15   1 5.49574 3.02015   1
  16 -15   1 2.77013 2.67153   2
  16 -15  -1 5.53619 2.77962   2
 -16  15  -1 3.84805 2.94314   1
  17 -15   1 12.1234  3.0078   2
 -17  15   1 8.04557 3.26411   1
 -17  15  -1 8.87825 3.23338   1
  17 -15  -1 14.3732  3.1484   2
   0  16   1 34.2084  2.3498   1
   0 -16   1 36.0346  2.8359   2
   0  16  -1 36.1580  2.7666   2
   0 -16  -1 34.5779  2.5756   1
   0  16   1 31.8967  2.8338   2
   0 -16   1 34.4376  2.6777   1
   0 -16  -1 33.7250  2.8553   2
   1 -16   1 47.9089  3.1161   1
   1 -16   1 51.4830  3.4230   2
  -1 -16  -1 50.9452  3.1289   1
  -1  16   1 49.7528  2.9579   1
   1  16  -1 51.7383  3.2875   2
  -1 -16  -1 50.1028  3.3323   2
  -1  16   1 49.8833  3.3464   2
  -1  16  -1 46.3530  3.2977   2
  -1 -16   1 47.7741  3.4295   2
  -1 -16   1 51.6913  3.2087   1
   1 -16  -1 49.6293  3.4558   2
   1  16   1 53.9616  3.3074   2
  -1  16  -1 47.4836  2.7916   1
   1 -16  -1 50.6229  3.3146   1
  -2 -16  -1 39.1757  2.9470   2
   2  16  -1 40.1403  2.6957   2
   2 -16   1 36.3724  2.9562   1
  -2  16   1 35.1300  2.9658   2
  -2 -16  -1 40.5039  2.7181   1
   2 -16   1 34.1937  2.9987   2
  -2  16   1 37.6313  2.6287   1
   2 -16  -1 26.3011  2.8632   2
  -2 -16   1 36.9823  2.7531   2
   2  16   1 31.9015  2.5094   2
  -2 -16   1 36.0905  2.5514   1
   2 -16  -1 36.0062  2.9014   1
  -2  16  -1 38.5837  2.9867   2
  -2  16  -1 36.8676  2.6443   1
  -3 -16  -1 16.1391  2.0579   1
  -3  16   1 18.8503  2.2594   1
  -3  16   1 18.4617  2.4551   2
   3  16  -1 13.1898  1.9038   2
   3 -16   1 9.21841 2.29694   2
  -3 -16  -1 16.6109  2.2576   2
   3 -16   1 19.1054  2.4410   1
  -3  16  -1 19.6287  2.5102   2
   3  16   1 14.3725  1.9989   2
   3 -16  -1 13.2420  2.2908   1
  -3 -16   1 17.1022  2.1530   2
  -3 -16   1 14.1563  2.0187   1
   3 -16  -1 18.7269  2.5458   2
  -3  16  -1 19.9561  2.2999   1
  -4  16   1 9.79251 2.35515   2
   4 -16   1 5.62304 2.15297   2
  -4 -16  -1 6.24255 1.74014   1
   4 -16   1 11.1794  2.1697   1
  -4 -16  -1 8.93709 1.99600   2
   4  16  -1 6.50620 1.59642   2
  -4  16   1 4.74344 2.11420   1
   4  16   1 7.58212 1.68551   2
   4 -16  -1 7.06367 2.33770   2
  -4 -16   1 8.27257 1.78733   1
   4 -16  -1 6.19621 2.13596   1
  -4 -16   1 7.75599 1.97757   2
  -4  16  -1 5.67220 2.23743   2
  -4  16  -1 6.58659 2.16899   1
  -5 -16  -1 5.43802 1.61275   1
   5  16  -1 6.58991 1.42719   2
   5  16  -1 7.60367 1.35039   2
  -5  16   1 4.62112 2.23571   1
   5 -16   1 4.02594 1.96746   1
  -5  16   1 10.6058  2.3935   2
   5 -16   1 6.06346 2.31938   2
  -5  16  -1 9.66185 2.44081   2
   5  16   1 7.66566 1.35174   2
   5 -16  -1 6.38477 2.31513   2
   5 -16  -1 2.76717 1.93673   1
  -5 -16   1 9.42330 1.71894   1
   5  16   1 5.09167 1.35957   2
  -5  16  -1 5.23904 2.05306   1
  -6 -16  -1 33.4011  2.2199   1
   6 -16   1 37.1643  2.9681   1
  -6  16   1 36.8352  3.2940   2
   6  16  -1 32.7300  1.6374   2
   6 -16   1 38.3264  3.4957   2
  -6  16   1 30.6365  2.9068   1
   6  16  -1 33.6318  1.6111   2
   6  16   1 32.6465  1.6671   2
  -6  16  -1 38.7728  3.3350   2
   6 -16  -1 41.1353  3.1145   1
   6 -16  -1 36.5356  3.3238   2
   6  16   1 33.2910  1.6437   2
  -6  16  -1 32.5565  2.9488   1
  -6 -16   1 34.8842  2.3033   1
  -7  16   1 29.2752  2.9177   1
   7 -16   1 27.7320  2.8560   1
  -7  16   1 23.9474  2.9546   2
  -7 -16  -1 25.8150  2.0055   1
   7 -16   1 30.6024  3.3403   2
  -7 -16   1 27.3917  2.0046   1
   7 -16  -1 29.9117  2.8897   1
  -7  16  -1 28.0313  3.1678   2
  -7  16  -1 25.4041  3.0766   1
   7 -16  -1 25.2829  3.0775   2
   8 -16   1 5.28125 2.23380   1
  -8  16   1 3.78066 2.61701   2
  -8 -16  -1 6.67742 1.50900   1
  -8  16   1 2.37267 2.26462   1
   8 -16   1 2.77040 2.38792   2
  -8  16  -1 3.64388 2.46171   2
   8 -16  -1 4.72747 2.19806   1
  -8 -16   1 5.76661 1.49248   1
  -8  16  -1 3.33713 2.44798   1
   8 -16  -1 5.58070 2.67031   2
  -9 -16  -1 11.2198  1.5689   1
  -9  16   1 13.0859  2.8628   2
  -9  16   1 5.81266 2.63381   1
   9 -16   1 9.57044 2.72580   2
   9 -16   1 9.79995 2.30846   1
  -9  16  -1 9.64868 2.75997   1
  -9 -16   1 10.2364  1.5292   1
   9 -16  -1 13.7430  2.8288   2
  -9  16  -1 13.9323  2.8861   2
   9 -16  -1 12.4068  2.3382   1
 -10 -16  -1 9.69237 1.48269   1
  10 -16   1 9.44796 2.66316   2
  10 -16   1 14.1928  2.4005   1
 -10  16   1 9.61876 2.56940   1
 -10  16   1 11.1872  2.8243   2
 -10  16  -1 11.2186  2.7462   2
 -10  16  -1 9.03592 2.75681   1
  10 -16  -1 8.59573 2.17136   1
 -10 -16   1 13.4921  1.4825   1
  10 -16  -1 6.62753 2.64191   2
 -11  16   1 2.82552 2.65830   2
  11 -16   1 8.79191 2.83780   2
 -11  16   1 3.16147 2.64561   1
 -11  16  -1 7.65530 2.73645   2
  11 -16  -1 7.88229 2.59444   2
 -11  16  -1 2.93148 2.66146   1
 -12  16   1 2.29010 2.87705   2
 -12  16   1 3.04868 2.65520   1
  12 -16   1 5.68005 2.78772   2
  12 -16  -1 8.11952 2.87379   2
 -12  16  -1 2.69993 2.73890   1
 -12  16  -1 2.71706 2.88121   2
  13 -16   1 3.48846 2.49902   2
 -13  16   1 -2.0695  2.3823   1
 -13  16   1 -5.5230  2.5279   2
 -13  16  -1 -0.6311  2.7722   2
  13 -16  -1 0.42248 2.56917   2
 -13  16  -1 -0.7321  2.4148   1
 -14  16   1 -1.0250  2.6854   1
  14 -16   1 1.08956 2.69535   2
 -14  16  -1 -2.8820  2.6257   1
  14 -16  -1 1.12149 2.64459   2
 -15  16   1 4.99556 2.76656   1
  15 -16   1 2.14928 2.75098   2
 -15  16  -1 3.05877 3.00118   1
  15 -16  -1 4.85072 2.85417   2
 -16  16   1 0.88946 2.88529   1
  16 -16   1 5.35447 2.82223   2
 -16  16  -1 2.32192 3.04319   1
  16 -16  -1 2.30484 2.88383   2
   0  17   1 3.79903 2.14403   2
   0 -17  -1 2.51352 1.76763   1
   0 -17   1 6.36409 2.02523   1
   0 -17   1 4.16885 2.06378   2
   0 -17  -1 5.76750 2.25069   2
   0  17  -1 5.15487 2.16910   2
  -1  17   1 32.6253  2.9051   2
  -1 -17  -1 34.7759  3.1196   2
  -1  17   1 35.4964  2.5731   1
   1 -17   1 27.2412  2.7583   1
  -1 -17  -1 34.7171  2.7821   1
   1  17  -1 36.6146  2.8673   2
   1 -17   1 39.3527  3.1426   2
   1 -17  -1 38.2947  2.9666   1
  -1  17  -1 32.2615  2.8877   2
  -1 -17   1 41.1216  3.2321   2
  -1 -17   1 37.1119  2.8375   1
  -1  17  -1 37.4455  2.5561   1
   1  17   1 30.6468  2.7888   2
   1 -17  -1 29.7373  3.0142   2
   2  17  -1 33.0234  2.6631   2
  -2 -17  -1 30.3342  2.5546   1
   2 -17   1 34.8150  3.1148   2
  -2  17   1 28.9487  2.9042   2
  -2 -17  -1 32.5575  2.9566   2
  -2  17   1 33.9736  2.6240   1
   2 -17   1 30.2493  2.7476   1
  -2  17  -1 37.1938  2.7128   1
  -2  17  -1 33.1613  2.9981   2
  -2 -17   1 39.0743  2.7590   1
   2 -17  -1 32.8669  3.0974   2
   2 -17  -1 38.0187  3.0086   1
   2  17   1 33.5372  2.7195   2
  -2 -17   1 35.6573  2.8790   2
   3 -17   1 64.2818  4.2550   2
  -3  17   1 61.5009  3.9417   2
   3 -17   1 59.6904  3.6209   1
  -3 -17  -1 61.1520  3.5318   2
  -3  17   1 59.2658  3.5553   1
   3  17  -1 56.1007  3.1832   2
  -3 -17  -1 59.4097  3.2929   1
  -3  17  -1 61.7729  3.9420   2
   3 -17  -1 57.2396  3.9732   2
  -3 -17   1 55.4105  3.2253   1
   3 -17  -1 56.6765  3.5941   1
  -3 -17   1 61.3204  3.7351   2
   3  17   1 56.1969  3.2974   2
  -3  17  -1 63.2598  3.6007   1
   4 -17   1 5.16684 2.46356   2
  -4  17   1 4.47699 2.20411   1
  -4 -17  -1 3.36328 1.68743   1
   4 -17   1 0.08866 2.10631   1
   4  17  -1 5.77235 1.72720   2
  -4  17   1 1.60396 2.18504   2
   4  17   1 4.41347 1.64604   2
  -4  17  -1 1.86114 2.09373   1
  -4  17  -1 2.96125 2.21226   2
   4 -17  -1 3.30770 2.16492   1
  -4 -17   1 6.70581 1.85008   1
   4 -17  -1 8.29987 2.33532   2
   5  17  -1 18.3000  1.8074   2
  -5  17   1 21.1018  2.7937   2
   5 -17   1 23.0048  2.5877   1
   5 -17   1 21.2945  2.9704   2
  -5  17   1 19.8635  2.7623   1
  -5 -17  -1 20.8868  2.1518   1
   5  17   1 22.7863  1.8588   2
  -5  17  -1 26.4599  2.8880   1
   5 -17  -1 16.4730  2.6030   1
   5 -17  -1 16.2375  2.8151   2
  -5  17  -1 19.1366  2.7496   2
  -5 -17   1 20.5431  2.1221   1
  -6  17   1 40.0381  3.5391   2
   6  17  -1 42.9570  1.9671   2
  -6 -17  -1 45.1464  2.8773   1
   6 -17   1 42.9244  3.1910   1
   6 -17   1 44.1024  3.6455   2
  -6  17   1 46.4457  3.5266   1
   6  17  -1 43.6047  1.9864   2
   6 -17  -1 41.8317  3.2962   1
  -6  17  -1 42.7918  3.6037   2
  -6 -17   1 43.4788  2.7334   1
   6  17   1 42.8650  2.0080   2
  -6  17  -1 48.1896  3.5200   1
   6 -17  -1 42.0130  3.6100   2
   6  17   1 43.6346  2.0098   2
  -7  17   1 34.4769  3.3316   1
  -7  17   1 34.9486  3.4776   2
   7 -17   1 33.0902  2.9638   1
   7 -17   1 32.4392  3.4609   2
  -7 -17  -1 39.4172  2.4963   1
  -7  17  -1 37.5997  3.5003   2
   7 -17  -1 37.1526  3.0868   1
   7 -17  -1 39.6332  3.6107   2
  -7  17  -1 32.7871  3.1888   1
  -7 -17   1 37.1518  2.4524   1
   8 -17   1 63.0025  3.9919   1
   8 -17   1 59.4873  4.2495   2
  -8  17   1 49.0549  4.0210   2
  -8  17   1 64.8993  4.3833   1
  -8 -17  -1 55.5830  2.9585   1
  -8  17  -1 51.2250  4.0921   2
  -8  17  -1 66.3192  4.4510   1
   8 -17  -1 64.0819  4.0436   1
  -8 -17   1 57.1756  2.9776   1
   8 -17  -1 63.5136  4.4593   2
   9 -17   1 -3.8704  2.2829   2
  -9  17   1 2.27274 2.54686   1
  -9 -17  -1 1.60172 1.54456   1
  -9  17   1 1.89699 2.62741   2
   9 -17   1 3.26861 2.11927   1
  -9  17  -1 3.90467 2.61991   2
  -9 -17   1 2.17243 1.53059   1
   9 -17  -1 3.73260 2.58337   2
  -9  17  -1 2.86083 2.39128   1
   9 -17  -1 2.38191 2.17783   1
 -10 -17  -1 4.47221 1.51468   1
  10 -17   1 2.52665 2.05981   1
 -10  17   1 3.44147 2.71425   1
 -10  17   1 1.96303 2.56597   2
  10 -17   1 2.57908 2.49785   2
 -10  17  -1 6.69133 2.70891   2
 -10 -17   1 3.42731 1.43180   1
  10 -17  -1 0.75829 1.98775   1
  10 -17  -1 4.70004 2.82324   2
 -10  17  -1 2.94706 2.46195   1
 -11 -17  -1 1.70374 1.41298   1
  11 -17   1 0.41896 2.64402   2
 -11  17   1 -0.7555  2.4555   2
 -11  17   1 2.77893 2.68916   1
 -11  17  -1 -0.2277  2.5901   1
 -11 -17   1 1.52996 1.34730   1
  11 -17  -1 2.64630 2.75708   2
 -11  17  -1 1.37260 2.56845   2
 -12  17   1 5.39697 2.89286   2
  12 -17   1 7.27335 2.77266   2
 -12  17   1 10.6150  3.0347   1
 -12  17  -1 9.83891 3.06505   1
 -12  17  -1 9.92994 3.20972   2
  12 -17  -1 3.33445 2.80287   2
 -13  17   1 0.47629 3.01771   2
  13 -17   1 6.06821 3.00189   2
 -13  17   1 -1.4422  2.6708   1
  13 -17  -1 -0.2076  2.5560   2
 -13  17  -1 0.27226 2.55866   1
 -13  17  -1 7.37257 3.13987   2
  14 -17   1 1.10541 2.59010   2
 -14  17   1 -0.3777  2.8643   1
  14 -17  -1 1.98331 2.77907   2
 -14  17  -1 -1.4931  2.6124   1
 -15  17   1 -1.0129  2.6780   1
  15 -17   1 3.92810 2.92510   2
  15 -17  -1 0.91047 2.80581   2
 -15  17  -1 -0.7314  2.9705   1
 -16  17   1 -1.1541  2.9783   1
  16 -17   1 2.13138 2.81851   2
  16 -17  -1 -1.1378  2.8939   2
 -16  17  -1 1.88126 2.85739   1
   0  18  -1 68.7257  4.0622   2
   0 -18  -1 62.8270  4.0234   2
   0 -18   1 61.3316  3.6280   1
   0  18   1 68.2909  4.0672   2
   0 -18   1 56.7172  3.9274   2
   0 -18  -1 63.6413  3.8286   1
  -1 -18  -1 25.3347  2.7283   2
  -1  18   1 21.4381  2.6376   2
   1 -18   1 13.9814  2.6079   2
  -1 -18  -1 25.0318  2.5507   1
  -1  18   1 15.4223  2.1069   1
   1 -18   1 20.4672  2.5657   1
   1  18  -1 21.3197  2.5448   2
  -1  18  -1 25.1383  2.9204   2
   1 -18  -1 23.6745  3.0308   2
  -1 -18   1 27.9416  2.9240   2
  -1 -18   1 23.6167  2.5405   1
   1  18   1 20.6353  2.5548   2
   1 -18  -1 22.2860  2.6179   1
   2 -18   1 60.6204  3.9473   1
  -2 -18  -1 55.1821  3.7627   2
   2  18  -1 51.4252  3.4673   2
   2 -18   1 63.9022  4.0337   2
  -2  18   1 55.5738  3.9120   2
  -2 -18  -1 59.1823  3.5254   1
  -2  18   1 53.6069  3.4122   1
  -2  18  -1 55.0830  3.5630   1
   2 -18  -1 63.5787  4.1198   2
   2 -18  -1 55.6379  3.6738   1
  -2  18  -1 61.6756  4.1722   2
   2  18   1 55.3472  3.5106   2
  -2 -18   1 54.1344  3.7238   2
  -2 -18   1 44.2640  3.1752   1
   3 -18   1 6.87608 2.46136   2
  -3  18   1 3.86830 2.05255   1
   3 -18   1 1.85515 2.14437   1
  -3 -18  -1 11.0994  2.3622   2
  -3  18   1 8.25758 2.31120   2
  -3 -18  -1 6.13128 1.89747   1
   3  18  -1 7.13156 1.97116   2
   3 -18  -1 7.01916 2.33850   1
  -3 -18   1 5.10493 1.91014   1
  -3 -18   1 5.85204 2.06763   2
   3 -18  -1 10.4119  2.6021   2
  -3  18  -1 7.32013 2.13561   1
   3  18   1 5.16339 1.91284   2
  -3  18  -1 5.84210 2.30985   2
   4 -18   1 108.053   5.107   1
  -4 -18  -1 109.630   4.542   1
  -4  18   1 110.961   4.953   1
   4  18  -1 109.269   4.321   2
  -4  18   1 110.284   5.376   2
   4 -18   1 111.032   5.419   2
  -4 -18   1 107.740   4.500   1
   4 -18  -1 108.795   5.419   2
   4 -18  -1 108.087   4.969   1
  -4  18  -1 117.658   5.427   2
   4  18   1 107.442   4.315   2
  -4  18  -1 110.806   4.814   1
  -5 -18  -1 21.2689  2.2601   1
   5 -18   1 17.1635  2.7421   1
   5 -18   1 15.1921  2.8944   2
   5  18  -1 21.4692  1.9541   2
  -5  18   1 19.2266  2.7771   1
  -5  18   1 20.0237  2.9103   2
   5 -18  -1 17.9390  2.8921   2
   5 -18  -1 26.7501  2.9712   1
  -5  18  -1 19.4192  2.7872   1
  -5  18  -1 18.7332  2.9318   2
   5  18   1 21.0076  1.8960   2
  -5 -18   1 20.9387  2.1504   1
   6  18  -1 18.2211  1.5201   2
   6 -18   1 21.3428  2.6483   1
   6 -18   1 21.1860  3.0659   2
  -6  18   1 21.0386  2.9742   2
  -6  18   1 20.3538  2.9566   1
  -6 -18  -1 19.3528  2.1376   1
   6  18   1 19.5198  1.5287   2
  -6  18  -1 17.9057  2.8997   1
   6 -18  -1 21.2177  2.8229   1
  -6 -18   1 17.3570  2.0742   1
  -6  18  -1 17.9946  2.9453   2
   6 -18  -1 22.4719  3.0484   2
   7 -18   1 6.48827 2.64746   2
  -7  18   1 6.22587 2.68837   1
  -7 -18  -1 3.62189 1.78035   1
  -7  18   1 5.73576 2.62997   2
   7 -18   1 4.90605 2.39479   1
   7 -18  -1 10.9134  2.8253   2
  -7  18  -1 3.68496 2.57436   2
  -7 -18   1 8.68878 1.78922   1
   7 -18  -1 7.07716 2.45114   1
  -7  18  -1 7.47812 2.64640   1
   8 -18   1 13.5337  2.6616   1
   8 -18   1 16.9995  3.2207   2
  -8  18   1 7.52902 2.81777   2
  -8 -18  -1 8.30678 1.84343   1
  -8  18   1 8.77302 2.80251   1
  -8 -18   1 11.3382  1.8530   1
  -8  18  -1 8.58145 2.76040   2
   8 -18  -1 13.3075  2.6680   1
   8 -18  -1 9.11872 2.82792   2
  -8  18  -1 7.52308 2.73959   1
   9 -18   1 42.8714  3.4044   1
  -9 -18  -1 41.6667  2.6875   1
  -9  18   1 42.7190  3.9616   2
   9 -18   1 49.1178  4.2356   2
  -9  18   1 42.1353  3.8325   1
   9 -18  -1 37.2524  4.0220   2
   9 -18  -1 46.4640  3.4788   1
  -9 -18   1 41.4452  2.7293   1
  -9  18  -1 47.8367  3.8054   1
  -9  18  -1 50.3502  4.1030   2
  10 -18   1 2.04333 2.74067   2
  10 -18   1 4.39745 2.23950   1
 -10  18   1 5.02420 2.85008   2
 -10 -18  -1 5.45040 1.72358   1
 -10  18   1 6.31069 2.65372   1
 -10  18  -1 5.58038 2.81769   2
  10 -18  -1 6.12711 2.44960   1
 -10 -18   1 3.74934 1.60343   1
  10 -18  -1 1.08275 2.72669   2
 -10  18  -1 4.43812 2.59388   1
 -11  18   1 3.55465 2.87201   2
 -11  18   1 0.28173 2.74475   1
 -11 -18  -1 1.21702 1.52357   1
  11 -18   1 3.10550 2.62330   2
 -11 -18   1 3.56375 1.58788   1
 -11  18  -1 -2.8014  2.8049   2
 -11  18  -1 3.52264 2.86426   1
  11 -18  -1 -2.0257  2.5008   2
 -12  18   1 -3.1156  2.7464   2
  12 -18   1 -4.0570  2.4672   2
 -12  18   1 -1.7964  2.6733   1
 -12  18  -1 2.58985 2.90767   1
 -12  18  -1 3.69991 3.13003   2
  12 -18  -1 0.50564 2.74383   2
  13 -18   1 0.60542 2.67737   2
 -13  18   1 -2.7975  2.9891   2
 -13  18   1 -2.3319  2.7477   1
 -13  18  -1 0.05756 2.80181   1
  13 -18  -1 3.75906 2.75339   2
 -13  18  -1 0.85073 3.00680   2
  14 -18   1 8.23956 3.20789   2
 -14  18   1 3.46981 3.13569   1
  14 -18  -1 3.00951 3.01302   2
 -14  18  -1 1.55391 3.01114   1
  15 -18   1 12.3097  3.1070   2
 -15  18   1 14.3496  3.2663   1
  15 -18  -1 12.2047  3.3154   2
 -15  18  -1 9.22603 3.14471   1
   0  19   1 106.004   5.010   2
   0 -19   1 104.758   5.055   2
   0 -19  -1 111.087   5.124   2
   0 -19   1 98.8011  4.7589   1
   0  19  -1 99.5848  4.8034   2
   0 -19  -1 94.9211  4.7021   1
   1 -19   1 62.4684  4.1537   2
   1  19  -1 61.2614  3.6831   2
  -1  19   1 63.0177  3.9734   2
  -1  19   1 65.7720  3.3631   1
  -1 -19  -1 61.0869  3.8265   1
  -1 -19  -1 67.9312  4.1214   2
   1 -19   1 60.9499  3.9474   1
   1  19   1 65.4655  3.7579   2
   1 -19  -1 68.1786  4.2840   2
  -1  19  -1 62.8644  3.9984   2
  -1 -19   1 61.0700  4.0231   2
   1 -19  -1 63.8433  4.0037   1
  -1 -19   1 63.1261  3.8106   1
   2 -19   1 41.4583  3.1315   1
   2  19  -1 38.3990  3.0367   2
  -2  19   1 41.0740  2.8674   1
   2 -19   1 43.7034  3.5596   2
  -2 -19  -1 35.3047  2.9175   1
  -2  19   1 36.9314  3.3079   2
  -2 -19  -1 44.0854  3.5179   2
  -2 -19   1 39.7457  3.2399   2
  -2 -19   1 38.6983  2.9741   1
   2 -19  -1 40.7120  3.4859   2
  -2  19  -1 38.7440  2.8337   1
   2 -19  -1 48.6291  3.4841   1
   2  19   1 37.2215  2.9983   2
  -2  19  -1 39.3365  3.4040   2
   3  19  -1 37.4403  2.7958   2
   3 -19   1 30.9193  3.2027   1
  -3  19   1 35.7018  2.9943   1
  -3  19   1 38.1742  3.3616   2
  -3 -19  -1 35.2006  2.8047   1
   3 -19   1 49.0239  3.8766   2
  -3  19  -1 34.5665  3.3298   2
   3 -19  -1 36.6956  3.3080   1
   3  19   1 35.5655  2.7252   2
  -3  19  -1 37.5530  3.1429   1
   3 -19  -1 32.7360  3.4071   2
  -3 -19   1 33.9217  2.7846   1
  -4 -19  -1 21.9958  2.4477   1
   4 -19   1 21.4703  2.8995   1
  -4  19   1 23.6904  3.0989   2
   4  19  -1 27.2362  2.3673   2
   4 -19   1 25.4635  3.1760   2
  -4  19   1 29.4502  2.8647   1
   4 -19  -1 30.0646  3.3422   2
   4  19   1 24.8279  2.3501   2
  -4  19  -1 26.8872  2.9135   1
  -4  19  -1 34.4874  3.3079   2
  -4 -19   1 27.8329  2.5674   1
   4 -19  -1 28.3399  3.0968   1
   5  19  -1 6.96807 1.69745   2
   5 -19   1 2.04426 2.56914   2
  -5  19   1 8.88067 2.84012   2
  -5 -19  -1 8.13119 2.02762   1
   5 -19   1 4.08148 2.28452   1
  -5  19   1 5.00664 2.21516   1
  -5 -19   1 7.62924 2.01104   1
   5 -19  -1 8.12788 2.57573   1
  -5  19  -1 5.68329 2.72489   2
   5  19   1 10.5729  1.7310   2
  -5  19  -1 6.61971 2.28960   1
   5 -19  -1 7.23746 2.59779   2
   6 -19   1 5.70551 2.73819   2
  -6  19   1 12.2974  2.5549   1
   6 -19   1 6.64547 2.49495   1
  -6  19   1 12.4382  3.0265   2
  -6 -19  -1 9.99761 2.04345   1
   6  19  -1 7.03791 1.35791   2
  -6  19  -1 11.7729  2.8711   2
   6  19   1 10.4576  1.4488   2
   6 -19  -1 10.7744  2.4875   1
  -6  19  -1 9.78455 2.63542   1
   6 -19  -1 10.6502  2.7940   2
  -6 -19   1 10.5826  2.0273   1
  -7  19   1 11.5830  2.6586   1
  -7 -19  -1 11.8017  2.0404   1
   7 -19   1 15.5757  2.8477   1
  -7  19   1 12.5819  3.0226   2
   7 -19   1 13.6562  2.9584   2
   7 -19  -1 18.7671  3.1692   2
   7 -19  -1 14.7589  2.8777   1
  -7  19  -1 11.5364  2.9169   1
  -7 -19   1 12.1538  2.0504   1
  -7  19  -1 11.7009  3.0005   2
  -8 -19  -1 12.8641  2.0708   1
   8 -19   1 6.94687 2.89920   2
   8 -19   1 9.86700 2.70434   1
  -8  19   1 15.7162  3.0906   2
  -8  19   1 13.1033  2.9510   1
  -8 -19   1 17.8797  2.1760   1
   8 -19  -1 6.94531 2.66759   1
   8 -19  -1 17.5580  3.2246   2
  -8  19  -1 18.9802  2.9789   1
  -8  19  -1 12.4120  3.0319   2
   9 -19   1 13.2710  3.1473   2
  -9  19   1 8.89225 3.01067   1
  -9 -19  -1 13.6521  2.0321   1
   9 -19   1 15.1900  2.7428   1
  -9  19   1 15.4497  3.2505   2
  -9  19  -1 18.0883  3.2680   2
   9 -19  -1 15.7180  2.8300   1
  -9  19  -1 13.3737  3.1079   1
  -9 -19   1 17.3401  2.1149   1
   9 -19  -1 13.1419  3.0896   2
 -10 -19  -1 4.85707 1.78284   1
 -10  19   1 -0.4278  2.6123   2
 -10  19   1 1.45395 2.80004   1
  10 -19   1 2.01465 2.78260   2
  10 -19   1 3.07509 2.32450   1
  10 -19  -1 2.65720 2.76060   2
  10 -19  -1 1.54142 2.31607   1
 -10 -19   1 4.30934 1.73708   1
 -10  19  -1 4.34830 2.66139   1
 -10  19  -1 1.64799 2.81826   2
 -11  19   1 3.09098 2.69496   1
 -11  19   1 6.09670 3.00099   2
 -11 -19  -1 6.68129 1.82501   1
  11 -19   1 5.56677 3.13792   2
  11 -19  -1 5.78526 2.98767   2
 -11  19  -1 5.20299 3.03913   1
 -11  19  -1 3.65664 2.88227   2
 -11 -19   1 3.92668 1.75403   1
 -12  19   1 1.52775 3.17768   2
  12 -19   1 4.38043 2.92019   2
 -12  19   1 5.09180 2.83237   1
 -12  19  -1 1.71292 2.90574   2
 -12  19  -1 5.15334 3.09670   1
  12 -19  -1 -2.1212  2.6585   2
 -13  19   1 1.65080 3.03578   1
  13 -19   1 3.01753 2.91545   2
 -13  19   1 3.44805 3.20680   2
  13 -19  -1 1.44037 2.90524   2
 -13  19  -1 4.12987 3.11125   1
 -13  19  -1 1.70264 3.14565   2
 -14  19   1 3.96947 3.26996   1
  14 -19   1 3.27312 2.95389   2
  14 -19  -1 1.92093 3.12658   2
 -14  19  -1 -0.5515  3.1176   1
   0  20  -1 17.0119  2.7579   2
   0 -20   1 17.7738  2.5680   1
   0 -20  -1 13.6077  2.3022   1
   0 -20  -1 15.7004  2.9326   2
   0  20   1 13.5153  2.6222   2
   0 -20   1 11.0268  2.5943   2
   1 -20   1 22.0869  2.8315   1
   1 -20   1 25.0391  3.1126   2
  -1 -20  -1 24.1511  2.9175   2
   1  20  -1 22.0401  2.7263   2
  -1 -20  -1 25.9105  2.6218   1
  -1  20   1 18.0021  2.7001   2
   1 -20  -1 21.1890  2.8216   1
   1  20   1 28.3735  2.8639   2
   1 -20  -1 22.5903  2.9968   2
  -1 -20   1 18.9408  2.5805   1
  -1  20  -1 22.0946  3.0255   2
  -1 -20   1 19.4242  2.7991   2
   2 -20   1 7.58550 2.58527   2
  -2  20   1 3.45413 2.29267   2
   2  20  -1 6.71418 2.16548   2
  -2 -20  -1 5.79411 2.07877   1
   2 -20   1 3.25008 2.25320   1
  -2  20   1 9.04637 2.11796   1
  -2  20  -1 9.56925 2.12326   1
  -2 -20   1 10.9484  2.2991   1
   2  20   1 10.7001  2.2800   2
  -2  20  -1 8.46065 2.63924   2
   2 -20  -1 9.25211 2.83355   2
   2 -20  -1 7.58563 2.43229   1
  -3  20   1 59.9634  4.2607   2
  -3 -20  -1 63.9813  3.7580   1
   3  20  -1 64.1021  3.5493   2
   3 -20   1 55.3276  3.9180   1
  -3  20   1 63.4598  3.9377   1
   3 -20   1 57.7341  4.1925   2
  -3  20  -1 55.5945  3.6672   1
   3 -20  -1 53.5180  3.6851   1
   3 -20  -1 57.8641  4.1911   2
  -3  20  -1 65.8034  4.5962   2
  -3 -20   1 53.5070  3.7456   1
   3  20   1 54.2445  3.5625   2
  -4  20   1 7.20178 2.62663   2
   4 -20   1 6.97037 2.83685   2
   4  20  -1 6.00854 1.86300   2
  -4 -20  -1 7.72193 2.13311   1
  -4  20   1 7.69490 2.39098   1
   4 -20   1 3.96619 2.44014   1
  -4  20  -1 7.73838 2.65701   2
   4  20   1 5.90311 1.87265   2
  -4  20  -1 6.03140 2.35679   1
   4 -20  -1 7.33993 2.62531   2
   4 -20  -1 9.96713 2.40838   1
  -4 -20   1 7.29899 2.09922   1
  -5 -20  -1 -0.6665  1.9264   1
  -5  20   1 3.43321 2.80851   2
  -5  20   1 0.14612 2.39160   1
   5  20  -1 4.40018 1.68365   2
   5 -20   1 3.24637 2.58980   2
   5 -20   1 1.87829 2.30025   1
  -5 -20   1 2.07190 1.88537   1
   5 -20  -1 0.99554 2.41350   1
  -5  20  -1 4.29724 2.67961   2
   5 -20  -1 3.63213 2.68065   2
   5  20   1 5.34290 1.73820   2
  -5  20  -1 6.07031 2.59104   1
  -6 -20  -1 16.6969  2.3038   1
   6  20  -1 15.0928  1.6097   2
   6 -20   1 14.4732  3.0601   2
  -6  20   1 20.4191  3.0156   1
   6 -20   1 13.6527  2.8191   1
  -6  20   1 12.6606  2.9369   2
  -6 -20   1 15.2191  2.2704   1
   6 -20  -1 17.2382  2.9271   1
  -6  20  -1 15.5490  2.9717   2
   6 -20  -1 13.4749  3.0448   2
   6  20   1 15.7703  1.6087   2
  -6  20  -1 16.8347  2.9115   1
  -7  20   1 1.34413 2.59482   2
   7 -20   1 -1.0325  2.3821   1
  -7  20   1 -0.0745  2.6379   1
  -7 -20  -1 0.26592 1.84634   1
   7 -20   1 -1.5771  2.4353   2
   7 -20  -1 1.66357 2.28282   1
  -7  20  -1 -5.6984  2.3698   1
   7 -20  -1 1.83491 2.61458   2
  -7  20  -1 -0.0542  2.5411   2
  -7 -20   1 -0.9114  1.7641   1
  -8  20   1 7.53491 2.96794   1
  -8 -20  -1 5.43550 1.93982   1
   8 -20   1 9.24337 2.69690   1
   8 -20   1 9.72722 3.03233   2
  -8  20   1 14.2810  3.0140   2
  -8  20  -1 8.10995 2.94083   2
  -8 -20   1 8.29770 2.06604   1
  -8  20  -1 10.9454  3.0211   1
   8 -20  -1 8.59530 2.78507   1
   8 -20  -1 7.16589 2.84364   2
  -9 -20  -1 2.36429 1.87107   1
   9 -20   1 6.12188 2.89784   2
  -9  20   1 6.69031 2.98805   1
   9 -20   1 4.89676 2.53723   1
  -9  20   1 4.11415 3.06479   2
  -9  20  -1 2.77846 2.84860   2
  -9 -20   1 5.98814 1.94984   1
   9 -20  -1 5.45316 2.82092   2
   9 -20  -1 4.20023 2.55574   1
  -9  20  -1 4.75791 2.96068   1
 -10  20   1 15.1471  3.3782   1
 -10 -20  -1 14.7608  2.1216   1
  10 -20   1 16.1005  2.9089   1
  10 -20   1 8.84607 3.12611   2
 -10  20   1 12.0750  3.2858   2
 -10  20  -1 14.8593  3.3003   2
  10 -20  -1 8.36082 3.38209   2
  10 -20  -1 16.1633  2.7663   1
 -10  20  -1 13.7936  3.0873   1
 -10 -20   1 12.2235  2.0566   1
 -11  20   1 19.0127  3.5478   1
  11 -20   1 14.9878  3.3735   2
 -11 -20  -1 12.3235  2.1009   1
 -11  20   1 8.47270 3.25544   2
 -11  20  -1 11.1700  3.3602   1
  11 -20  -1 23.2669  3.6020   2
 -11 -20   1 15.1587  2.1693   1
 -11  20  -1 14.8351  3.5699   2
  12 -20   1 1.20147 2.89962   2
 -12  20   1 3.08994 3.14762   1
 -12  20   1 2.13196 3.05603   2
 -12  20  -1 2.19117 3.07544   2
  12 -20  -1 4.50912 3.28617   2
 -12  20  -1 0.78453 3.11890   1
 -13  20   1 1.04746 3.19949   1
 -13  20   1 -1.9997  3.1552   2
  13 -20   1 0.13972 2.93309   2
  13 -20  -1 -0.4572  3.0771   2
 -13  20  -1 -0.3848  3.2550   2
 -13  20  -1 -1.6598  3.1126   1
 -14  20   1 9.25350 3.56295   1
  14 -20   1 7.02935 3.26961   2
  14 -20  -1 10.2979  3.5959   2
 -14  20  -1 9.24365 3.48909   1
   0  21   1 3.99732 2.37985   2
   0  21  -1 11.3507  2.6108   2
   0 -21  -1 7.62406 2.19956   1
   0 -21   1 6.37375 2.32129   1
   0 -21  -1 6.43709 2.56651   2
   0 -21   1 6.81347 2.69009   2
   1 -21   1 0.69562 2.37525   2
  -1  21   1 0.10896 2.14873   2
   1 -21   1 -0.3120  2.0333   1
  -1 -21  -1 0.29110 2.47523   2
   1  21  -1 2.37677 2.25863   2
  -1 -21  -1 -0.5865  2.0897   1
  -1 -21   1 1.54155 2.20127   2
   1 -21  -1 1.40420 2.08528   1
  -1  21  -1 4.93239 2.32493   2
   1 -21  -1 -1.2476  2.3120   2
  -1 -21   1 -1.6510  1.8360   1
   1  21   1 0.40166 2.17586   2
   2 -21   1 31.5698  3.2181   1
  -2 -21  -1 19.8816  2.7629   1
   2 -21   1 35.9452  3.4878   2
   2  21  -1 31.1007  2.9215   2
  -2  21   1 27.2053  3.1617   2
  -2 -21   1 23.0881  2.7627   1
   2 -21  -1 33.2951  3.5136   2
  -2  21  -1 25.4875  3.1696   2
   2 -21  -1 24.3797  2.9011   1
   2  21   1 25.1445  2.7784   2
   3  21  -1 22.9250  2.5531   2
   3 -21   1 30.1674  3.2850   1
  -3 -21  -1 27.1574  2.7979   1
  -3  21   1 23.2507  2.8821   1
   3 -21   1 24.6902  3.3379   2
  -3  21   1 22.8797  3.1567   2
  -3  21  -1 28.4886  2.9555   1
  -3 -21   1 28.6629  2.7985   1
   3 -21  -1 24.2687  3.3220   2
   3  21   1 25.8810  2.6611   2
   3 -21  -1 26.2412  3.0255   1
  -3  21  -1 21.9250  3.2214   2
   4 -21   1 24.7420  3.1898   1
  -4  21   1 23.6068  2.9558   1
  -4 -21  -1 22.2642  2.6652   1
   4 -21   1 22.3705  3.3480   2
  -4  21   1 19.5330  3.1933   2
   4  21  -1 19.5943  2.3225   2
  -4 -21   1 20.3213  2.5538   1
  -4  21  -1 26.0393  3.5766   2
   4 -21  -1 25.2182  3.3895   2
  -4  21  -1 20.5663  2.9701   1
   4  21   1 25.3854  2.4660   2
   4 -21  -1 23.1864  3.1800   1
   5 -21   1 3.68646 2.68527   2
   5  21  -1 3.15663 1.74159   2
  -5  21   1 5.01027 2.92242   2
   5 -21   1 6.45653 2.47614   1
  -5  21   1 4.20863 2.51757   1
  -5 -21  -1 4.02323 2.13472   1
   5 -21  -1 6.61889 2.74498   2
  -5  21  -1 4.95061 2.52154   1
  -5 -21   1 4.40450 2.13492   1
  -5  21  -1 0.35850 2.78865   2
   5  21   1 5.18852 1.79388   2
   5 -21  -1 4.15364 2.37762   1
   6  21  -1 11.0793  1.5672   2
  -6 -21  -1 12.6278  2.3345   1
   6 -21   1 13.3743  2.9976   2
   6 -21   1 13.3912  2.9786   1
  -6  21   1 19.5631  3.1330   1
  -6  21   1 14.6702  3.1618   2
  -6 -21   1 12.8380  2.3264   1
  -6  21  -1 10.3495  3.0969   2
   6 -21  -1 18.0311  3.0846   1
   6 -21  -1 16.7251  3.2098   2
   6  21   1 15.1716  1.6550   2
  -6  21  -1 11.1008  2.8790   1
   7 -21   1 0.67321 2.64268   2
   7 -21   1 -0.9222  2.4407   1
  -7 -21  -1 -0.0680  1.9347   1
  -7  21   1 -1.1177  2.5533   1
  -7  21   1 -2.1826  2.7704   2
   7 -21  -1 -0.4385  2.7229   2
   7 -21  -1 -1.7351  2.4218   1
  -7 -21   1 -1.1870  1.8804   1
  -7  21  -1 2.71614 2.49820   1
  -7  21  -1 1.48205 2.73281   2
   8 -21   1 18.9644  3.5563   2
  -8  21   1 29.6803  3.6555   1
  -8  21   1 26.1626  3.6817   2
   8 -21   1 26.5429  3.3521   1
  -8 -21  -1 20.7720  2.4763   1
   8 -21  -1 30.7869  3.2562   1
  -8  21  -1 31.3717  3.7440   1
  -8  21  -1 26.6087  3.6331   2
  -8 -21   1 22.6084  2.5219   1
   8 -21  -1 23.6951  3.6340   2
  -9 -21  -1 20.5397  2.4125   1
  -9  21   1 17.4308  3.5458   2
   9 -21   1 22.5079  3.8401   2
  -9  21   1 21.0054  3.3319   1
   9 -21   1 22.5863  3.2000   1
   9 -21  -1 26.0891  3.3305   1
   9 -21  -1 25.5966  3.9061   2
  -9  21  -1 26.7016  3.7579   1
  -9  21  -1 17.8090  3.7408   2
  -9 -21   1 20.2215  2.4758   1
  10 -21   1 10.2036  2.7786   1
 -10  21   1 5.29470 3.27718   2
 -10  21   1 14.5326  3.2096   1
 -10 -21  -1 9.66111 2.20025   1
  10 -21   1 5.60202 3.25305   2
 -10 -21   1 8.23650 2.15056   1
 -10  21  -1 9.17249 3.14754   2
  10 -21  -1 16.3720  3.6696   2
 -10  21  -1 7.40622 3.15571   1
  10 -21  -1 10.8406  2.7672   1
 -11  21   1 0.09540 3.01684   2
 -11  21   1 -0.4606  3.0555   1
 -11 -21  -1 0.96282 1.95227   1
  11 -21   1 1.96151 3.20291   2
 -11 -21   1 4.81221 1.97533   1
 -11  21  -1 6.57951 3.25103   2
  11 -21  -1 6.95372 3.41262   2
 -11  21  -1 0.62401 3.11555   1
 -12  21   1 -1.6513  3.2064   1
 -12  21   1 2.84808 3.30037   2
 -12 -21  -1 3.10932 2.01300   1
  12 -21   1 5.68626 3.47069   2
 -12  21  -1 1.40799 3.34361   2
 -12  21  -1 -0.9542  3.1844   1
 -12 -21   1 4.95588 2.03901   1
  12 -21  -1 0.50380 3.08026   2
 -13  21   1 7.94024 3.46266   1
 -13  21   1 3.49179 3.62545   2
  13 -21   1 -0.4514  3.0205   2
 -13  21  -1 3.58530 3.35368   1
 -13  21  -1 -5.0076  3.2182   2
  13 -21  -1 -1.2821  3.2226   2
   0  22  -1 46.4654  3.8028   2
   0 -22  -1 50.4814  4.2376   2
   0  22   1 53.1367  3.8462   2
   0 -22  -1 52.8777  3.6627   1
   0 -22   1 41.0101  3.5333   1
   0 -22   1 55.0010  4.2982   2
   1 -22   1 5.42449 2.64909   2
   1 -22   1 0.95127 2.11220   1
   1  22  -1 1.10999 2.20779   2
  -1  22   1 0.76758 2.43817   2
  -1 -22  -1 3.78772 2.31390   1
   1 -22  -1 4.75044 2.66480   2
  -1  22  -1 1.33319 2.45684   2
   1  22   1 4.23253 2.38139   2
  -1 -22   1 2.28023 2.23974   1
   1 -22  -1 3.92924 2.39199   1
   2  22  -1 6.70503 2.37815   2
   2 -22   1 9.73120 3.09159   2
  -2 -22  -1 8.84493 2.48314   1
   2 -22   1 14.8478  2.8346   1
  -2  22   1 8.57726 2.69972   2
   2 -22  -1 9.23033 2.83097   2
  -2  22  -1 8.45223 2.64350   2
  -2 -22   1 6.30580 2.34630   1
   2 -22  -1 6.51052 2.63082   1
   2  22   1 10.0771  2.3530   2
   3 -22   1 25.9251  3.5998   2
  -3  22   1 17.9295  3.0321   2
  -3 -22  -1 16.2750  2.6869   1
   3 -22   1 13.4513  2.6647   1
   3  22  -1 20.1787  2.5145   2
   3 -22  -1 16.6154  3.1059   2
  -3  22  -1 19.2422  3.2651   2
   3 -22  -1 14.6365  2.7692   1
   3  22   1 15.3724  2.5266   2
  -3 -22   1 13.4347  2.5400   1
   4  22  -1 11.6267  2.1500   2
   4 -22   1 13.0465  2.7470   1
  -4 -22  -1 8.61489 2.33078   1
   4 -22   1 10.2126  3.0042   2
  -4  22   1 3.23891 2.36445   1
  -4  22   1 10.7160  2.9770   2
  -4  22  -1 6.99406 2.88293   2
   4 -22  -1 6.50118 2.51796   1
   4 -22  -1 9.61600 2.99366   2
   4  22   1 8.53035 2.16290   2
  -4  22  -1 3.91749 2.46827   1
  -4 -22   1 15.5966  2.4630   1
   5 -22   1 1.22554 2.36114   1
  -5  22   1 3.31722 2.65276   2
  -5 -22  -1 1.59005 2.15490   1
  -5  22   1 -1.6975  2.2238   1
   5 -22   1 5.15810 2.87988   2
   5  22  -1 3.08199 1.72433   2
   5  22   1 -1.2916  1.6639   2
  -5  22  -1 -3.3558  2.4126   1
   5 -22  -1 1.42974 2.55467   1
  -5  22  -1 -3.1412  2.5517   2
  -5 -22   1 4.75311 2.16688   1
   5 -22  -1 1.62852 2.82270   2
  -6  22   1 -0.6839  2.6757   2
   6  22  -1 0.05720 1.39652   2
  -6 -22  -1 -3.1834  1.8473   1
   6 -22   1 -0.0131  2.7168   2
   6 -22   1 4.07446 2.70169   1
  -6  22   1 -0.4670  2.3696   1
   6  22   1 0.85647 1.41428   2
  -6  22  -1 1.69425 2.69382   2
  -6 -22   1 1.80361 1.94207   1
   6 -22  -1 -1.3503  2.2633   1
  -6  22  -1 0.55255 2.49118   1
   6 -22  -1 -1.3386  2.5713   2
   7 -22   1 19.8456  3.4906   2
   7 -22   1 17.3350  3.1182   1
  -7  22   1 18.9788  3.3047   1
  -7  22   1 17.0517  3.4009   2
  -7 -22  -1 14.8115  2.3504   1
   7 -22  -1 20.3082  3.2430   1
   7 -22  -1 17.8450  3.6275   2
  -7  22  -1 18.0878  3.4513   2
  -7 -22   1 16.4636  2.5149   1
  -7  22  -1 18.5930  3.3010   1
  -8  22   1 -0.2935  2.8352   1
   8 -22   1 1.88245 2.70096   1
  -8  22   1 3.21067 3.02670   2
   8 -22   1 -1.6488  2.8355   2
  -8 -22  -1 1.89378 2.08453   1
  -8  22  -1 3.10622 3.03784   2
  -8 -22   1 -1.6208  2.1011   1
   8 -22  -1 1.13291 2.70167   1
   8 -22  -1 4.70056 3.04775   2
  -8  22  -1 -0.3155  2.8724   1
   9 -22   1 1.68631 2.69187   1
   9 -22   1 6.49887 3.34901   2
  -9 -22  -1 1.82659 2.06078   1
  -9  22   1 0.81559 3.04412   1
  -9  22   1 3.29124 3.08909   2
  -9 -22   1 3.66343 2.18777   1
   9 -22  -1 1.96758 2.66494   1
   9 -22  -1 8.92178 3.43820   2
  -9  22  -1 1.63265 3.09946   2
  -9  22  -1 2.52850 3.11536   1
 -10  22   1 0.38718 3.09619   1
 -10 -22  -1 -2.9949  1.9220   1
  10 -22   1 1.33143 2.60834   1
 -10  22   1 4.51582 3.28475   2
  10 -22   1 3.31027 3.14982   2
 -10  22  -1 -0.1949  3.1872   2
 -10 -22   1 2.50189 2.07582   1
  10 -22  -1 4.49926 2.67545   1
 -10  22  -1 3.13511 3.12960   1
  10 -22  -1 1.90711 3.28717   2
 -11  22   1 9.17814 3.52990   1
  11 -22   1 16.2420  3.7324   2
 -11  22   1 10.0515  3.4800   2
 -11 -22  -1 12.0934  2.3546   1
 -11  22  -1 15.4911  3.9599   2
  11 -22  -1 12.0060  3.8072   2
 -11 -22   1 16.1658  2.4512   1
 -11  22  -1 18.1370  3.7499   1
 -12  22   1 2.81090 3.35577   1
 -12  22   1 8.26492 3.78250   2
 -12 -22  -1 8.77309 2.28904   1
  12 -22   1 -0.3494  3.1612   2
 -12  22  -1 6.91379 3.59551   2
  12 -22  -1 2.05722 3.16500   2
 -12  22  -1 -1.2511  3.1030   1
 -12 -22   1 9.92623 2.28841   1
   0  23  -1 9.03302 2.55079   2
   0 -23  -1 10.3170  2.5150   1
   0 -23   1 10.5621  2.7601   1
   0  23   1 7.71050 2.64610   2
  -1  23   1 8.23698 2.77600   2
   1 -23   1 1.80996 2.49330   1
   1  23  -1 7.21715 2.55782   2
  -1 -23  -1 2.29153 2.34644   1
   1 -23   1 7.43483 2.86655   2
  -1 -23   1 5.84104 2.44564   1
   1 -23  -1 9.25776 2.99373   2
  -1  23  -1 3.73574 2.58921   2
   1 -23  -1 8.33277 2.45777   1
   1  23   1 3.49210 2.44445   2
   2  23  -1 0.75840 2.15052   2
   2 -23   1 -0.3593  2.4135   1
  -2 -23  -1 4.84276 2.27497   1
  -2  23   1 -1.1632  2.3899   2
   2 -23   1 -2.6259  2.6684   2
  -2  23  -1 3.82785 2.75197   2
  -2 -23   1 6.11556 2.38163   1
   2  23   1 1.76910 2.28339   2
   2 -23  -1 0.98607 2.49989   1
   2 -23  -1 1.04770 2.50853   2
  -3 -23  -1 21.5923  2.9099   1
  -3  23   1 21.4037  3.2931   2
   3 -23   1 22.6566  3.0975   1
   3  23  -1 26.4103  2.7916   2
   3 -23   1 25.5111  3.5504   2
   3  23   1 21.9120  2.7317   2
  -3  23  -1 22.7684  3.4836   2
  -3 -23   1 20.8554  2.8251   1
   3 -23  -1 19.8372  3.0085   1
   3 -23  -1 21.0556  3.6277   2
   4  23  -1 4.60277 1.99016   2
   4 -23   1 5.44339 2.73259   1
  -4 -23  -1 2.02930 2.30924   1
   4 -23   1 0.43433 2.72482   2
  -4  23   1 1.53763 2.72340   2
  -4 -23   1 -0.6323  2.0508   1
   4  23   1 2.96354 1.93077   2
   4 -23  -1 -4.0726  2.5076   2
  -4  23  -1 3.28008 2.77747   2
   4 -23  -1 2.56285 2.41070   1
   5 -23   1 8.46635 2.90616   1
  -5  23   1 11.4417  3.1661   2
  -5 -23  -1 8.57954 2.34550   1
   5  23  -1 8.49469 1.86487   2
  -5  23   1 6.65117 2.64089   1
   5 -23   1 6.65321 2.98967   2
   5  23   1 7.95744 1.91444   2
  -5 -23   1 10.8078  2.4190   1
  -5  23  -1 14.2904  3.2468   2
   5 -23  -1 10.2151  3.1455   2
  -5  23  -1 10.6938  2.8063   1
   5 -23  -1 11.2630  2.7701   1
   6  23  -1 3.53031 1.45037   2
  -6 -23  -1 1.49871 2.18825   1
   6 -23   1 -0.4972  2.6582   1
  -6  23   1 -0.0791  2.5937   1
   6 -23   1 0.03833 2.74749   2
  -6  23   1 3.93287 2.98376   2
  -6 -23   1 -1.0975  2.1723   1
  -6  23  -1 1.34034 2.83272   2
   6 -23  -1 -1.7190  2.7836   2
   6  23   1 1.28100 1.47906   2
   6 -23  -1 3.75298 2.75357   1
  -6  23  -1 1.44805 2.59529   1
  -7  23   1 13.1072  3.1691   1
  -7  23   1 8.97676 3.22473   2
   7 -23   1 4.49736 3.11393   2
   7 -23   1 14.1247  3.2259   1
  -7 -23  -1 8.31212 2.40916   1
  -7  23  -1 4.82167 3.08391   2
  -7  23  -1 11.6603  3.1288   1
  -7 -23   1 4.59061 2.30276   1
   7 -23  -1 8.85136 3.29956   2
   7 -23  -1 8.84383 3.07685   1
  -8  23   1 11.3062  3.2882   1
  -8 -23  -1 7.97729 2.37600   1
   8 -23   1 9.26169 3.00878   1
  -8  23   1 6.01239 3.42565   2
   8 -23   1 7.39007 3.29190   2
  -8  23  -1 9.95759 3.30350   1
  -8 -23   1 13.6714  2.4929   1
   8 -23  -1 14.6139  3.2131   1
   8 -23  -1 8.01082 3.55863   2
  -8  23  -1 10.4217  3.6955   2
  -9  23   1 3.19779 3.35548   2
   9 -23   1 -0.4639  2.7032   1
   9 -23   1 4.29761 3.42714   2
  -9  23   1 2.34641 3.10812   1
  -9 -23  -1 0.57245 2.28765   1
  -9  23  -1 2.38669 3.16711   2
   9 -23  -1 2.01282 2.89128   1
  -9 -23   1 1.01515 2.13405   1
  -9  23  -1 0.06594 3.09951   1
   9 -23  -1 5.88259 3.32496   2
  10 -23   1 -1.9715  3.1081   2
 -10  23   1 8.05511 3.37098   2
 -10  23   1 -0.1220  3.1411   1
 -10 -23  -1 -0.0953  2.0484   1
  10 -23  -1 9.37443 3.72094   2
 -10  23  -1 4.24234 3.33365   1
 -10  23  -1 0.65825 3.17009   2
 -10 -23   1 -0.5686  2.0364   1
  11 -23   1 9.66976 3.64235   2
 -11 -23  -1 13.1765  2.5342   1
 -11  23   1 13.2335  3.7438   2
 -11  23   1 12.9312  3.6960   1
 -11  23  -1 12.4491  3.7825   2
  11 -23  -1 11.0829  3.8567   2
 -11  23  -1 15.0353  3.8827   1
 -11 -23   1 9.12234 2.44748   1
   0 -24   1 15.1183  2.7657   1
   0  24  -1 28.8070  3.3860   2
   0 -24  -1 21.0767  3.0223   1
   0  24   1 20.1773  3.1163   2
   1 -24   1 8.60795 3.12237   2
  -1 -24  -1 8.95654 2.64098   1
   1  24  -1 7.76310 2.57822   2
  -1  24   1 9.96456 2.92190   2
   1 -24   1 7.96239 2.77880   1
   1 -24  -1 13.3139  3.2141   2
  -1  24  -1 8.81675 2.72430   2
   1 -24  -1 13.9010  2.9721   1
  -1 -24   1 10.1109  2.8139   1
   1  24   1 14.1619  2.8202   2
  -2  24   1 4.12165 2.64708   2
   2 -24   1 0.43335 2.95508   2
   2 -24   1 5.88517 2.75585   1
  -2 -24  -1 2.87711 2.48733   1
   2  24  -1 5.11615 2.46202   2
  -2  24  -1 1.36383 2.57980   2
  -2 -24   1 6.29142 2.51818   1
   2 -24  -1 3.16766 2.78784   2
   2 -24  -1 8.47529 2.61574   1
   2  24   1 6.70922 2.51720   2
  -3  24   1 1.56955 2.75996   2
   3 -24   1 1.78316 2.59210   1
   3 -24   1 4.08213 2.96736   2
  -3 -24  -1 2.31844 2.31110   1
   3  24  -1 2.07890 2.19982   2
  -3  24  -1 1.95868 2.70104   2
  -3 -24   1 1.81163 2.31666   1
   3  24   1 2.34832 2.21593   2
   3 -24  -1 1.07683 2.91434   2
   3 -24  -1 6.19890 2.77538   1
  -4 -24  -1 6.63842 2.37724   1
   4  24  -1 2.94809 2.12614   2
  -4  24   1 3.95508 2.89483   2
   4 -24   1 3.33062 3.01203   2
   4 -24   1 2.52290 2.60698   1
   4 -24  -1 2.36774 2.88852   2
  -4 -24   1 4.18601 2.40095   1
  -4  24  -1 6.81700 3.18176   2
   4  24   1 4.22203 2.11641   2
   4 -24  -1 8.78761 2.93806   1
  -5  24   1 7.24924 3.06291   2
  -5 -24  -1 0.96012 2.22983   1
   5  24  -1 5.74792 1.86764   2
   5 -24   1 2.05526 2.79580   1
   5 -24   1 1.92560 2.80584   2
  -5 -24   1 0.79677 2.18012   1
   5 -24  -1 1.92943 2.93053   2
  -5  24  -1 10.1405  3.3746   2
   5  24   1 3.64411 1.91829   2
   5 -24  -1 3.79855 2.89370   1
   6  24  -1 4.56051 1.52039   2
   6 -24   1 7.08314 3.29365   2
  -6 -24  -1 5.91987 2.35116   1
   6 -24   1 8.12539 3.09474   1
  -6  24   1 8.98463 3.23318   2
   6 -24  -1 3.92955 3.17528   2
  -6  24  -1 4.37158 3.15171   2
  -6 -24   1 7.58900 2.42538   1
   6  24   1 3.34314 1.53985   2
   6 -24  -1 10.4496  3.1150   1
  -7  24   1 -7.1320  2.7314   2
  -7 -24  -1 3.34013 2.33843   1
  -7  24   1 -0.7243  2.7024   1
   7 -24   1 2.63643 3.26230   2
   7 -24   1 -4.4132  2.7016   1
   7 -24  -1 0.56645 2.79547   1
   7 -24  -1 -0.4483  2.9538   2
  -7 -24   1 4.03383 2.23218   1
  -7  24  -1 0.96446 3.09151   2
  -7  24  -1 1.46410 2.99363   1
  -8  24   1 2.83344 3.11428   2
  -8  24   1 3.82581 3.13644   1
  -8 -24  -1 4.21432 2.31588   1
   8 -24   1 -0.4979  2.7676   1
   8 -24   1 2.51862 3.41502   2
  -8  24  -1 -3.9312  2.8244   1
   8 -24  -1 4.77193 3.08500   1
  -8 -24   1 -0.8269  2.2065   1
   8 -24  -1 -3.0764  3.0936   2
  -8  24  -1 0.01883 3.14320   2
  -9  24   1 6.88286 3.46186   2
   9 -24   1 3.81084 3.01599   1
  -9 -24  -1 0.22680 2.20730   1
   9 -24   1 4.48996 3.22570   2
  -9  24   1 3.74284 3.23315   1
  -9  24  -1 2.57589 3.35157   2
   9 -24  -1 3.10372 3.02042   1
  -9  24  -1 1.90189 3.01246   1
   9 -24  -1 8.57014 3.42427   2
  -9 -24   1 0.73054 2.24543   1
 -10 -24  -1 15.7721  2.8121   1
 -10  24   1 18.0436  3.5472   1
  10 -24   1 14.8766  3.7528   2
 -10  24   1 9.95962 3.65769   2
 -10  24  -1 13.7925  3.8179   1
 -10  24  -1 18.1872  4.0148   2
 -10 -24   1 8.07790 2.49998   1
  10 -24  -1 13.6203  3.7362   2
   0  25   1 4.48987 2.69943   2
   0 -25   1 2.59621 2.61635   1
   0 -25  -1 5.83534 2.65620   1
   0  25  -1 -1.4024  2.5210   2
  -1 -25  -1 13.4581  2.8501   1
   1  25  -1 7.02113 2.66560   2
   1 -25   1 8.84459 2.66577   1
  -1  25   1 10.7085  3.0038   2
  -1 -25   1 8.42277 2.68781   1
  -1  25  -1 6.66656 2.99088   2
   1  25   1 5.43047 2.66907   2
   1 -25  -1 7.31106 2.85287   1
  -2 -25  -1 -3.2001  2.1291   1
   2 -25   1 0.90165 2.61088   1
   2  25  -1 0.61779 2.29299   2
   2 -25   1 2.61796 3.14529   2
  -2  25   1 2.28705 2.84411   2
   2 -25  -1 -4.0513  2.7283   2
  -2 -25   1 -0.6173  2.3635   1
  -2  25  -1 -2.7505  2.4845   2
   2 -25  -1 -2.4211  2.5594   1
   2  25   1 0.86103 2.40567   2
  -3 -25  -1 4.52375 2.65737   1
   3 -25   1 0.49992 2.69844   1
  -3  25   1 4.13447 2.99360   2
   3 -25   1 -0.6715  2.9153   2
   3  25  -1 -1.2459  2.1553   2
  -3 -25   1 2.13283 2.50777   1
   3 -25  -1 2.37586 2.96125   2
   3 -25  -1 2.50224 2.77476   1
  -3  25  -1 7.49335 3.11183   2
   3  25   1 -0.1463  2.2421   2
  -4 -25  -1 2.90643 2.49394   1
   4  25  -1 5.44490 2.14194   2
   4 -25   1 9.69079 3.33520   2
   4 -25   1 5.16499 2.89935   1
  -4  25   1 7.03877 3.09719   2
   4 -25  -1 8.85603 3.31777   2
   4 -25  -1 7.17507 2.97910   1
  -4  25  -1 10.0571  3.1988   2
   4  25   1 7.59012 2.18638   2
  -4 -25   1 6.83355 2.68395   1
   5 -25   1 -0.8240  2.6912   1
   5  25  -1 1.84709 1.86934   2
  -5  25   1 -2.9032  2.8667   2
   5 -25   1 4.60575 3.21389   2
  -5 -25  -1 -0.1004  2.3275   1
  -5  25  -1 3.27581 3.06016   2
   5 -25  -1 4.12335 3.19887   2
   5  25   1 2.42170 1.91161   2
   5 -25  -1 0.96961 2.87313   1
  -5 -25   1 -1.8074  2.2812   1
   6  25  -1 2.87393 1.52778   2
  -6  25   1 2.23355 3.10493   2
  -6 -25  -1 7.31807 2.52341   1
   6 -25   1 9.86199 3.14809   1
   6 -25   1 12.8285  3.7562   2
  -6  25  -1 8.87530 3.58562   2
   6  25   1 3.60940 1.55697   2
   6 -25  -1 10.5487  3.3792   2
   6 -25  -1 9.30887 3.15697   1
  -6 -25   1 5.24258 2.38231   1
  -7  25   1 7.78311 3.38165   2
  -7 -25  -1 5.49651 2.59126   1
   7 -25   1 7.16962 3.18157   1
   7 -25   1 9.39958 3.54650   2
  -7  25  -1 7.28368 3.63194   2
   7 -25  -1 12.4263  3.3991   1
  -7 -25   1 1.05006 2.46689   1
   7 -25  -1 4.25068 3.59785   2
   8 -25   1 1.58334 3.02696   1
  -8  25   1 0.02045 3.18396   2
  -8 -25  -1 5.13281 2.50429   1
  -8  25   1 1.80613 3.07206   1
   8 -25   1 -1.0948  3.2858   2
   8 -25  -1 3.24111 3.59729   2
  -8  25  -1 2.42786 3.16598   1
  -8  25  -1 3.15134 3.23069   2
   8 -25  -1 1.30930 3.06446   1
  -8 -25   1 2.12216 2.44772   1
  -9  25   1 4.20682 3.45299   2
   9 -25   1 2.25188 3.34151   2
   9 -25   1 7.04370 3.24142   1
  -9 -25  -1 -3.7347  2.2245   1
  -9  25   1 -2.6641  3.1630   1
  -9 -25   1 2.01043 2.43493   1
  -9  25  -1 2.80400 3.40395   2
   9 -25  -1 5.46118 3.13241   1
  -9  25  -1 1.88084 3.32688   1
   9 -25  -1 2.64380 3.25346   2
   0 -26   1 0.00895 2.56890   1
   0  26   1 -3.3455  2.5872   2
   0  26  -1 3.04125 2.74076   2
   0 -26  -1 -1.0654  2.6037   1
  -1  26   1 3.34153 2.66603   2
  -1 -26  -1 -0.4068  2.6235   1
   1  26  -1 3.59718 2.60903   2
   1 -26   1 4.84505 2.82923   1
  -1 -26   1 -1.9699  2.4382   1
  -1  26  -1 -0.6097  2.8040   2
   1 -26  -1 4.25622 2.81798   1
   1  26   1 3.10434 2.61641   2
  -2 -26  -1 0.02371 2.53456   1
   2 -26   1 4.64249 2.65393   1
  -2  26   1 3.43300 2.98554   2
   2  26  -1 2.82021 2.35633   2
   2 -26  -1 1.92131 2.70409   1
  -2 -26   1 6.43752 2.83261   1
  -2  26  -1 6.91509 3.06720   2
   2  26   1 7.11330 2.64373   2
   3  26  -1 0.77912 2.27711   2
   3 -26   1 0.31816 2.76731   1
  -3  26   1 1.88431 3.07349   2
   3 -26   1 -5.8799  2.8875   2
  -3 -26  -1 0.68562 2.54787   1
  -3  26  -1 0.21201 2.99537   2
  -3 -26   1 1.63019 2.48735   1
   3 -26  -1 -1.9368  2.7180   1
   3  26   1 0.06737 2.23967   2
   3 -26  -1 3.18320 3.23787   2
  -4 -26  -1 7.84021 2.77990   1
   4 -26   1 19.9037  3.8265   2
  -4  26   1 10.4081  3.3584   2
   4 -26   1 17.9192  3.4547   1
   4  26  -1 12.7596  2.3880   2
  -4 -26   1 10.3064  2.7775   1
   4 -26  -1 15.1823  3.2821   1
   4 -26  -1 13.9916  3.6314   2
   4  26   1 12.2177  2.4083   2
  -4  26  -1 6.86872 3.19425   2
  -5 -26  -1 -1.9015  2.2383   1
  -5  26   1 2.56377 3.10608   2
   5 -26   1 1.20388 3.26602   2
   5  26  -1 -1.2663  1.8541   2
   5 -26   1 0.43919 2.89132   1
   5 -26  -1 1.57065 3.26548   2
  -5 -26   1 0.51360 2.41218   1
  -5  26  -1 -1.3414  2.9731   2
   5  26   1 0.13932 1.92117   2
   5 -26  -1 -1.3290  2.8213   1
   6 -26   1 0.81592 3.01685   1
  -6  26   1 0.28752 3.31127   2
   6  26  -1 0.03508 1.43181   2
   6 -26   1 0.77530 3.23591   2
  -6 -26  -1 2.08241 2.57709   1
  -6  26  -1 2.10412 3.15570   2
  -6 -26   1 0.25974 2.41672   1
   6 -26  -1 2.61881 3.43442   2
   6 -26  -1 -2.0023  2.9195   1
   6  26   1 -0.7879  1.4748   2
  -7 -26  -1 1.66225 2.62127   1
  -7  26   1 4.12120 3.61997   2
   7 -26   1 7.39431 3.42934   2
   7 -26   1 6.95425 3.25182   1
   7 -26  -1 0.73052 3.18156   2
  -7  26  -1 5.84636 3.53396   2
   7 -26  -1 5.11732 3.29515   1
  -7 -26   1 2.64708 2.41643   1
   0  27  -1 2.41251 2.87620   2
   0 -27  -1 4.19416 2.86168   1
   0 -27   1 6.72980 2.89147   1
   0  27   1 3.50286 2.89656   2
   1 -27   1 -0.7680  2.5219   1
  -1 -27  -1 4.88667 2.82858   1
  -1  27   1 1.67646 2.84070   2
   1  27  -1 1.06807 2.58265   2
   1 -27  -1 -0.9143  2.6959   1
   1  27   1 0.35465 2.50930   2
  -1  27  -1 1.21577 2.90186   2
  -1 -27   1 -0.6193  2.4091   1
  -2 -27  -1 2.69776 2.67190   1
   2 -27   1 0.85977 2.78007   1
   2  27  -1 1.42986 2.53089   2
  -2  27   1 1.87237 3.10442   2
  -2  27  -1 1.64432 3.09326   2
   2 -27  -1 0.97538 2.87064   1
  -2 -27   1 3.55223 2.78921   1
   2  27   1 1.78346 2.49656   2
  -3 -27  -1 1.85636 2.65353   1
  -3  27   1 7.31019 3.39738   2
   3  27  -1 1.11817 2.47001   2
   3 -27   1 3.60892 3.02123   1
   3 -27  -1 6.74416 2.84853   1
  -3 -27   1 4.83005 2.74827   1
   3  27   1 10.3373  2.6466   2
  -3  27  -1 6.49652 3.34538   2
  -4 -27  -1 -1.3490  2.4695   1
   4 -27   1 7.81011 3.46001   2
   4  27  -1 -0.1307  2.0408   2
   4 -27   1 2.02564 3.10871   1
  -4  27   1 4.51420 3.23328   2
  -4 -27   1 -0.6925  2.6286   1
   4 -27  -1 5.67477 2.93619   1
   4 -27  -1 -0.6491  3.2401   2
  -4  27  -1 -3.0269  3.1447   2
   4  27   1 -0.3440  2.2143   2
  -5  27   1 -3.7172  3.0667   2
   5 -27   1 0.63890 3.12965   2
   5 -27   1 -0.2672  3.0409   1
  -5 -27  -1 3.17139 2.69447   1
   5  27  -1 2.49581 1.96645   2
   5  27   1 -1.3288  1.8870   2
  -5 -27   1 -0.3038  2.4360   1
   5 -27  -1 -3.1938  2.9289   1
   5 -27  -1 2.44098 3.33065   2
  -5  27  -1 -1.3059  3.3249   2
   0  28  -1 1.49073 2.97258   2
   0 -28   1 -2.0117  2.7970   1
   0 -28  -1 -2.0962  2.8019   1
   0  28   1 -0.1047  2.8452   2
   1  28  -1 6.42407 2.80893   2
  -1 -28  -1 5.84393 2.95228   1
   1 -28   1 3.06602 2.98200   1
  -1  28   1 1.50264 3.00558   2
  -1  28  -1 1.21935 3.04649   2
   1 -28  -1 5.74982 3.08027   1
  -1 -28   1 3.61497 2.87251   1
   1  28   1 4.46598 2.93134   2
   2 -28   1 -1.4338  2.9536   1
  -2 -28  -1 3.24961 2.80909   1
  -2  28   1 5.93219 3.29302   2
   2  28  -1 -0.3172  2.5040   2
  -2  28  -1 -2.3259  3.0075   2
   2  28   1 5.46929 2.59774   2
   2 -28  -1 3.13236 2.83804   1
  -2 -28   1 6.01881 2.90439   1
   0   0   2 25.9718  0.8886   2
   1   0   2 15.2928  0.6285   1
   1   0   2 15.6290  0.7864   2
   1   0  -2 15.3197  0.6485   1
  -1   0  -2 14.0472  0.7181   2
   1   0  -2 15.3291  0.7083   2
   1   0   2 16.2234  0.7609   2
  -1   0  -2 15.4208  0.6753   1
  -1   0  -2 15.9646  0.6853   1
  -1   0   2 14.7177  0.6539   1
  -1   0   2 15.8873  0.6489   1
  -1   0   2 16.3748  0.7432   2
   1   0  -2 15.5308  0.7610   2
  -2   0   2 39.6273  1.2114   1
   2   0  -2 39.1653  1.4170   2
   2   0   2 39.7973  1.4320   2
   2   0   2 38.2875  1.3842   2
  -2   0   2 41.2952  1.4192   2
   2   0  -2 39.6336  1.3936   2
  -2   0  -2 41.1273  1.2565   1
  -2   0  -2 40.0907  1.2456   1
  -2   0   2 41.5975  1.2124   1
  -2   0  -2 39.5222  1.4224   2
  -3   0  -2 572.666  14.874   2
  -3   0   2 571.641  14.861   2
  -3   0  -2 598.943  15.283   1
   3   0  -2 570.293  14.859   2
   3   0   2 571.526  14.893   2
   3   0  -2 564.747  14.907   2
   3   0   2 580.788  14.863   2
   4   0   2 2387.18   60.21   2
   4   0  -2 2426.09   60.27   2
   4   0  -2 2313.80   60.38   2
   4   0   2 2359.02   60.50   2
  -4   0  -2 2287.26   59.83   2
  -5   0   2 105.331   3.213   2
   5   0  -2 107.778   3.054   2
   5   0   2 106.811   3.102   2
   5   0  -2 107.215   3.074   2
  -5   0  -2 103.085   3.223   2
   5   0   2 109.047   3.104   2
   6   0  -2 128.710   3.629   2
  -6   0   2 127.310   3.833   2
  -6   0  -2 124.924   3.843   2
   6   0  -2 128.712   3.609   2
   6   0   2 133.393   3.655   2
   6   0   2 130.000   3.667   2
  -7   0  -2 213.571   5.410   1
   7   0  -2 207.413   5.604   2
   7   0   2 210.541   5.629   2
  -7   0  -2 207.278   5.905   2
   7   0  -2 205.544   5.577   2
  -7   0   2 208.328   5.875   2
  -8   0  -2 0.68591 0.99659   2
  -8   0  -2 0.58049 0.54244   1
   8   0   2 0.09976 0.53432   2
  -8   0  -2 1.85871 0.55764   1
  -8   0   2 0.90025 0.96161   2
  -8   0   2 0.00100 0.46743   1
  -9   0   2 105.027   3.455   2
  -9   0   2 103.243   2.882   1
  -9   0  -2 99.6396  2.9357   1
  -9   0  -2 99.1491  3.4815   2
  -9   0  -2 99.1680  2.9279   1
  -9   0   2 104.488   2.892   1
 -10   0   2 29.0300  1.3955   1
 -10   0   2 27.8573  1.3727   1
 -10   0  -2 30.4564  1.9988   2
 -10   0  -2 29.3185  1.4647   1
 -10   0   2 28.4847  1.9491   2
 -10   0  -2 31.0571  1.4432   1
 -11   0   2 95.7668  3.0357   1
 -11   0  -2 99.8431  3.0840   1
 -11   0  -2 98.7893  3.0777   1
 -11   0   2 98.1844  3.0803   1
 -12   0  -2 39.8975  1.9296   1
 -12   0   2 38.5415  1.8690   1
 -13   0   2 21.2879  1.5594   1
 -13   0  -2 20.8569  1.6141   1
 -14   0  -2 7.89434 1.45219   1
 -14   0   2 5.92048 1.33552   1
 -15   0  -2 45.7822  2.5239   1
 -15   0   2 39.7424  2.3737   1
 -16   0   2 20.8567  2.0018   1
 -16   0  -2 17.8334  1.9693   1
 -17   0   2 2.01018 1.65745   1
 -17   0  -2 1.94882 1.74197   1
 -18   0   2 -0.7815  1.8134   1
 -18   0  -2 0.83607 1.91662   1
 -19   0   2 1.54319 1.96623   1
 -19   0  -2 0.88802 2.07801   1
 -20   0  -2 0.45572 2.20127   1
 -20   0   2 -2.0131  2.1123   1
   0   1  -2 173.910   4.882   2
   0  -1  -2 176.765   4.892   2
   0  -1   2 184.111   4.890   2
   0   1   2 181.929   4.886   2
   0   1   2 186.937   4.753   1
   0   1  -2 165.839   4.857   2
   0   1   2 173.300   4.876   2
   0  -1  -2 177.088   4.749   1
   0  -1   2 189.808   4.753   1
  -1   1   2 1773.70   45.60   2
   1  -1   2 1775.11   45.84   2
   1   1  -2 1757.35   46.10   2
   1   1  -2 1759.52   45.92   2
   1  -1   2 1654.81   45.13   2
  -1  -1  -2 1847.03   45.24   1
   1  -1   2 1784.52   44.76   1
  -1   1   2 1731.49   44.37   1
  -1  -1  -2 1882.11   46.23   2
   1   1   2 1799.91   46.82   2
  -1   1  -2 1853.24   45.50   1
   1  -1  -2 1783.98   45.55   1
   1   1   2 1848.05   46.96   2
   1  -1  -2 1783.65   46.10   2
  -1  -1   2 1808.76   46.78   1
   1   1   2 1817.51   47.03   1
  -1  -1   2 1894.92   47.21   2
   1  -1  -2 1674.98   45.92   2
  -1   1  -2 1704.18   46.01   2
  -1  -1   2 1897.04   46.64   1
   2  -1   2 374.912   9.656   1
  -2   1   2 383.827   9.685   1
   2  -1   2 370.241   9.958   2
  -2  -1  -2 385.907   9.952   2
   2   1  -2 382.491  10.037   2
   2  -1   2 384.899   9.986   2
  -2   1   2 388.855   9.678   1
   2   1  -2 371.536  10.075   2
  -2   1  -2 404.112   9.887   1
   2   1   2 387.233  10.145   2
  -2   1  -2 382.992  10.150   2
   2   1   2 390.490  10.188   2
  -2  -1   2 385.213  10.123   2
   2  -1  -2 384.770  10.158   2
   2  -1  -2 373.991  10.103   2
   2  -1  -2 388.025   9.839   1
  -3   1   2 3638.56   90.52   1
  -3   1   2 3546.77   92.95   2
   3  -1   2 3649.56   93.06   2
   3   1  -2 3608.27   98.83   2
   3   1  -2 3708.98   98.57   2
   3  -1   2 3553.44   93.37   2
  -3   1   2 3652.38   90.98   1
  -3  -1  -2 3633.56   93.46   2
   3  -1   2 3760.49   91.84   1
  -3   1  -2 3703.66   91.45   1
   3  -1  -2 3554.24   93.74   2
   3   1   2 3607.52   95.41   2
   3  -1  -2 3548.13   93.09   1
  -3  -1   2 3648.57   94.43   2
   3  -1  -2 3690.73   93.75   2
   3   1   2 3758.21   96.18   2
  -3   1  -2 3843.78   91.60   1
  -3   1  -2 3592.22   93.01   2
  -4  -1  -2 80.7166  2.4842   2
  -4   1   2 85.7853  2.4418   1
  -4   1   2 83.4791  2.4008   1
  -4   1   2 78.8291  2.6612   2
   4  -1   2 84.9303  2.7049   2
   4  -1   2 78.1009  2.6688   2
   4   1   2 83.0551  2.3614   2
  -4   1  -2 83.6505  2.4639   1
   4   1   2 81.7578  2.3670   2
   4  -1  -2 82.6576  2.6588   2
  -4   1  -2 84.0080  2.4760   1
  -4  -1   2 81.2517  2.4209   2
   4  -1  -2 80.3003  2.6491   2
  -4   1  -2 82.1177  2.7290   2
   5  -1   2 116.755   3.605   2
  -5   1   2 122.419   3.361   1
  -5   1   2 127.445   3.345   1
  -5   1   2 115.467   3.675   2
  -5  -1  -2 117.086   3.476   2
   5  -1   2 126.632   3.636   2
  -5   1  -2 127.272   3.508   1
   5  -1  -2 125.413   3.712   2
  -5   1  -2 129.785   3.832   2
  -5   1  -2 131.213   3.512   1
   5  -1  -2 118.519   3.718   2
   6  -1   2 43.0210  1.9038   2
   6  -1   2 43.3852  1.8960   2
  -6   1   2 45.0247  1.6454   1
  -6   1   2 45.6104  1.5993   1
  -6   1   2 45.9735  1.9642   2
  -6   1  -2 42.4274  1.9761   2
  -6   1  -2 42.5662  1.6613   1
   6  -1  -2 43.9718  1.7766   2
   6  -1  -2 43.8094  1.8717   2
  -6   1  -2 45.5016  1.6264   1
  -7   1   2 400.831  10.182   1
   7  -1   2 392.590  10.542   2
  -7   1   2 404.054  10.178   1
  -7   1   2 387.782  10.670   2
   7  -1   2 400.914  10.526   2
   7  -1  -2 404.183  10.487   2
  -7   1  -2 395.799  10.159   1
   7  -1  -2 393.809  10.521   2
  -7   1  -2 380.376  10.673   2
  -7   1  -2 406.909  10.203   1
   8  -1   2 515.949  13.580   2
  -8   1   2 525.915  13.213   1
  -8   1   2 499.808  13.791   2
   8  -1   2 520.241  13.562   2
  -8   1   2 529.610  13.207   1
   8  -1  -2 516.897  13.775   2
  -8   1  -2 534.640  13.425   1
  -8   1  -2 528.285  13.451   1
  -8   1  -2 529.716  14.055   2
   8  -1  -2 525.212  13.743   2
  -9   1   2 310.036   8.619   2
  -9   1   2 312.922   8.108   1
   9  -1   2 299.807   8.234   2
  -9   1   2 306.752   8.098   1
   9  -1  -2 302.796   8.110   2
  -9   1  -2 298.713   8.050   1
  -9   1  -2 301.803   8.570   2
  -9   1  -2 313.301   8.060   1
   9  -1  -2 305.492   8.143   2
  10  -1   2 50.2803  1.8206   2
 -10   1   2 48.5267  2.0678   1
 -10   1   2 46.9759  2.0067   1
  10  -1   2 47.9949  1.7611   2
 -10   1   2 52.6361  2.5533   2
 -10   1  -2 52.2327  2.0966   1
  10  -1  -2 43.8301  1.6786   2
  10  -1  -2 47.2303  1.7138   2
 -10   1  -2 49.8188  2.5144   2
 -11  -1  -2 64.6071  1.9995   1
 -11  -1  -2 63.0318  1.9886   1
 -11   1   2 57.1678  2.4178   1
 -11   1   2 60.7300  2.9046   2
 -11   1  -2 66.3632  2.9787   2
 -11  -1   2 60.8551  1.8982   1
 -11   1  -2 60.6263  2.4512   1
 -12   1   2 18.4712  1.5158   1
 -12  -1  -2 17.5528  1.1721   1
 -12   1  -2 18.2963  1.5459   1
 -12  -1   2 14.9357  1.0629   1
 -13   1   2 35.2037  2.1063   1
 -13  -1  -2 29.6955  1.7372   1
 -13  -1   2 28.8919  1.6424   1
 -13   1  -2 32.0377  2.1670   1
 -14   1   2 28.4374  2.0285   1
 -14  -1  -2 31.8401  1.8775   1
 -14   1  -2 30.7970  2.1555   1
 -14  -1   2 30.6658  1.8192   1
 -15  -1  -2 1.08387 1.31940   1
 -15   1   2 -0.7723  1.4716   1
 -15  -1   2 0.12872 1.20270   1
 -15   1  -2 0.48962 1.55766   1
 -16   1   2 11.6716  1.8535   1
 -16  -1  -2 8.57688 1.63222   1
 -16  -1   2 9.71034 1.58507   1
 -16   1  -2 8.65816 1.86511   1
 -17  -1  -2 -2.5294  1.4728   1
 -17   1   2 2.24843 1.74223   1
 -17  -1   2 1.39191 1.55939   1
 -17   1  -2 0.93139 1.81417   1
 -18  -1  -2 -0.0996  1.7268   1
 -18   1   2 0.34378 1.89719   1
 -18   1  -2 -0.0607  1.9710   1
 -18  -1   2 0.78917 1.66663   1
 -19   1   2 -0.0536  2.0625   1
 -19  -1  -2 3.66430 2.02832   1
 -19  -1   2 1.54928 1.91794   1
 -19   1  -2 2.52488 2.19263   1
 -20   1   2 2.05131 2.21322   1
 -20  -1  -2 2.33816 2.20804   1
 -20   1  -2 4.87169 2.43135   1
   0  -2   2 331.339   8.606   2
   0   2  -2 321.102   8.582   2
   0  -2   2 337.838   8.365   1
   0  -2  -2 329.482   8.608   2
   0   2   2 335.611   8.365   1
   0   2   2 322.762   8.589   2
   0  -2  -2 314.483   8.353   1
   0   2  -2 324.280   8.602   2
  -1   2   2 1313.39   32.54   2
  -1  -2  -2 1281.69   32.11   1
   1   2  -2 1249.48   32.84   2
   1   2  -2 1276.80   32.61   2
   1  -2   2 1222.69   31.68   1
  -1  -2  -2 1256.68   32.59   2
  -1   2   2 1296.18   31.73   1
   1   2   2 1258.96   32.47   2
   1  -2  -2 1281.46   32.36   2
   1   2   2 1265.50   32.39   2
  -1   2  -2 1291.63   31.56   1
   1   2   2 1258.27   32.83   1
  -1  -2   2 1268.78   32.44   2
   1  -2  -2 1270.22   31.54   1
  -1  -2   2 1308.47   32.40   1
  -1   2  -2 1171.08   32.29   2
   2  -2   2 1354.84   34.57   1
   2   2  -2 1415.42   36.87   2
  -2  -2  -2 1415.75   35.73   2
   2  -2   2 1402.13   35.51   2
  -2   2   2 1347.37   35.46   2
  -2   2   2 1425.46   34.62   1
   2   2  -2 1364.42   36.89   2
   2   2   2 1429.39   36.69   2
   2   2   2 1439.30   36.80   2
   2  -2  -2 1351.83   34.94   1
  -2  -2   2 1390.07   36.21   2
   2  -2  -2 1373.49   35.87   2
  -2   2  -2 1389.58   35.86   2
  -2   2  -2 1459.49   35.02   1
  -3   2   2 1695.72   41.95   1
   3  -2   2 1702.06   41.91   1
   3  -2   2 1662.29   43.03   2
  -3  -2  -2 1692.03   43.41   2
  -3   2   2 1678.74   43.00   2
  -3   2  -2 1671.23   42.95   2
  -3   2  -2 1691.68   41.91   1
   3  -2  -2 1689.80   41.87   1
   3  -2  -2 1683.10   42.99   2
  -4   2   2 736.622  17.963   1
  -4   2   2 727.176  18.494   2
   4  -2   2 709.390  18.487   2
   4  -2   2 687.965  18.435   2
   4  -2   2 696.640  17.830   1
   4  -2  -2 692.621  18.465   2
   4  -2  -2 718.568  17.822   1
  -4   2  -2 690.978  18.450   2
  -4   2  -2 739.886  17.977   1
  -5   2   2 619.218  16.208   2
   5  -2   2 615.684  16.177   2
  -5   2   2 626.893  15.702   1
   5  -2   2 613.413  16.200   2
  -5   2  -2 589.601  15.777   2
  -5   2  -2 612.569  15.309   1
   5  -2  -2 603.005  15.784   2
  -6   2   2 10.1863  1.2300   2
   6  -2   2 9.37512 1.13595   2
   6  -2   2 10.6148  1.1734   2
  -6   2   2 9.16690 1.02428   1
   6  -2  -2 9.17536 1.16999   2
  -6   2  -2 11.6853  1.2843   2
   6  -2  -2 9.85646 1.16217   2
  -6   2  -2 11.2374  1.0940   1
   7  -2   2 75.6015  2.8030   2
  -7   2   2 79.7196  2.6477   1
   7  -2   2 78.9445  2.8501   2
  -7   2   2 80.1645  2.9664   2
   7  -2  -2 81.2816  2.8424   2
   7  -2  -2 80.6057  2.8911   2
  -7   2  -2 80.3702  2.7216   1
  -7   2  -2 81.2320  3.0243   2
   8  -2   2 78.5799  2.9012   2
  -8   2   2 83.0028  2.7585   1
  -8   2   2 81.5373  3.0701   2
   8  -2   2 80.5501  2.8823   2
  -8   2  -2 79.9985  3.0909   2
   8  -2  -2 81.3956  2.8363   2
  -8   2  -2 79.1972  2.7997   1
   8  -2  -2 80.1347  2.9004   2
   9  -2   2 54.3589  2.2389   2
  -9   2   2 54.2954  2.5723   2
  -9   2   2 50.2633  2.2260   1
   9  -2   2 57.4687  2.3066   2
  -9   2  -2 57.6470  2.6230   2
  -9   2  -2 53.0017  2.3262   1
   9  -2  -2 54.7517  2.3166   2
   9  -2  -2 57.0433  2.2592   2
  10  -2   2 33.6639  1.8220   2
 -10   2   2 31.6194  2.2023   2
 -10   2   2 32.6878  1.8718   1
  10  -2  -2 32.1250  1.7709   2
  10  -2  -2 32.8467  1.7116   2
 -10   2  -2 32.3848  1.9642   1
 -10   2  -2 34.2760  2.3758   2
 -11   2   2 60.6122  3.0496   2
 -11   2   2 64.6860  2.6204   1
  11  -2   2 61.2289  2.3669   2
  11  -2   2 62.1954  2.3145   2
  11  -2  -2 64.1115  2.3186   2
  11  -2  -2 61.3667  2.3668   2
 -11   2  -2 61.2947  2.6905   1
 -11   2  -2 67.6388  3.1541   2
  12  -2   2 89.7256  2.8019   2
 -12   2   2 88.7275  3.3732   1
  12  -2   2 90.0601  2.8406   2
  12  -2  -2 89.4781  2.7456   2
  12  -2  -2 87.9511  2.7797   2
 -12   2  -2 94.5414  3.4785   1
 -13  -2  -2 46.6602  1.7609   1
 -13   2   2 43.7406  2.5489   1
 -13   2  -2 45.2310  2.6189   1
 -13  -2   2 46.3601  1.6602   1
 -14   2   2 72.7517  3.2996   1
 -14  -2  -2 72.3430  2.5490   1
 -14  -2   2 72.6766  2.4892   1
 -14   2  -2 70.5565  3.3136   1
 -15  -2  -2 18.5002  1.5039   1
 -15   2   2 17.5376  2.0221   1
 -15   2  -2 13.2540  1.9999   1
 -15  -2   2 20.5718  1.4901   1
 -16   2   2 15.3112  2.1048   1
 -16  -2  -2 13.5598  1.5939   1
 -16   2  -2 13.2889  2.1286   1
 -16  -2   2 11.5995  1.4855   1
 -17  -2  -2 21.3151  1.9428   1
 -17   2   2 15.1150  2.2591   1
 -17   2  -2 13.4095  2.2661   1
 -17  -2   2 16.7890  1.7788   1
 -18   2   2 11.1392  2.3138   1
 -18  -2  -2 9.76641 1.87588   1
 -18   2  -2 13.0596  2.4028   1
 -19   2   2 1.58629 2.17110   1
 -19   2  -2 1.64196 2.22761   1
 -20   2   2 2.87760 2.38286   1
 -20   2  -2 -3.3083  2.2785   1
   0   3   2 46.8535  1.7097   1
   0  -3  -2 52.0237  1.8541   2
   0  -3   2 50.4872  1.8091   2
   0   3   2 47.8026  1.7979   2
   0   3  -2 50.1942  1.8275   2
   0  -3  -2 54.4306  1.7857   1
   0  -3   2 51.7471  1.7374   1
  -1  -3  -2 318.312   7.801   1
   1   3  -2 313.366   8.047   2
   1  -3   2 306.720   8.181   2
  -1   3   2 305.329   7.940   1
  -1   3   2 292.897   8.156   2
   1   3  -2 296.219   8.045   2
  -1  -3  -2 293.445   8.041   2
   1  -3   2 309.610   7.937   1
   1   3   2 305.851   8.170   2
  -1   3  -2 313.473   8.080   1
  -1  -3   2 325.605   7.940   1
   1  -3  -2 301.991   8.046   1
   1   3   2 312.574   7.931   1
  -1  -3   2 303.489   8.163   2
   1  -3  -2 321.701   8.335   2
   1   3   2 302.851   8.165   2
  -1   3  -2 296.778   8.292   2
   2   3  -2 1830.86   47.00   2
  -2  -3  -2 1815.07   46.81   2
   2   3  -2 1813.47   47.32   2
   2  -3   2 1825.07   45.29   1
  -2   3   2 1856.31   45.32   1
  -2   3   2 1766.14   46.42   2
   2  -3   2 1845.95   46.47   2
   2  -3  -2 1777.75   44.87   1
   2   3   2 1810.82   46.52   2
  -2   3  -2 1770.50   44.89   1
   2  -3  -2 1854.03   46.08   2
  -2   3  -2 1778.17   46.02   2
   2   3   2 1860.79   46.77   2
  -2  -3   2 1783.64   46.13   2
   3  -3   2 42.1602  1.8395   1
   3  -3   2 44.9131  2.0681   2
  -3   3   2 45.1828  1.9855   1
  -3   3   2 45.6449  2.1596   2
  -3  -3  -2 47.2942  1.5525   2
  -3   3  -2 45.3460  1.9345   1
   3  -3  -2 43.0963  2.0543   2
   3  -3  -2 45.0468  1.8625   1
  -3   3  -2 45.5004  2.0803   2
  -4   3   2 328.882   9.279   2
   4  -3   2 345.723   9.340   2
   4  -3   2 348.118   8.879   1
  -4   3   2 347.221   9.021   1
  -4   3  -2 336.022   8.962   1
   4  -3  -2 332.018   9.238   2
  -4   3  -2 350.629   9.279   2
   4  -3  -2 341.666   8.817   1
   5  -3   2 6.12766 0.79529   1
  -5   3   2 5.14162 1.07242   1
   5  -3   2 6.03606 1.16360   2
  -5   3   2 4.90382 1.16650   2
   5  -3  -2 3.43412 1.16138   2
  -5   3  -2 6.03153 1.08648   1
  -5   3  -2 6.44923 1.19977   2
   5  -3  -2 4.75295 0.79308   1
  -6   3   2 82.7429  2.7606   1
   6  -3   2 75.0446  2.8868   2
   6  -3   2 73.2838  2.1790   1
  -6   3   2 75.6705  2.9532   2
   6  -3   2 75.9282  2.8715   2
  -6   3  -2 79.4233  2.8374   1
   6  -3  -2 75.8896  2.9840   2
  -6   3  -2 76.3766  3.0351   2
   6  -3  -2 81.3394  2.9304   2
  -7   3   2 196.200   5.532   1
   7  -3   2 194.141   5.758   2
   7  -3   2 190.112   5.773   2
  -7   3   2 191.532   5.782   2
  -7   3  -2 195.524   5.845   2
   7  -3  -2 184.579   5.723   2
  -7   3  -2 194.610   5.528   1
   8  -3   2 31.7373  1.8566   2
  -8   3   2 32.2931  2.1408   2
   8  -3   2 27.6649  1.9531   2
  -8   3   2 33.1205  1.9074   1
  -8   3  -2 35.5234  1.9776   1
   8  -3  -2 29.1669  2.0022   2
  -8   3  -2 34.0249  2.1883   2
   8  -3  -2 29.8397  1.9142   2
  -9   3   2 2.88468 1.18480   1
   9  -3   2 2.69504 1.18728   2
   9  -3   2 1.32054 1.08753   2
  -9   3   2 1.83267 1.29782   2
   9  -3  -2 2.17174 1.08487   2
  -9   3  -2 2.78779 1.30075   2
  -9   3  -2 2.52861 1.19409   1
   9  -3  -2 3.92193 1.23736   2
  10  -3   2 44.7106  2.2337   2
 -10   3   2 40.4120  2.2752   1
 -10   3   2 45.7851  2.6209   2
  10  -3   2 48.7906  2.3381   2
  10  -3  -2 47.5237  2.3174   2
  10  -3  -2 52.2269  2.2629   2
 -10   3  -2 48.3022  2.8209   2
 -10   3  -2 47.1833  2.4260   1
  11  -3   2 7.57701 1.32542   2
 -11   3   2 8.22692 1.53106   1
 -11   3   2 6.91992 1.69498   2
 -11   3  -2 5.92009 1.45573   1
  11  -3  -2 3.95942 1.27255   2
 -11   3  -2 7.94611 1.65995   2
  11  -3  -2 7.03223 1.17096   2
  12  -3   2 91.3948  3.3028   2
 -12   3   2 93.0674  3.6005   1
  12  -3   2 94.8396  3.2227   2
  12  -3  -2 93.8275  3.2042   2
  12  -3  -2 89.7536  3.2561   2
 -12   3  -2 94.6181  3.6872   1
 -13   3   2 15.6202  1.8746   1
  13  -3   2 17.5591  1.3777   2
  13  -3   2 16.9377  1.3041   2
  13  -3  -2 15.2808  1.2949   2
  13  -3  -2 14.7905  1.2263   2
 -13   3  -2 16.5741  1.9243   1
 -14   3   2 30.0734  2.3231   1
 -14   3  -2 28.7492  2.3675   1
 -15   3   2 8.44217 1.98645   1
 -15  -3  -2 11.8937  1.1455   1
 -15   3  -2 12.0973  2.1029   1
 -16   3   2 4.62279 1.87730   1
 -16   3  -2 3.65872 1.97981   1
 -17   3   2 6.69524 2.06280   1
 -17   3  -2 5.44815 2.07675   1
 -18   3   2 5.13608 2.16247   1
 -18   3  -2 2.14967 2.13728   1
 -19   3   2 11.1493  2.5057   1
 -19   3  -2 14.5175  2.7045   1
   0   4   2 1383.47   35.28   1
   0   4   2 1364.50   36.20   2
   0   4  -2 1447.00   36.25   2
   0  -4  -2 1444.83   35.35   1
   0  -4   2 1451.14   35.33   1
   0  -4  -2 1396.00   36.22   2
   0  -4   2 1429.65   36.22   2
  -1   4   2 356.335   9.056   1
   1   4  -2 341.363   9.168   2
  -1  -4  -2 348.386   9.200   2
   1  -4   2 327.489   9.305   2
  -1  -4  -2 360.038   8.910   1
   1  -4   2 345.015   9.034   1
   1   4  -2 345.023   9.162   2
  -1   4   2 345.459   9.333   2
   1   4   2 338.794   9.161   2
  -1  -4   2 354.577   8.870   1
   1   4   2 350.073   9.171   2
  -1   4  -2 342.912   9.318   2
  -1   4  -2 337.226   9.024   1
  -1  -4   2 339.102   9.159   2
   1  -4  -2 351.182   9.336   2
   1   4   2 352.485   8.826   1
  -2   4   2 503.611  13.504   1
   2   4  -2 538.684  13.660   2
   2   4  -2 528.775  13.689   2
  -2  -4  -2 529.629  13.684   2
   2  -4   2 518.910  13.919   2
  -2   4   2 539.266  13.915   2
   2   4   2 538.211  13.582   2
  -2   4  -2 527.574  13.470   1
  -2  -4   2 511.489  13.546   2
   2  -4  -2 517.172  13.831   2
  -2   4  -2 524.689  13.828   2
   2   4   2 531.210  13.551   2
   2  -4  -2 505.260  13.384   1
  -3   4   2 317.144   8.509   2
   3  -4   2 303.077   8.177   1
   3  -4   2 304.004   8.509   2
  -3   4   2 312.012   8.262   1
  -3  -4  -2 306.051   8.120   2
  -3   4  -2 307.161   8.304   1
   3  -4  -2 315.922   8.251   1
   3  -4  -2 307.931   8.591   2
  -3   4  -2 300.918   8.556   2
   3   4   2 322.594   8.476   2
  -3  -4   2 308.047   8.146   2
   4  -4   2 566.811  14.813   2
  -4   4   2 545.771  14.768   2
  -4   4   2 565.128  14.371   1
   4  -4   2 550.464  14.249   1
  -4   4  -2 567.594  14.394   1
   4  -4  -2 557.231  14.812   2
  -4   4  -2 540.233  14.775   2
   4  -4  -2 560.637  14.241   1
   5  -4   2 311.354   8.940   2
   5  -4   2 332.398   8.468   1
  -5   4   2 327.873   8.674   1
  -5   4   2 314.423   8.945   2
  -5   4  -2 318.053   8.672   1
  -5   4  -2 318.048   8.951   2
   5  -4  -2 326.487   8.965   2
   5  -4  -2 322.351   8.440   1
  -6   4   2 144.539   4.439   1
  -6   4   2 143.024   4.584   2
   6  -4   2 139.746   4.528   2
   6  -4   2 139.821   3.999   1
  -6   4  -2 142.298   4.388   1
  -6   4  -2 140.304   4.631   2
   6  -4  -2 138.950   3.962   1
   6  -4  -2 139.981   4.580   2
  -7   4   2 125.876   4.125   1
   7  -4   2 127.178   4.280   2
   7  -4   2 125.539   3.488   1
  -7   4   2 128.728   4.376   2
  -7   4  -2 134.797   4.529   2
  -7   4  -2 134.430   4.306   1
   7  -4  -2 132.998   4.415   2
   7  -4  -2 128.690   3.580   1
  -8   4   2 88.1453  3.2689   1
  -8   4   2 91.5609  3.4863   2
   8  -4   2 93.9731  3.4235   2
   8  -4   2 88.7026  3.4080   2
  -8   4  -2 97.0206  3.5931   2
  -8   4  -2 89.0133  3.4198   1
   8  -4  -2 94.4994  3.4971   2
   9  -4   2 627.963  16.326   2
  -9   4   2 599.859  15.928   1
   9  -4   2 610.702  16.342   2
  -9   4   2 596.229  16.496   2
  -9   4  -2 610.466  16.056   1
  -9   4  -2 624.116  16.646   2
   9  -4  -2 605.980  16.447   2
 -10   4   2 3.48402 1.42743   1
 -10   4   2 2.51471 1.53372   2
  10  -4   2 2.54589 1.27729   2
  10  -4   2 1.56212 1.33915   2
 -10   4  -2 1.63203 1.49999   2
  10  -4  -2 3.38995 1.23562   2
 -10   4  -2 2.28671 1.31796   1
  10  -4  -2 3.33822 1.39064   2
 -11   4   2 7.60042 1.74532   2
 -11   4   2 11.7155  1.6991   1
  11  -4   2 10.0335  1.4170   2
  11  -4   2 11.7723  1.5880   2
  11  -4  -2 9.18068 1.45377   2
 -11   4  -2 10.8444  1.6866   1
 -11   4  -2 9.40936 1.76174   2
  11  -4  -2 6.92493 1.52250   2
  12  -4   2 105.379   3.803   2
 -12   4   2 103.491   4.022   1
 -12   4  -2 100.821   4.137   1
  12  -4  -2 111.538   3.915   2
  12  -4  -2 112.989   3.847   2
  13  -4   2 45.1336  2.3997   2
 -13   4   2 44.9053  2.8819   1
  13  -4  -2 36.7867  2.2629   2
 -13   4  -2 46.3322  2.9070   1
 -14   4   2 100.496   4.190   1
  14  -4   2 93.5123  3.3428   2
  14  -4  -2 94.7573  3.2865   2
 -14   4  -2 94.3265  4.0839   1
 -15   4   2 -0.8344  1.7721   1
 -15   4  -2 2.61381 1.89786   1
 -16   4   2 5.37793 2.03678   1
 -16   4  -2 5.53072 2.15032   1
 -17   4   2 1.14793 2.01366   1
 -17   4  -2 0.50688 2.03048   1
 -18   4   2 14.4424  2.5527   1
 -18   4  -2 17.3863  2.8024   1
 -19   4   2 10.4103  2.6628   1
 -19   4  -2 8.79630 2.57184   1
   0   5   2 570.744  15.393   2
   0  -5  -2 596.913  15.012   1
   0   5  -2 591.675  15.431   2
   0  -5   2 604.528  15.000   1
   0  -5  -2 588.180  15.434   2
   0   5   2 582.194  14.939   1
   0  -5   2 581.297  15.396   2
  -1   5   2 307.925   8.093   1
  -1   5   2 295.443   8.326   2
  -1  -5  -2 314.554   7.928   1
   1  -5   2 293.217   8.326   2
  -1  -5  -2 305.144   8.211   2
   1   5  -2 292.090   8.153   2
   1   5  -2 299.501   8.164   2
   1  -5   2 310.506   8.085   1
   1  -5  -2 294.268   8.111   1
   1   5   2 314.139   7.869   1
  -1   5  -2 311.426   8.415   2
   1   5   2 293.851   8.194   2
   1  -5  -2 305.890   8.430   2
  -1  -5   2 298.163   8.239   2
   1   5   2 295.808   8.206   2
  -1  -5   2 316.413   7.961   1
  -1   5  -2 315.843   8.168   1
  -2   5   2 903.396  23.511   2
   2   5  -2 882.644  23.256   2
   2  -5   2 904.085  23.523   2
   2   5  -2 915.457  23.239   2
  -2   5   2 896.677  22.880   1
  -2  -5  -2 893.983  23.271   2
  -2  -5  -2 936.701  22.627   1
   2  -5  -2 864.560  22.305   1
   2   5   2 879.023  22.650   2
   2   5   2 884.215  22.679   2
  -2   5  -2 855.514  22.319   1
  -2  -5   2 871.235  22.664   2
  -2  -5   2 916.791  22.146   1
  -2   5  -2 875.916  22.934   2
   2  -5  -2 904.597  22.961   2
   3  -5   2 165.933   5.034   2
  -3   5   2 163.450   5.006   2
   3  -5   2 165.235   4.779   1
   3   5  -2 160.612   4.423   2
  -3   5   2 158.678   4.781   1
   3   5  -2 167.209   4.423   2
  -3  -5  -2 161.815   4.573   2
   3  -5  -2 162.304   4.752   1
   3   5   2 162.729   4.435   2
  -3   5  -2 158.811   4.875   1
   3  -5  -2 161.448   5.050   2
  -3  -5   2 160.911   4.522   2
  -3   5  -2 171.882   5.056   2
   3   5   2 163.445   4.423   2
   4  -5   2 781.539  20.176   1
  -4   5   2 804.067  20.292   1
   4  -5   2 806.511  20.882   2
  -4   5   2 784.988  20.847   2
  -4   5  -2 770.878  20.538   2
   4  -5  -2 778.725  20.565   2
  -4   5  -2 794.937  20.019   1
   4  -5  -2 781.138  19.866   1
   5  -5   2 4.58736 1.08276   1
  -5   5   2 2.16303 1.22507   1
   5  -5   2 7.43765 1.41627   2
  -5   5   2 1.88114 1.22651   2
  -5   5  -2 4.17516 1.26351   1
   5  -5  -2 3.77318 1.28551   2
   5  -5  -2 4.64637 1.06373   1
  -5   5  -2 4.72120 1.24977   2
   6  -5   2 154.300   5.001   2
  -6   5   2 150.926   5.002   2
   6  -5   2 157.115   4.514   1
  -6   5   2 157.529   4.841   1
   6  -5  -2 149.841   4.477   1
   6  -5  -2 147.524   4.931   2
  -6   5  -2 162.169   4.863   1
  -6   5  -2 153.546   4.997   2
   7  -5   2 76.0619  3.2178   2
  -7   5   2 77.0055  3.0668   1
   7  -5   2 75.5784  2.5520   1
  -7   5   2 70.8986  3.1503   2
  -7   5  -2 68.7688  2.9684   1
   7  -5  -2 71.1181  3.1300   2
  -7   5  -2 74.8993  3.2604   2
   7  -5  -2 71.4401  2.4383   1
  -8   5   2 36.3488  2.3654   2
  -8   5   2 37.4243  2.2771   1
   8  -5   2 37.9376  2.4033   2
   8  -5   2 36.8249  1.4751   1
  -8   5  -2 39.8966  2.3565   1
   8  -5  -2 36.2294  1.4484   1
   8  -5  -2 37.3556  2.4237   2
  -8   5  -2 39.9524  2.4165   2
  -9   5   2 41.5306  2.7488   2
   9  -5   2 43.0737  2.6303   2
  -9   5   2 36.0256  2.5052   1
  -9   5  -2 43.1666  2.4781   1
   9  -5  -2 36.8300  2.4448   2
  -9   5  -2 37.4335  2.6866   2
  10  -5   2 32.1765  2.1610   2
 -10   5   2 30.9899  2.3526   2
 -10   5   2 28.0833  2.1170   1
  10  -5   2 33.2032  2.2841   2
 -10   5  -2 28.8383  2.2199   2
  10  -5  -2 27.3389  2.1632   2
 -10   5  -2 30.4187  2.2114   1
  11  -5   2 118.032   4.411   2
 -11   5   2 124.918   4.430   1
  11  -5   2 126.104   4.343   2
 -11   5   2 116.169   4.707   2
 -11   5  -2 118.353   4.511   1
  11  -5  -2 121.827   4.454   2
 -11   5  -2 121.596   4.803   2
  11  -5  -2 128.805   4.411   2
  12  -5   2 64.0932  3.0770   2
 -12   5   2 64.3981  3.3337   1
  12  -5  -2 66.9322  3.1567   2
 -12   5  -2 69.9940  3.4554   1
 -13   5   2 39.2686  2.6490   1
  13  -5   2 43.9931  2.5068   2
 -13   5  -2 44.7455  3.0191   1
  13  -5  -2 40.8627  2.5461   2
 -14   5   2 38.7726  2.8119   1
  14  -5   2 40.1074  2.3879   2
  14  -5  -2 40.8244  2.4084   2
 -14   5  -2 35.5519  2.7506   1
  15  -5   2 40.6543  2.3077   2
 -15   5   2 47.3253  3.2527   1
  15  -5  -2 40.4418  2.3039   2
 -15   5  -2 44.9273  3.0614   1
 -16   5   2 2.77498 2.02992   1
 -16   5  -2 -0.1876  2.0245   1
 -17   5   2 1.34266 2.12443   1
 -17   5  -2 1.56658 2.04088   1
 -18   5   2 10.5249  2.5758   1
 -18   5  -2 3.72525 2.39821   1
 -19   5   2 0.13118 2.38968   1
 -19   5  -2 5.01660 2.55581   1
   0   6  -2 413.655  10.947   1
   0  -6   2 427.755  11.370   2
   0   6  -2 419.688  11.355   2
   0  -6  -2 421.973  11.043   1
   0   6   2 414.237  10.948   1
   0   6   2 419.712  11.343   2
   0  -6   2 438.726  11.032   1
   0  -6  -2 428.135  11.408   2
  -1  -6  -2 158.076   4.450   1
   1   6  -2 159.041   4.608   2
  -1  -6  -2 156.887   4.646   2
   1  -6   2 167.231   4.854   2
  -1   6   2 143.609   4.539   1
  -1   6   2 160.148   4.887   2
   1  -6   2 149.281   4.563   1
  -1   6  -2 148.126   4.687   2
   1  -6  -2 149.910   4.494   1
  -1  -6   2 151.330   4.506   2
   1  -6  -2 151.306   4.751   2
  -1  -6   2 156.604   4.334   1
   1   6   2 153.202   4.534   2
  -1   6  -2 147.980   4.519   1
   1   6   2 152.300   4.163   1
   2   6  -2 604.711  15.862   2
  -2  -6  -2 603.377  15.913   2
  -2  -6  -2 627.326  15.434   1
   2  -6   2 589.963  15.685   1
   2   6  -2 618.785  15.861   2
   2  -6   2 586.733  16.177   2
  -2   6   2 611.917  16.189   2
  -2  -6  -2 625.286  15.385   1
  -2   6   2 616.054  15.726   1
   2  -6  -2 604.253  16.031   2
  -2  -6   2 609.469  15.718   2
   2   6   2 599.386  15.687   2
  -2  -6   2 628.214  15.235   1
  -2   6  -2 599.907  16.006   2
   2   6   2 606.835  15.687   2
  -2   6  -2 585.088  15.552   1
   2  -6  -2 584.283  15.523   1
   3  -6   2 1054.19   27.53   1
   3   6  -2 1132.76   27.95   2
  -3   6   2 1035.97   27.56   1
  -3  -6  -2 1098.14   27.98   2
   3   6  -2 1114.66   28.01   2
   3  -6   2 1107.48   28.38   2
  -3  -6   2 1113.84   28.49   2
   3  -6  -2 1089.67   28.09   1
   3   6   2 1118.02   28.51   2
  -3   6  -2 1091.66   28.87   2
  -3   6  -2 1101.91   28.15   1
   3   6   2 1147.77   28.47   2
   3  -6  -2 1119.25   28.93   2
  -4   6   2 655.333  16.858   1
  -4   6   2 684.075  17.391   2
   4  -6   2 623.135  16.727   1
   4  -6   2 640.369  17.349   2
  -4   6  -2 637.565  16.686   1
   4  -6  -2 628.581  16.582   1
   4  -6  -2 650.718  17.208   2
  -4   6  -2 655.925  17.198   2
  -5   6   2 134.715   4.558   2
   5  -6   2 135.135   4.562   2
  -5   6   2 132.525   4.377   1
   5  -6   2 131.716   4.165   1
  -5   6  -2 123.662   4.350   1
  -5   6  -2 137.559   4.549   2
   5  -6  -2 131.955   4.527   2
   5  -6  -2 131.599   4.148   1
  -6   6   2 114.631   3.910   1
  -6   6   2 106.189   3.994   2
   6  -6   2 99.9842  3.9115   2
   6  -6   2 108.887   3.507   1
   6  -6  -2 112.478   4.071   2
  -6   6  -2 112.571   3.960   1
   6  -6  -2 106.664   3.570   1
  -6   6  -2 110.783   4.072   2
  -7   6   2 144.990   4.821   1
   7  -6   2 145.042   4.388   1
   7  -6   2 149.293   5.063   2
  -7   6   2 151.287   5.035   2
  -7   6  -2 148.353   4.806   1
   7  -6  -2 142.719   4.415   1
  -7   6  -2 148.197   5.058   2
   7  -6  -2 154.301   5.032   2
   8  -6   2 60.3472  2.9013   2
  -8   6   2 56.6958  2.9732   2
   8  -6   2 61.0422  2.2588   1
  -8   6   2 60.9889  2.8933   1
   8  -6  -2 64.6022  3.1072   2
  -8   6  -2 63.3506  2.9810   1
   8  -6  -2 60.2173  2.2834   1
  -8   6  -2 60.0934  3.0540   2
  -9   6   2 95.9881  3.8211   1
   9  -6   2 93.1369  3.8702   2
  -9   6   2 94.7019  3.8960   2
  -9   6  -2 98.6185  3.8219   1
  -9   6  -2 95.7945  4.0742   2
   9  -6  -2 89.7822  3.8497   2
  10  -6   2 229.097   7.208   2
 -10   6   2 232.425   7.052   1
 -10   6   2 231.188   7.429   2
  10  -6  -2 225.752   7.136   2
 -10   6  -2 225.412   7.003   1
 -10   6  -2 231.878   7.316   2
  11  -6   2 82.0457  3.6548   2
 -11   6   2 76.7132  3.5814   1
 -11   6   2 77.7861  3.8784   2
 -11   6  -2 89.6879  3.9429   2
  11  -6  -2 85.0895  3.7862   2
 -11   6  -2 77.7229  3.6818   1
  12  -6   2 7.07786 1.84956   2
 -12   6   2 6.62934 1.86626   1
 -12   6  -2 10.0670  2.1640   2
  12  -6  -2 6.55469 1.80919   2
 -12   6  -2 6.22782 1.95392   1
 -13   6   2 129.766   5.028   1
  13  -6   2 130.183   4.778   2
  13  -6  -2 132.253   4.818   2
 -13   6  -2 130.271   5.010   1
  14  -6   2 15.2556  1.8946   2
 -14   6   2 10.0249  2.1791   1
  14  -6  -2 13.3913  1.9030   2
 -14   6  -2 15.6799  2.2537   1
  15  -6   2 5.10052 1.62177   2
 -15   6   2 2.97958 2.07883   1
 -15   6  -2 8.40135 2.14771   1
  15  -6  -2 5.19187 1.63630   2
 -16   6   2 31.2058  2.9104   1
  16  -6   2 27.4721  1.9835   2
  16  -6  -2 23.4119  1.8441   2
 -16   6  -2 18.0979  2.5376   1
 -17   6   2 1.84604 2.29873   1
 -17   6  -2 1.49338 2.17367   1
 -18   6   2 5.80050 2.52424   1
 -18   6  -2 5.99165 2.56439   1
 -19   6   2 1.93725 2.52889   1
 -19   6  -2 3.97869 2.51415   1
   0  -7  -2 310.972   8.199   1
   0  -7   2 298.459   8.465   2
   0   7   2 296.861   8.108   1
   0   7   2 311.126   8.471   2
   0   7  -2 300.523   8.464   2
   0  -7  -2 298.971   8.482   2
   0  -7   2 312.293   8.206   1
   0   7  -2 298.295   8.096   1
   1  -7   2 126.164   4.038   1
  -1  -7  -2 123.381   4.065   2
   1   7  -2 129.883   4.087   2
  -1  -7  -2 126.895   3.935   1
  -1   7   2 135.800   4.089   1
  -1   7   2 131.081   4.243   2
   1  -7   2 130.724   4.274   2
   1  -7  -2 128.985   4.211   2
   1   7   2 120.982   3.992   2
   1   7   2 122.937   3.632   1
  -1   7  -2 132.006   4.265   2
  -1   7  -2 128.263   4.023   1
  -1  -7   2 132.860   3.858   1
   1  -7  -2 125.146   3.976   1
  -1  -7   2 118.668   3.964   2
  -2  -7  -2 247.357   6.956   2
   2  -7   2 253.197   7.272   2
   2  -7   2 240.216   6.923   1
  -2  -7  -2 252.284   6.653   1
   2   7  -2 248.537   6.869   2
   2   7  -2 257.389   6.909   2
  -2   7   2 249.742   7.001   1
  -2   7   2 231.351   7.200   2
   2   7   2 248.505   6.942   2
  -2  -7   2 242.712   6.968   2
   2   7   2 252.813   6.947   2
  -2   7  -2 238.357   7.035   1
   2  -7  -2 257.425   7.330   2
   2  -7  -2 240.516   6.994   1
  -2  -7   2 267.374   6.700   1
  -2   7  -2 249.087   7.311   2
   3  -7   2 26.0131  1.7283   1
  -3  -7  -2 27.0964  1.7039   2
   3   7  -2 29.3391  1.4856   2
  -3  -7  -2 28.2803  1.2227   1
  -3   7   2 29.9810  1.9340   1
   3   7  -2 28.5376  1.4691   2
   3  -7   2 25.3105  1.9488   2
  -3   7  -2 30.7456  1.9745   1
   3  -7  -2 26.4714  1.8513   1
   3   7   2 27.8551  1.5250   2
   3  -7  -2 25.1235  1.9876   2
   3   7   2 27.4529  1.4322   2
  -3  -7   2 26.2706  1.6521   2
  -3  -7   2 29.2008  1.2528   1
  -3   7  -2 30.8899  2.0926   2
  -4   7   2 46.7825  2.6199   2
   4   7  -2 49.6770  1.4955   2
  -4  -7  -2 48.8043  1.9967   2
   4  -7   2 49.6261  2.4712   1
   4  -7   2 49.9321  2.6855   2
  -4   7   2 49.1483  2.4895   1
   4   7   2 50.4803  1.6160   2
  -4   7  -2 46.7229  2.6718   2
   4  -7  -2 49.9327  2.6903   2
  -4  -7   2 50.7200  1.9594   2
   4   7   2 48.9047  1.6140   2
   4  -7  -2 46.7334  2.4875   1
  -4   7  -2 51.3878  2.5273   1
  -5   7   2 182.472   5.765   2
   5  -7   2 178.155   5.755   2
  -5   7   2 176.513   5.549   1
   5  -7   2 172.936   5.288   1
   5  -7  -2 170.440   5.304   1
  -5   7  -2 183.162   5.745   2
   5  -7  -2 177.543   5.739   2
  -5   7  -2 170.389   5.523   1
   6  -7   2 332.821   9.750   2
  -6   7   2 343.535   9.736   2
   6  -7   2 329.779   9.118   1
  -6   7   2 334.737   9.404   1
  -6   7  -2 327.394   9.606   2
   6  -7  -2 328.636   9.025   1
  -6   7  -2 334.605   9.341   1
   6  -7  -2 330.086   9.608   2
   7  -7   2 375.342  10.161   1
  -7   7   2 365.869  10.486   1
   7  -7   2 399.858  10.951   2
  -7   7   2 373.627  10.860   2
   7  -7  -2 392.210  10.998   2
  -7   7  -2 396.222  10.704   1
  -7   7  -2 378.383  11.031   2
   7  -7  -2 366.436  10.225   1
  -8   7   2 72.1009  3.4264   2
   8  -7   2 71.0325  2.7788   1
   8  -7   2 77.1456  3.4423   2
  -8   7   2 83.0319  3.4274   1
  -8   7  -2 78.2027  3.4949   1
  -8   7  -2 85.8590  3.7949   2
   8  -7  -2 76.7805  3.6174   2
   8  -7  -2 79.7706  2.9073   1
   9  -7   2 125.969   3.822   1
   9  -7   2 126.330   4.788   2
  -9   7   2 124.368   4.595   1
  -9   7   2 126.786   4.792   2
  -9   7  -2 137.963   4.880   1
   9  -7  -2 138.857   4.046   1
  -9   7  -2 127.216   5.096   2
   9  -7  -2 135.714   5.029   2
 -10   7   2 26.3912  2.3205   2
  10  -7   2 24.9327  2.2887   2
 -10   7   2 25.0967  2.2921   1
 -10   7  -2 28.9764  2.4321   2
 -10   7  -2 25.3872  2.2985   1
  10  -7  -2 28.2784  2.3408   2
 -11   7   2 16.0096  2.1655   2
 -11   7   2 17.3281  2.1914   1
  11  -7   2 16.0062  2.0862   2
  11  -7  -2 13.7945  2.0326   2
 -11   7  -2 16.5153  2.1465   1
 -11   7  -2 13.9866  2.1507   2
 -12   7   2 129.871   4.938   1
  12  -7   2 119.912   4.870   2
 -12   7   2 128.720   5.320   2
 -12   7  -2 126.040   5.088   2
 -12   7  -2 123.705   4.841   1
  12  -7  -2 115.020   4.698   2
  13  -7   2 26.8875  2.3559   2
 -13   7   2 26.6658  2.5372   1
  13  -7  -2 21.7833  2.3474   2
 -13   7  -2 28.4887  2.5951   1
 -14   7   2 13.0096  2.3592   1
  14  -7   2 14.6862  2.0889   2
  14  -7  -2 15.2758  2.0507   2
 -14   7  -2 11.3097  2.3832   1
 -15   7   2 7.37641 2.32541   1
  15  -7   2 11.2597  1.9259   2
 -15   7  -2 7.70261 2.34170   1
  15  -7  -2 8.10801 1.83670   2
  16  -7   2 -1.5526  1.5536   2
 -16   7   2 0.84367 2.06449   1
  16  -7  -2 1.52125 1.61010   2
 -16   7  -2 -2.8275  1.9765   1
  17  -7   2 6.49002 1.60180   2
 -17   7   2 7.64070 2.54178   1
  17  -7  -2 1.20689 1.46750   2
 -17   7  -2 3.89968 2.42886   1
 -18   7   2 1.70339 2.53490   1
 -18   7  -2 3.00975 2.43349   1
 -19   7   2 17.7793  3.1266   1
 -19   7  -2 20.7435  3.2285   1
   0   8  -2 76.8280  2.8020   1
   0   8   2 78.7037  3.1397   2
   0  -8  -2 82.4309  3.0115   1
   0   8   2 76.3843  2.8601   1
   0   8  -2 75.4210  3.0462   2
   0  -8   2 73.8443  3.0515   2
   0  -8  -2 78.9074  3.0927   2
   0  -8   2 82.2890  2.9637   1
  -1  -8  -2 39.3590  2.1410   2
  -1   8   2 38.7021  2.1992   1
   1  -8   2 42.4176  2.3800   2
  -1  -8  -2 39.2113  2.0243   1
  -1   8   2 39.6259  2.3252   2
   1  -8   2 42.9417  2.2555   1
   1   8  -2 40.3392  2.2041   2
  -1   8  -2 42.2783  2.3344   2
   1  -8  -2 41.3275  2.1585   1
   1   8   2 41.0293  1.8057   1
  -1  -8   2 42.6765  2.0127   1
  -1  -8   2 38.5929  2.1065   2
   1   8   2 38.1038  2.1510   2
  -1   8  -2 42.3261  2.2204   1
   1  -8  -2 40.8852  2.3447   2
  -2   8   2 3.20931 1.39808   2
   2   8  -2 6.16991 1.13797   2
   2   8  -2 6.93893 1.15613   2
  -2   8   2 7.11214 1.43602   1
  -2  -8  -2 7.23857 1.11643   1
   2  -8   2 6.61281 1.30273   1
  -2  -8  -2 5.17431 1.22388   2
   2  -8   2 6.22239 1.43000   2
   2  -8  -2 5.97313 1.30679   1
   2   8   2 5.77310 1.14447   2
   2  -8  -2 7.86563 1.51322   2
   2   8   2 6.42657 1.16838   2
  -2  -8   2 6.47500 1.07136   1
  -2  -8   2 7.78067 1.21410   2
  -2   8  -2 6.77894 1.48077   2
  -2   8  -2 5.72679 1.30963   1
  -3  -8  -2 25.8508  1.3868   1
  -3   8   2 27.7075  2.0079   2
   3   8  -2 25.1704  1.5965   2
  -3  -8  -2 24.4744  1.5996   2
   3   8  -2 23.7338  1.5714   2
   3  -8   2 26.6936  1.9219   2
  -3   8   2 25.1562  1.9473   1
  -3  -8  -2 26.3531  1.5012   1
   3  -8   2 24.6888  1.7757   1
  -3  -8   2 24.0257  1.6648   2
   3  -8  -2 24.2958  2.0005   2
   3  -8  -2 24.4783  1.8685   1
  -3   8  -2 26.2720  1.8601   1
   3   8   2 24.9097  1.5940   2
  -3   8  -2 24.0692  1.9872   2
  -3  -8   2 25.0226  1.4092   1
   3   8   2 25.8793  1.5624   2
   4   8  -2 169.183   4.586   2
   4  -8   2 170.345   5.617   2
  -4   8   2 166.260   5.506   2
  -4   8   2 154.393   5.204   1
  -4  -8  -2 163.639   4.897   2
   4   8  -2 164.910   4.584   2
   4  -8   2 160.017   5.204   1
  -4  -8  -2 177.075   4.410   1
  -4   8  -2 160.788   5.297   1
   4  -8  -2 166.005   5.291   1
   4   8   2 164.123   4.648   2
  -4  -8   2 169.757   4.403   1
   4  -8  -2 175.213   5.592   2
  -4  -8   2 166.639   4.902   2
   4   8   2 170.984   4.654   2
  -4   8  -2 167.379   5.565   2
  -5   8   2 180.181   5.706   1
  -5   8   2 182.081   5.881   2
   5  -8   2 180.843   5.523   1
   5  -8   2 172.724   5.867   2
   5  -8  -2 184.914   5.546   1
   5  -8  -2 177.591   5.913   2
  -5   8  -2 176.181   5.898   2
  -5   8  -2 174.612   5.636   1
   6  -8   2 145.333   5.089   2
   6  -8   2 146.196   4.648   1
  -6   8   2 138.665   5.042   2
  -6   8   2 138.966   4.887   1
  -6   8  -2 155.888   5.171   2
   6  -8  -2 140.907   4.651   1
   6  -8  -2 143.388   5.202   2
  -6   8  -2 135.506   4.830   1
   7  -8   2 2.63237 1.56340   2
   7  -8   2 3.85236 1.29136   1
  -7   8   2 4.01317 1.54816   2
  -7   8   2 4.08136 1.60534   1
  -7   8  -2 3.06404 1.61342   1
  -7   8  -2 3.92249 1.59449   2
   7  -8  -2 5.10665 1.63519   2
   7  -8  -2 6.82145 1.29456   1
   8  -8   2 51.3908  2.9948   2
   8  -8   2 52.0810  2.4301   1
  -8   8   2 52.0470  3.0330   2
  -8   8   2 52.7343  2.9919   1
  -8   8  -2 53.8609  2.8845   1
   8  -8  -2 50.1264  3.1167   2
   8  -8  -2 54.7553  2.4637   1
  -8   8  -2 45.7408  2.9896   2
   9  -8   2 107.252   4.317   2
   9  -8   2 100.452   3.504   1
  -9   8   2 107.594   4.278   1
  -9   8   2 108.000   4.404   2
   9  -8  -2 102.768   4.223   2
  -9   8  -2 93.9154  4.1428   1
  -9   8  -2 104.875   4.362   2
   9  -8  -2 100.563   3.409   1
  10  -8   2 76.8298  2.7047   1
 -10   8   2 76.2222  3.7449   1
 -10   8   2 77.6191  3.8524   2
  10  -8   2 80.8495  3.8917   2
  10  -8  -2 78.1906  3.8970   2
 -10   8  -2 77.7310  3.8902   2
 -10   8  -2 79.6119  3.8264   1
  10  -8  -2 79.4350  2.7616   1
  11  -8   2 3.97329 1.89607   2
 -11   8   2 3.77235 1.91609   2
 -11   8   2 1.87604 1.84523   1
 -11   8  -2 0.60841 1.85923   1
 -11   8  -2 6.29418 2.00988   2
  11  -8  -2 1.49169 1.86636   2
 -12   8   2 46.5605  3.3312   1
  12  -8   2 54.0849  3.3375   2
 -12   8   2 62.9053  3.6891   2
  12  -8  -2 58.4440  3.4517   2
 -12   8  -2 51.3763  3.5553   2
 -12   8  -2 55.6778  3.4794   1
  13  -8   2 30.0302  2.5551   2
 -13   8   2 27.4443  2.8014   1
  13  -8  -2 31.4506  2.7157   2
 -13   8  -2 27.8839  2.7349   1
  14  -8   2 2.05136 1.86827   2
 -14   8   2 1.71083 2.12110   1
  14  -8  -2 1.42501 1.84976   2
 -14   8  -2 3.81456 2.11815   1
 -15   8   2 8.88661 2.37779   1
  15  -8   2 3.51237 1.83308   2
  15  -8  -2 3.99785 1.88953   2
 -15   8  -2 7.51483 2.30825   1
 -16   8   2 -0.7198  2.1565   1
  16  -8   2 3.19116 1.76823   2
  16  -8  -2 0.47666 1.76611   2
 -16   8  -2 2.08989 2.22592   1
  17  -8   2 8.29396 1.88149   2
 -17   8   2 5.56800 2.46340   1
  17  -8  -2 7.48804 1.80012   2
 -17   8  -2 8.26712 2.69868   1
 -18   8   2 0.77983 2.43011   1
  18  -8   2 0.27335 1.47962   2
  18  -8  -2 1.60087 1.47085   2
 -18   8  -2 3.54113 2.69206   1
 -19   8   2 9.43707 2.99366   1
 -19   8  -2 2.71619 2.79909   1
   0  -9   2 63.4614  2.7715   1
   0  -9  -2 64.6839  2.9295   2
   0   9   2 71.2063  3.0157   2
   0   9  -2 63.7259  2.6585   1
   0   9   2 66.6643  2.6807   1
   0  -9   2 70.5757  3.0699   2
   0  -9  -2 62.4641  2.8048   1
   0   9  -2 70.4675  2.9197   2
  -1   9   2 5.10084 1.49774   2
   1   9  -2 3.50633 1.17731   2
  -1  -9  -2 0.69391 1.17780   1
  -1  -9  -2 0.97421 1.22181   2
   1  -9   2 4.49759 1.30706   1
   1  -9   2 4.21684 1.37226   2
  -1   9   2 3.51647 1.27862   1
   1  -9  -2 1.21208 1.37207   2
   1   9   2 3.55277 0.99220   1
  -1   9  -2 2.91601 1.30044   2
   1  -9  -2 1.24529 1.20966   1
  -1   9  -2 1.90238 1.26307   1
  -1  -9   2 0.55522 1.09820   1
  -1  -9   2 1.11423 1.17736   2
   1   9   2 3.88351 1.19722   2
  -2   9   2 20.9872  1.9229   2
  -2  -9  -2 21.5205  1.6411   2
   2   9  -2 23.2104  1.6096   2
  -2   9   2 21.5577  1.7635   1
  -2  -9  -2 26.0774  1.6164   1
   2   9  -2 23.6720  1.6484   2
   2  -9   2 21.8359  1.7451   1
   2  -9   2 23.2504  1.8814   2
  -2   9  -2 23.0711  1.9646   2
  -2  -9   2 23.5024  1.7130   2
   2  -9  -2 18.0400  1.9440   2
  -2   9  -2 23.3159  1.8334   1
   2  -9  -2 21.4536  1.7833   1
  -2  -9   2 24.5866  1.5657   1
   2   9   2 22.2252  1.6147   2
   2   9   2 23.5949  1.6640   2
   3   9  -2 191.337   5.389   2
  -3   9   2 176.682   5.751   1
  -3  -9  -2 189.188   5.547   2
   3   9  -2 185.784   5.371   2
  -3  -9  -2 185.629   5.217   1
   3  -9   2 174.479   5.622   1
  -3   9   2 188.472   6.016   2
   3  -9   2 176.448   5.989   2
   3   9   2 187.449   5.410   2
  -3  -9   2 188.898   5.187   1
  -3   9  -2 181.389   5.788   1
   3  -9  -2 186.169   6.046   2
  -3   9  -2 184.630   6.010   2
   3   9   2 179.296   5.371   2
   3  -9  -2 179.278   5.744   1
  -3  -9   2 185.113   5.559   2
   4  -9   2 10.0519  1.7213   2
  -4  -9  -2 12.7873  0.9714   1
  -4  -9  -2 10.1953  1.0202   1
  -4   9   2 9.21419 1.61892   2
  -4   9   2 12.1342  1.6419   1
   4  -9   2 9.20211 1.60741   1
   4   9  -2 12.2510  1.0463   2
   4   9  -2 12.9710  1.0498   2
  -4  -9  -2 10.5434  1.2450   2
   4  -9  -2 9.79640 1.55931   1
   4  -9  -2 10.8894  1.7519   2
  -4  -9   2 12.0845  0.9885   1
  -4   9  -2 12.5484  1.6922   1
  -4  -9   2 14.4404  1.3445   2
   4   9   2 10.2252  1.0394   2
   4   9   2 12.6403  1.0883   2
  -4   9  -2 10.9892  1.7915   2
   5  -9   2 13.8480  1.7968   2
  -5   9   2 12.1536  1.8352   2
   5  -9   2 14.3244  1.6822   1
  -5  -9  -2 15.4379  1.2959   2
  -5   9   2 12.5856  1.8175   1
   5  -9  -2 16.0288  1.9121   2
   5  -9  -2 14.1407  1.7333   1
  -5   9  -2 12.6221  1.8441   2
  -5  -9   2 15.6386  1.3377   2
  -5   9  -2 16.3645  1.9137   1
  -6   9   2 71.3031  3.4374   2
   6  -9   2 73.1005  3.4983   2
  -6   9   2 71.9205  3.2590   1
   6  -9   2 69.4689  3.0884   1
  -6   9  -2 76.1801  3.5537   2
  -6   9  -2 77.9608  3.5248   1
   6  -9  -2 68.5395  3.1382   1
   6  -9  -2 73.6068  3.5588   2
  -7   9   2 134.118   4.792   1
  -7   9   2 137.316   5.030   2
   7  -9   2 131.761   5.018   2
   7  -9   2 129.583   4.461   1
   7  -9  -2 132.896   5.099   2
  -7   9  -2 135.532   5.125   2
  -7   9  -2 136.665   4.898   1
   7  -9  -2 139.543   4.589   1
  -8   9   2 7.37047 1.67870   1
   8  -9   2 7.75170 1.79464   2
  -8   9   2 5.75676 1.75260   2
   8  -9   2 4.65052 1.31519   1
  -8   9  -2 4.47118 1.79581   2
   8  -9  -2 4.75432 1.72597   2
  -8   9  -2 5.68422 1.84357   1
   8  -9  -2 6.17733 1.40764   1
   9  -9   2 6.86789 1.95321   2
  -9   9   2 5.73927 1.76401   2
   9  -9   2 10.4113  1.4512   1
  -9   9   2 6.79759 1.85735   1
  -9   9  -2 3.40912 1.69171   1
   9  -9  -2 8.79224 1.36210   1
  -9   9  -2 7.95589 2.06980   2
   9  -9  -2 7.28442 1.97769   2
 -10   9   2 103.070   4.477   1
  10  -9   2 105.968   3.555   1
  10  -9   2 98.5950  4.3866   2
 -10   9   2 96.8024  4.5127   2
  10  -9  -2 104.646   3.563   1
 -10   9  -2 106.316   4.573   1
  10  -9  -2 99.6200  4.5943   2
 -10   9  -2 104.146   4.787   2
 -11   9   2 76.9918  3.9842   1
 -11   9   2 74.4734  4.2685   2
  11  -9   2 74.3318  4.0084   2
 -11   9  -2 69.6013  3.8869   1
  11  -9  -2 76.6042  3.9936   2
 -11   9  -2 70.9643  4.0086   2
 -12   9   2 60.5748  4.0640   2
 -12   9   2 63.9823  3.8003   1
  12  -9   2 66.5850  3.7464   2
  12  -9  -2 61.2988  3.8293   2
 -12   9  -2 62.9571  3.7961   1
 -12   9  -2 67.6797  3.9684   2
  13  -9   2 20.6901  2.4953   2
 -13   9   2 17.5615  2.5434   1
  13  -9  -2 17.2003  2.3490   2
 -13   9  -2 18.9327  2.6792   1
 -14   9   2 -2.3124  1.9547   1
  14  -9   2 3.10409 1.97959   2
 -14   9  -2 3.35385 2.27980   1
  14  -9  -2 -0.1821  1.9796   2
 -15   9   2 11.8293  2.4638   1
  15  -9   2 10.9062  2.1986   2
 -15   9  -2 12.6206  2.5739   1
  15  -9  -2 16.4615  2.3775   2
  16  -9   2 2.33099 1.89171   2
 -16   9   2 5.72015 2.45298   1
  16  -9  -2 1.26329 1.91355   2
 -16   9  -2 2.28881 2.36079   1
  17  -9   2 -0.3423  1.8551   2
 -17   9   2 -0.2758  2.4389   1
  17  -9  -2 0.33710 1.82929   2
 -17   9  -2 3.46650 2.55221   1
  18  -9   2 8.96223 1.99469   2
 -18   9   2 13.0254  2.9036   1
 -18   9  -2 7.45306 2.88234   1
  18  -9  -2 11.2403  2.0243   2
 -19   9   2 4.43207 2.95096   1
 -19   9  -2 5.63387 2.95052   1
   0  10   2 44.2225  2.3254   1
   0 -10  -2 42.2152  2.7121   2
   0 -10   2 45.9873  2.4462   1
   0  10  -2 45.6612  2.2272   1
   0 -10  -2 46.5489  2.4900   1
   0  10  -2 46.3637  2.5604   2
   0 -10   2 47.5938  2.7315   2
   0  10   2 45.4459  2.5137   2
  -1  10   2 75.5496  3.0577   1
   1  10  -2 71.7135  3.0211   2
  -1  10   2 70.2852  3.2279   2
  -1 -10  -2 75.4674  2.9865   1
  -1 -10  -2 75.9918  3.2599   2
   1 -10   2 74.5730  3.0597   1
   1 -10   2 70.7761  3.3017   2
   1 -10  -2 75.6751  3.3462   2
   1 -10  -2 71.7347  3.0729   1
  -1 -10   2 82.8879  3.0358   1
  -1 -10   2 74.4935  3.2560   2
  -1  10  -2 70.4738  3.0566   1
  -1  10  -2 78.3710  3.3348   2
   1  10   2 81.0583  2.6818   1
   1  10   2 73.0381  3.0481   2
  -2 -10  -2 387.218  10.734   2
   2  10  -2 380.685  10.604   2
  -2 -10  -2 391.382  10.340   1
   2 -10   2 384.279  11.013   2
  -2  10   2 372.819  10.527   1
  -2  10   2 398.484  11.024   2
   2 -10   2 380.708  10.626   1
   2 -10  -2 390.057  11.283   2
  -2  10  -2 388.195  11.182   2
   2  10   2 389.572  10.800   2
  -2 -10   2 402.742  10.483   1
  -2 -10   2 385.464  10.847   2
   2 -10  -2 384.525  10.825   1
  -2  10  -2 407.327  10.833   1
   3  10  -2 165.238   4.946   2
  -3  10   2 162.161   5.331   1
  -3  10   2 150.516   5.465   2
   3 -10   2 167.649   5.345   1
   3 -10   2 155.799   5.545   2
   3  10  -2 161.728   4.924   2
  -3 -10  -2 164.256   4.821   1
  -3 -10  -2 164.225   5.103   2
   3  10   2 162.770   4.942   2
  -3 -10   2 160.674   5.102   2
   3 -10  -2 165.963   5.623   2
  -3  10  -2 156.873   5.254   1
  -3 -10   2 165.660   4.792   1
   3 -10  -2 160.978   5.338   1
  -3  10  -2 154.538   5.556   2
   3  10   2 169.912   4.995   2
  -4 -10  -2 129.261   4.393   2
   4 -10   2 130.227   4.699   1
  -4  10   2 140.887   5.027   2
  -4 -10  -2 140.628   4.043   1
   4  10  -2 133.027   4.074   2
   4 -10   2 137.745   5.036   2
   4  10  -2 142.590   4.117   2
  -4  10   2 133.622   4.799   1
   4  10   2 140.747   4.201   2
  -4 -10   2 139.315   4.083   1
  -4 -10   2 139.724   4.495   2
  -4  10  -2 149.145   4.974   1
   4 -10  -2 129.406   4.695   1
  -4  10  -2 138.477   5.106   2
   4  10   2 142.166   4.223   2
   5 -10   2 82.1506  3.9049   2
   5 -10   2 84.7493  3.5918   1
  -5  10   2 88.7372  3.8877   2
  -5 -10  -2 91.0247  2.6926   1
  -5 -10  -2 88.6573  3.1918   2
  -5  10   2 94.8531  3.8481   1
  -5  10  -2 85.1147  3.8015   1
  -5  10  -2 88.1429  3.9024   2
  -5 -10   2 88.1233  3.1477   2
   5 -10  -2 84.3507  3.9224   2
   5  10   2 88.7312  2.5482   2
  -5 -10   2 88.8533  2.6385   1
   5 -10  -2 86.0694  3.6262   1
   6 -10   2 6.62023 1.56442   1
   6 -10   2 9.19382 1.88628   2
  -6  10   2 9.69177 1.82475   1
  -6  10   2 12.2127  1.8727   2
   6 -10  -2 11.1594  1.6710   1
  -6  10  -2 12.1517  1.9268   2
  -6  10  -2 8.54464 1.89817   1
   6 -10  -2 10.2618  1.8234   2
   7 -10   2 85.6021  3.5690   1
  -7  10   2 87.2689  4.0220   2
  -7  10   2 86.1036  3.8013   1
   7 -10   2 90.5441  4.0977   2
   7 -10  -2 88.1757  4.1689   2
  -7  10  -2 87.2593  3.9372   1
   7 -10  -2 94.1298  3.7267   1
  -7  10  -2 102.413   4.261   2
   8 -10   2 102.515   3.831   1
  -8  10   2 106.226   4.389   1
  -8  10   2 94.3815  4.3772   2
   8 -10   2 103.656   4.598   2
  -8  10  -2 101.671   4.382   1
   8 -10  -2 98.0660  3.8728   1
   8 -10  -2 101.649   4.589   2
  -8  10  -2 102.941   4.462   2
   9 -10   2 31.1222  2.1755   1
  -9  10   2 35.1892  2.8101   2
   9 -10   2 29.9377  2.6550   2
  -9  10   2 37.9149  2.7817   1
   9 -10  -2 33.1129  2.2830   1
  -9  10  -2 33.8677  2.8324   2
  -9  10  -2 28.1595  2.4876   1
   9 -10  -2 32.1219  2.6737   2
  10 -10   2 101.702   3.713   1
  10 -10   2 109.061   4.693   2
 -10  10   2 106.343   4.621   1
 -10  10   2 99.0349  4.7106   2
 -10  10  -2 108.976   4.893   2
 -10  10  -2 108.807   4.766   1
  10 -10  -2 108.149   4.750   2
  10 -10  -2 106.562   3.813   1
 -11  10   2 13.3734  2.4423   2
  11 -10   2 13.6971  2.2916   2
 -11  10   2 15.4469  2.4163   1
 -11  10  -2 13.7030  2.4666   1
  11 -10  -2 16.8424  2.3537   2
 -11  10  -2 20.8093  2.8088   2
 -12  10   2 34.0372  3.0907   2
 -12  10   2 28.9561  2.8509   1
  12 -10   2 29.7020  2.9204   2
  12 -10  -2 41.7264  3.1931   2
 -12  10  -2 33.0771  3.0503   1
 -12  10  -2 41.5182  3.4747   2
 -13  10   2 15.0682  2.5562   1
  13 -10   2 18.9067  2.5413   2
 -13  10  -2 20.1687  2.7148   1
  13 -10  -2 14.8257  2.4584   2
  14 -10   2 27.0150  2.7267   2
 -14  10   2 30.3890  3.0201   1
 -14  10  -2 27.5794  3.0482   1
  14 -10  -2 34.7378  2.9085   2
 -15  10   2 12.3036  2.6441   1
  15 -10   2 10.8333  2.3059   2
 -15  10  -2 12.5269  2.7098   1
  15 -10  -2 14.6225  2.5057   2
 -16  10   2 4.89734 2.47596   1
  16 -10   2 5.78573 2.13670   2
  16 -10  -2 4.05051 2.06587   2
 -16  10  -2 4.45020 2.63830   1
 -17  10   2 -1.6920  2.4952   1
  17 -10   2 1.15088 2.08250   2
 -17  10  -2 2.42234 2.71218   1
  17 -10  -2 2.60044 2.11681   2
  18 -10   2 3.31817 2.05909   2
 -18  10   2 6.24527 2.72468   1
  18 -10  -2 1.97939 2.00362   2
 -18  10  -2 4.32364 2.75075   1
   0  11   2 301.783   8.290   1
   0  11   2 302.724   8.857   2
   0 -11  -2 298.912   8.837   2
   0  11  -2 302.053   8.876   2
   0 -11   2 286.742   8.800   2
   0 -11  -2 303.491   8.557   1
   0 -11   2 305.897   8.537   1
   1 -11   2 72.6357  3.4530   2
  -1  11   2 74.9508  3.1619   1
  -1  11   2 76.9967  3.5560   2
   1  11  -2 75.7393  3.1740   2
  -1 -11  -2 77.3423  3.2888   2
  -1 -11  -2 71.7304  3.1104   1
   1 -11   2 83.1258  3.3794   1
   1  11   2 73.1958  2.6923   1
   1 -11  -2 79.9105  3.3629   1
  -1  11  -2 72.6034  3.1346   1
   1 -11  -2 79.1149  3.5236   2
  -1 -11   2 74.9254  3.2577   2
  -1  11  -2 80.6375  3.6135   2
  -1 -11   2 80.0444  3.1440   1
   1  11   2 76.6022  3.1856   2
  -2  11   2 229.884   7.301   2
  -2  11   2 235.263   7.007   1
  -2 -11  -2 234.473   6.709   1
   2  11  -2 228.847   6.916   2
  -2 -11  -2 227.397   7.053   2
   2 -11   2 231.886   7.032   1
   2 -11   2 243.626   7.372   2
   2 -11  -2 226.915   7.284   2
   2 -11  -2 233.488   6.959   1
  -2  11  -2 232.998   6.863   1
   2  11   2 221.359   6.852   2
  -2 -11   2 232.759   6.632   1
  -2  11  -2 227.372   7.252   2
  -2 -11   2 233.579   6.927   2
  -3 -11  -2 -1.5548  1.1157   1
  -3 -11  -2 2.64856 1.34386   2
   3  11  -2 -0.3834  1.1353   2
  -3  11   2 -0.9792  1.6315   2
  -3  11   2 0.28692 1.49515   1
   3 -11   2 0.60291 1.48832   1
   3  11  -2 2.26704 1.16668   2
   3 -11   2 0.87892 1.65527   2
  -3 -11   2 0.21938 1.25392   2
   3  11   2 1.22236 1.12270   2
   3  11   2 2.42397 1.18739   2
  -3 -11   2 0.04827 1.11952   1
   3 -11  -2 -1.4391  1.3354   1
  -3  11  -2 1.58671 1.43757   1
   3 -11  -2 -0.8861  1.4839   2
  -3  11  -2 0.92088 1.59804   2
   4 -11   2 25.1762  2.1531   1
  -4 -11  -2 27.6215  1.9034   2
   4  11  -2 27.6997  1.6848   2
  -4 -11  -2 24.3751  1.5807   1
  -4  11   2 24.0880  2.0989   1
  -4  11   2 19.6023  2.1725   2
   4  11  -2 27.4094  1.6823   2
   4 -11   2 28.1012  2.3537   2
  -4  11  -2 26.8600  2.1648   1
   4 -11  -2 26.3136  2.1511   1
   4  11   2 28.2122  1.7282   2
  -4 -11   2 26.6707  1.7119   1
   4 -11  -2 27.0791  2.4117   2
   4  11   2 28.8980  1.7489   2
  -4 -11   2 28.8601  1.9961   2
  -4  11  -2 22.0332  2.2772   2
   5  11  -2 63.9483  2.1212   2
   5 -11   2 65.0377  3.0867   1
  -5  11   2 60.6529  3.3503   1
  -5  11   2 57.8864  3.3888   2
   5 -11   2 62.1647  3.4849   2
  -5 -11  -2 64.2104  2.3538   1
   5  11  -2 66.8541  2.1120   2
  -5 -11  -2 62.5238  2.7517   2
  -5 -11  -2 66.2442  2.3164   1
  -5  11  -2 63.1373  3.2372   1
  -5 -11   2 67.4753  2.7736   2
   5 -11  -2 60.7937  3.2189   1
  -5 -11   2 64.9084  2.3347   1
   5  11   2 62.0306  2.1911   2
   5 -11  -2 63.1322  3.5361   2
  -5  11  -2 63.7869  3.4351   2
   5  11   2 66.5483  2.1740   2
  -6 -11  -2 5.01247 0.78609   1
  -6  11   2 1.93531 1.70386   2
   6 -11   2 3.06814 1.56264   1
  -6  11   2 3.59273 1.62119   1
   6 -11   2 6.49589 1.82505   2
  -6 -11  -2 2.82033 1.12790   2
  -6  11  -2 5.44120 1.83070   2
   6 -11  -2 1.25894 1.38679   1
  -6 -11   2 5.18773 0.75882   1
   6 -11  -2 2.35301 1.77414   2
  -6  11  -2 -0.1931  1.7066   1
   7 -11   2 76.2151  4.0915   2
  -7  11   2 73.4533  3.8243   1
   7 -11   2 78.4976  3.3624   1
  -7  11   2 79.1302  3.8926   2
  -7  11  -2 69.7610  3.6134   1
  -7  11  -2 73.6584  4.0005   2
   7 -11  -2 77.1539  3.4361   1
   7 -11  -2 76.2290  3.9272   2
   8 -11   2 6.70943 1.58435   1
  -8  11   2 5.80598 1.82717   1
   8 -11   2 5.14125 2.10742   2
  -8  11   2 6.58082 2.11231   2
   8 -11  -2 5.95634 1.64537   1
  -8  11  -2 5.12983 1.99940   1
   8 -11  -2 5.38816 1.99138   2
  -8  11  -2 7.79399 1.94712   2
   9 -11   2 16.8424  2.3665   2
  -9  11   2 17.3416  2.4078   1
   9 -11   2 23.3395  2.0218   1
  -9  11   2 12.9490  2.3658   2
   9 -11  -2 16.5884  1.8756   1
  -9  11  -2 13.3508  2.3518   2
  -9  11  -2 10.9798  2.2418   1
   9 -11  -2 14.6243  2.4607   2
 -10  11   2 3.66603 2.12019   2
  10 -11   2 4.64954 2.19452   2
 -10  11   2 5.74648 2.19498   1
  10 -11   2 2.80081 1.48502   1
 -10  11  -2 7.94169 2.25856   2
  10 -11  -2 4.08069 1.55293   1
  10 -11  -2 6.11352 2.11146   2
 -10  11  -2 4.76418 2.03250   1
  11 -11   2 4.47267 2.22793   2
 -11  11   2 9.80765 2.39495   2
 -11  11   2 8.37303 2.33777   1
  11 -11  -2 2.19911 2.16157   2
 -11  11  -2 6.89395 2.35805   2
 -11  11  -2 4.83348 2.07370   1
 -12  11   2 30.5476  3.0933   2
  12 -11   2 35.4954  3.1567   2
 -12  11   2 28.6716  2.9794   1
 -12  11  -2 30.6304  3.1310   2
  12 -11  -2 36.9589  3.1675   2
 -12  11  -2 27.1685  3.0051   1
 -13  11   2 20.0824  2.7976   1
  13 -11   2 19.7046  2.5553   2
 -13  11  -2 22.4265  2.8899   1
  13 -11  -2 22.6978  2.7787   2
  14 -11   2 2.17094 2.28334   2
 -14  11   2 0.40830 2.20543   1
  14 -11  -2 1.62325 2.15563   2
 -14  11  -2 3.88955 2.36127   1
 -15  11   2 9.22063 2.64488   1
  15 -11   2 5.45936 2.24161   2
 -15  11  -2 14.3544  2.8656   1
  15 -11  -2 12.2833  2.4891   2
 -16  11   2 3.67908 2.61139   1
  16 -11   2 5.44627 2.21169   2
 -16  11  -2 2.32960 2.56443   1
  16 -11  -2 10.4168  2.5081   2
  17 -11   2 6.06278 2.36977   2
 -17  11   2 7.51706 2.94994   1
 -17  11  -2 11.1442  2.9718   1
  17 -11  -2 7.83189 2.30961   2
  18 -11   2 4.23620 2.21799   2
 -18  11   2 9.41699 2.96176   1
  18 -11  -2 9.46419 2.36923   2
 -18  11  -2 11.3657  3.0534   1
   0  12   2 659.908  17.891   2
   0 -12   2 672.204  17.965   2
   0 -12  -2 663.051  17.413   1
   0  12   2 657.255  17.089   1
   0 -12  -2 633.493  17.920   2
   0  12  -2 680.880  17.965   2
   0 -12   2 644.097  17.339   1
   1 -12   2 183.271   6.050   2
   1  12  -2 173.053   5.729   2
  -1  12   2 181.442   5.579   1
  -1 -12  -2 178.404   5.622   1
   1 -12   2 173.637   5.685   1
  -1  12   2 179.712   6.070   2
  -1 -12  -2 173.309   5.895   2
  -1 -12   2 164.672   5.767   2
  -1  12  -2 179.152   5.589   1
   1  12   2 171.124   5.141   1
   1  12   2 182.098   5.829   2
   1 -12  -2 185.618   5.827   1
   1 -12  -2 179.334   6.064   2
  -1 -12   2 187.784   5.642   1
  -1  12  -2 174.616   5.973   2
   2 -12   2 76.0144  3.4226   1
  -2 -12  -2 72.9829  3.0544   1
  -2  12   2 74.7664  3.5923   2
   2  12  -2 72.1075  3.1566   2
  -2  12   2 75.8317  3.3640   1
   2 -12   2 72.3037  3.5894   2
  -2 -12  -2 72.6129  3.3671   2
  -2  12  -2 80.5945  3.6337   2
  -2  12  -2 68.6963  3.3199   1
  -2 -12   2 73.8960  3.0503   1
   2  12   2 75.6918  3.2052   2
   2 -12  -2 75.8980  3.3677   1
  -2 -12   2 77.5021  3.3760   2
   2 -12  -2 70.8224  3.5702   2
   3  12  -2 29.6177  1.9607   2
   3 -12   2 27.3424  2.2747   1
  -3 -12  -2 32.3240  2.0999   1
   3  12  -2 31.7138  2.0296   2
   3 -12   2 36.2724  2.5338   2
  -3  12   2 32.4395  2.6063   2
  -3  12   2 32.0255  2.3566   1
  -3 -12  -2 32.8842  2.3358   2
  -3  12  -2 23.7011  2.0870   1
  -3 -12   2 32.4348  1.9710   1
   3  12   2 29.0969  1.8937   2
  -3 -12   2 30.7118  2.1034   2
   3 -12  -2 32.3996  2.4761   2
   3  12   2 29.1021  1.9672   2
   3 -12  -2 27.1092  2.1802   1
  -3  12  -2 31.3273  2.4564   2
  -4 -12  -2 41.6558  2.4304   2
   4 -12   2 41.5531  2.6710   1
  -4  12   2 39.4543  2.6870   1
  -4 -12  -2 40.0422  2.1481   1
   4  12  -2 41.0660  2.1148   2
   4 -12   2 44.3257  3.0284   2
   4  12  -2 39.6550  2.0780   2
  -4 -12   2 41.6739  2.1994   1
   4  12   2 42.7679  2.1814   2
  -4  12  -2 47.2406  3.0094   1
   4 -12  -2 47.7341  2.9043   1
  -4  12  -2 40.6513  2.8411   2
   4  12   2 38.8807  2.0524   2
  -4 -12   2 45.6854  2.4532   2
  -5  12   2 33.4419  2.5939   1
   5 -12   2 32.7719  2.6303   2
  -5  12   2 25.2424  2.4768   2
  -5 -12  -2 29.0406  1.9562   2
   5  12  -2 30.7474  1.5182   2
   5 -12   2 29.8447  2.3844   1
   5  12  -2 28.1827  1.5226   2
  -5 -12  -2 29.3117  1.8473   1
   5 -12  -2 32.0510  2.4356   1
  -5 -12   2 27.5034  1.7701   1
   5 -12  -2 24.5082  2.5417   2
   5  12   2 29.5332  1.5607   2
  -5 -12   2 29.4716  1.9796   2
  -5  12  -2 33.5167  2.6206   2
  -5  12  -2 31.2124  2.5877   1
   5  12   2 27.6710  1.5858   2
  -6 -12  -2 1.71624 0.84543   1
  -6  12   2 0.36126 1.60950   1
  -6 -12  -2 0.10320 1.20827   2
   6 -12   2 2.27769 1.59092   1
   6 -12   2 0.16784 1.68361   2
  -6 -12  -2 1.04205 0.94596   1
  -6  12   2 3.33066 1.79646   2
   6 -12  -2 0.56198 1.57439   1
  -6  12  -2 1.06858 1.74844   2
  -6  12  -2 1.99834 1.67072   1
  -6 -12   2 0.71619 1.15666   2
  -6 -12   2 0.11044 0.89742   1
   6 -12  -2 -0.4637  1.6450   2
   7 -12   2 45.2656  3.1973   2
  -7  12   2 46.4319  3.3377   2
  -7 -12  -2 49.1344  1.7997   1
   7 -12   2 45.7550  2.9438   1
  -7  12   2 56.4051  3.4621   1
  -7  12  -2 47.3122  3.2192   1
   7 -12  -2 45.6426  3.2257   2
   7 -12  -2 48.1206  2.9990   1
  -7 -12   2 49.6309  1.7486   1
  -7  12  -2 51.5476  3.5984   2
   8 -12   2 38.3495  2.5109   1
   8 -12   2 35.3618  2.9720   2
  -8  12   2 32.8047  2.7413   1
  -8  12   2 36.7078  2.9881   2
   8 -12  -2 34.8402  2.9931   2
  -8  12  -2 38.4793  2.8858   1
  -8  12  -2 41.9879  3.1025   2
   8 -12  -2 31.0671  2.5014   1
   9 -12   2 70.0307  3.9687   2
  -9  12   2 69.7319  3.9972   1
  -9  12   2 65.8327  4.0144   2
   9 -12   2 66.1031  3.3627   1
  -9  12  -2 71.7032  4.0867   2
  -9  12  -2 57.4724  3.9031   1
   9 -12  -2 70.6045  3.4094   1
   9 -12  -2 64.9272  3.9752   2
 -10  12   2 21.6971  2.9698   2
  10 -12   2 27.7735  2.9689   2
  10 -12   2 21.0645  2.0885   1
 -10  12   2 22.6938  2.7638   1
  10 -12  -2 20.8573  2.7147   2
  10 -12  -2 21.3834  2.1092   1
 -10  12  -2 27.3214  3.0490   2
 -10  12  -2 19.2335  2.7431   1
 -11  12   2 16.2966  2.8294   2
 -11  12   2 17.7036  2.4992   1
  11 -12   2 17.8839  2.5452   2
  11 -12  -2 15.3755  2.7532   2
 -11  12  -2 10.1936  2.5630   1
 -11  12  -2 20.1404  2.9759   2
 -12  12   2 3.13118 2.08783   1
 -12  12   2 0.69522 2.22034   2
  12 -12   2 4.91659 2.14435   2
 -12  12  -2 9.73742 2.59166   2
  12 -12  -2 2.71467 2.08441   2
 -12  12  -2 2.05885 2.27995   1
 -13  12   2 0.55018 2.23916   1
  13 -12   2 -2.8656  2.1179   2
  13 -12  -2 6.72829 2.18914   2
 -13  12  -2 3.04271 2.31654   1
  14 -12   2 0.44890 2.14049   2
 -14  12   2 -0.1548  2.3448   1
 -14  12  -2 -0.4252  2.3095   1
  14 -12  -2 1.11929 2.21709   2
 -15  12   2 2.86953 2.51121   1
  15 -12   2 1.98440 2.35559   2
 -15  12  -2 1.71731 2.28792   1
  15 -12  -2 -1.9653  2.2770   2
  16 -12   2 0.96328 2.18238   2
 -16  12   2 5.09015 2.77789   1
 -16  12  -2 1.21220 2.56264   1
  16 -12  -2 -0.5059  2.2473   2
  17 -12   2 -0.9251  2.2064   2
 -17  12   2 -0.7617  2.5514   1
 -17  12  -2 -0.3666  2.5659   1
  17 -12  -2 2.26305 2.29934   2
  18 -12   2 0.61648 2.15938   2
 -18  12   2 0.56222 2.79054   1
  18 -12  -2 3.04382 2.22400   2
 -18  12  -2 3.87784 3.06906   1
   0 -13  -2 394.237  11.367   2
   0  13   2 381.576  11.181   2
   0 -13   2 377.904  10.854   1
   0 -13  -2 382.811  10.883   1
   0  13  -2 393.856  11.232   2
   0 -13   2 397.946  11.300   2
   0  13   2 384.736  10.500   1
   1 -13   2 121.755   4.560   1
  -1 -13  -2 130.953   4.766   2
   1  13  -2 116.896   4.520   2
   1 -13   2 116.607   4.712   2
  -1  13   2 119.587   4.295   1
  -1 -13  -2 126.349   4.427   1
  -1  13   2 119.017   4.668   2
   1  13   2 120.934   4.435   2
  -1  13  -2 123.611   4.820   2
   1  13   2 116.391   3.815   1
  -1 -13   2 120.096   4.652   2
   1 -13  -2 117.718   4.522   1
   1 -13  -2 120.536   4.738   2
  -1  13  -2 123.979   4.308   1
  -1 -13   2 125.284   4.399   1
   2  13  -2 8.40872 1.69249   2
   2 -13   2 11.7003  1.9392   2
   2 -13   2 13.1866  1.8948   1
  -2 -13  -2 14.5904  1.7816   2
  -2 -13  -2 11.7378  1.6444   1
  -2  13   2 13.5268  1.9944   2
  -2  13   2 12.9291  1.8176   1
   2 -13  -2 9.44328 1.97404   2
  -2 -13   2 9.81800 1.64930   1
  -2 -13   2 12.5269  1.7154   2
   2  13   2 11.9350  1.6820   2
   2 -13  -2 13.6949  1.9320   1
  -2  13  -2 13.7550  1.8591   1
  -2  13  -2 16.7621  2.1840   2
  -3  13   2 40.1323  2.8155   2
  -3 -13  -2 44.7912  2.7481   2
   3 -13   2 43.0112  3.0243   2
   3  13  -2 45.8480  2.4961   2
   3 -13   2 40.7257  2.6954   1
  -3  13   2 41.5502  2.8640   1
   3  13  -2 39.4807  2.4608   2
  -3 -13  -2 40.5687  2.3673   1
  -3 -13   2 45.4347  2.7081   2
  -3  13  -2 39.1005  2.6805   1
  -3 -13   2 39.2852  2.3256   1
   3  13   2 44.1447  2.4991   2
   3 -13  -2 40.5242  2.9025   2
  -3  13  -2 42.0086  3.0230   2
   3  13   2 44.8928  2.5085   2
   3 -13  -2 46.3201  2.8430   1
   4 -13   2 51.0427  3.1235   1
  -4 -13  -2 54.9548  2.5463   1
  -4  13   2 48.2729  3.2298   2
   4 -13   2 47.4038  3.2761   2
   4  13  -2 48.9121  2.3720   2
  -4 -13  -2 49.1703  2.7479   2
  -4  13   2 48.3825  2.9900   1
   4  13  -2 53.2767  2.3954   2
  -4 -13   2 53.7463  2.5116   1
   4  13   2 56.1517  2.4824   2
  -4 -13   2 49.9650  2.7634   2
   4 -13  -2 57.8072  3.0963   1
  -4  13  -2 49.2781  3.2317   1
   4  13   2 52.1651  2.4759   2
   4 -13  -2 48.9970  3.3149   2
  -4  13  -2 52.0454  3.3629   2
  -5 -13  -2 27.2915  2.0279   2
  -5  13   2 25.9409  2.5121   1
   5 -13   2 22.6576  2.3451   1
   5 -13   2 21.5424  2.5100   2
   5  13  -2 25.5159  1.6149   2
  -5 -13  -2 25.0821  1.7849   1
  -5  13   2 27.2891  2.5742   2
   5  13  -2 27.6322  1.6043   2
  -5  13  -2 30.4656  2.4628   1
  -5 -13   2 26.1354  1.7734   1
   5 -13  -2 25.5149  2.4056   1
  -5  13  -2 23.6066  2.5367   2
  -5 -13   2 27.5698  2.0073   2
   5 -13  -2 26.6791  2.6110   2
   5  13   2 25.1054  1.6071   2
   5  13   2 22.8051  1.6619   2
   6 -13   2 -1.0231  1.5415   1
  -6  13   2 4.02276 1.95851   2
  -6  13   2 0.51665 1.73017   1
   6 -13   2 -0.4942  1.8115   2
  -6 -13  -2 -0.4957  1.3136   2
  -6 -13  -2 0.94772 1.11747   1
  -6  13  -2 0.07200 1.81099   2
   6 -13  -2 0.09472 1.98645   2
   6 -13  -2 1.11263 1.74749   1
  -6 -13   2 -0.5860  1.0188   1
  -6  13  -2 -0.6066  1.7937   1
  -6 -13   2 0.43687 1.29897   2
   7 -13   2 90.7345  4.4441   2
   7 -13   2 82.0927  3.9180   1
  -7  13   2 81.5159  4.2877   1
  -7  13   2 78.5743  4.2836   2
  -7 -13  -2 87.6235  2.9152   1
  -7  13  -2 82.4320  4.1256   1
   7 -13  -2 84.3692  4.4276   2
  -7 -13   2 81.1250  2.8057   1
   7 -13  -2 87.6927  3.8314   1
  -7  13  -2 89.5207  4.6066   2
  -8  13   2 4.96428 2.15029   1
  -8  13   2 3.16224 2.16757   2
   8 -13   2 1.48432 1.74141   1
   8 -13   2 0.26149 1.98669   2
   8 -13  -2 4.24819 2.06842   2
  -8  13  -2 3.80793 2.19433   1
  -8 -13   2 3.92765 0.84172   1
   8 -13  -2 0.16199 1.68716   1
  -8  13  -2 3.42547 2.12245   2
   9 -13   2 39.6159  2.7642   1
  -9  13   2 42.8219  3.1627   1
   9 -13   2 42.4454  3.3473   2
  -9  13   2 46.2178  3.4903   2
  -9  13  -2 45.6334  3.6231   2
  -9  13  -2 42.5964  3.3575   1
   9 -13  -2 42.7343  3.4143   2
   9 -13  -2 45.0990  2.9189   1
 -10  13   2 7.18415 2.34301   1
 -10  13   2 5.24557 2.28480   2
  10 -13   2 2.34618 2.08471   2
  10 -13   2 3.42064 1.73583   1
  10 -13  -2 6.55653 1.80532   1
  10 -13  -2 2.76624 2.16966   2
 -10  13  -2 1.87738 2.19924   1
 -10  13  -2 1.27249 2.25864   2
 -11  13   2 9.16156 2.62054   2
 -11  13   2 7.24578 2.27821   1
  11 -13   2 7.27301 2.50287   2
 -11  13  -2 5.69302 2.48253   2
 -11  13  -2 8.19604 2.55386   1
  11 -13  -2 6.30904 2.29088   2
 -12  13   2 61.2511  4.3149   2
  12 -13   2 65.3241  4.0803   2
 -12  13   2 50.8671  3.6909   1
 -12  13  -2 56.2711  4.0316   2
 -12  13  -2 51.3368  3.7962   1
  12 -13  -2 53.1206  3.7783   2
  13 -13   2 -1.5467  2.1913   2
 -13  13   2 3.31484 2.48907   1
 -13  13   2 -2.0122  2.4932   2
 -13  13  -2 -2.7122  2.4991   2
  13 -13  -2 -3.3151  2.2782   2
 -13  13  -2 2.68356 2.46886   1
 -14  13   2 -0.2592  2.3743   1
  14 -13   2 -0.1342  2.2777   2
 -14  13  -2 -1.1937  2.1871   1
  14 -13  -2 -0.7165  2.2875   2
  15 -13   2 0.12652 2.28446   2
 -15  13   2 2.05990 2.62147   1
  15 -13  -2 1.24031 2.38774   2
 -15  13  -2 3.63370 2.65004   1
  16 -13   2 -1.3284  2.2095   2
 -16  13   2 -4.5767  2.5126   1
  16 -13  -2 -1.3453  2.2728   2
 -16  13  -2 -1.5138  2.4769   1
 -17  13   2 0.04302 2.75236   1
  17 -13   2 0.84561 2.43734   2
 -17  13  -2 0.24798 2.74861   1
  17 -13  -2 -2.5478  2.3787   2
   0 -14   2 171.173   5.735   1
   0 -14  -2 180.376   5.890   1
   0  14   2 179.737   5.384   1
   0  14   2 181.451   6.104   2
   0 -14  -2 168.056   6.053   2
   0  14  -2 164.955   5.945   2
   0 -14   2 171.452   6.064   2
  -1 -14  -2 98.2124  3.9669   1
   1 -14   2 102.654   4.166   1
  -1  14   2 93.7995  4.2078   2
  -1 -14  -2 98.2441  4.1677   2
   1 -14   2 99.1960  4.3005   2
  -1  14   2 106.372   3.950   1
   1  14  -2 87.8980  4.0173   2
  -1  14  -2 92.4290  4.2305   2
   1  14   2 98.5565  4.1270   2
  -1  14  -2 101.229   3.820   1
   1 -14  -2 104.113   4.512   2
   1 -14  -2 96.2733  4.0163   1
  -1 -14   2 101.812   4.195   2
  -1 -14   2 95.8787  3.9506   1
  -2 -14  -2 11.8052  1.8498   2
  -2  14   2 13.6403  1.9311   1
  -2 -14  -2 10.6411  1.7383   1
   2 -14   2 10.6837  1.8141   1
   2  14  -2 14.4206  1.8110   2
   2 -14   2 10.1418  2.0392   2
  -2  14   2 11.2841  2.2094   2
  -2 -14   2 6.75315 1.64675   1
  -2  14  -2 9.78146 1.78486   1
   2  14   2 9.53441 1.69954   2
  -2  14  -2 10.0227  2.1162   2
   2 -14  -2 9.39043 2.13498   2
   2 -14  -2 9.23451 1.93938   1
  -2 -14   2 12.2081  1.9635   2
  -3 -14  -2 32.0975  2.2814   1
   3  14  -2 37.2418  2.3640   2
   3 -14   2 33.7152  2.8281   2
  -3 -14  -2 36.5010  2.5742   2
   3 -14   2 35.2862  2.6773   1
   3  14  -2 36.1671  2.4646   2
  -3  14   2 28.3076  2.5000   1
  -3  14   2 32.5903  2.7955   2
   3  14   2 32.2388  2.2106   2
   3 -14  -2 34.9364  2.9088   2
  -3 -14   2 35.5592  2.2949   1
  -3 -14   2 37.9327  2.5779   2
   3 -14  -2 33.0114  2.6572   1
   3  14   2 36.4979  2.4146   2
  -3  14  -2 34.6422  2.4785   1
  -3  14  -2 30.9551  2.7335   2
  -4  14   2 13.3201  2.1393   1
   4  14  -2 14.4768  1.5814   2
   4  14  -2 16.7490  1.5967   2
  -4  14   2 13.4229  2.2766   2
   4 -14   2 14.6043  2.1874   2
  -4 -14  -2 16.8771  1.8817   2
  -4 -14  -2 16.4721  1.7455   1
   4 -14   2 15.1550  2.0097   1
  -4  14  -2 14.6633  2.2854   2
  -4 -14   2 14.0759  1.8442   2
   4  14   2 17.1828  1.5998   2
  -4  14  -2 11.6513  2.0975   1
   4 -14  -2 17.1593  2.4018   2
   4  14   2 12.5448  1.5553   2
   4 -14  -2 10.0221  2.0441   1
  -4 -14   2 16.7035  1.6973   1
  -5  14   2 12.6593  2.1188   1
   5 -14   2 7.55253 2.19275   2
  -5 -14  -2 11.5806  1.7329   2
   5  14  -2 14.0945  1.3564   2
   5 -14   2 20.0599  2.3035   1
  -5 -14  -2 12.7253  1.5545   1
   5  14  -2 15.9228  1.3436   2
  -5  14   2 10.2450  2.2537   2
   5 -14  -2 13.3464  2.1858   1
  -5 -14   2 15.6914  1.8426   2
  -5 -14   2 13.0856  1.5313   1
   5  14   2 13.1937  1.3605   2
  -5  14  -2 16.5158  2.4148   2
   5  14   2 12.2025  1.3606   2
   5 -14  -2 10.5001  2.2835   2
  -5  14  -2 12.1772  2.1103   1
  -6 -14  -2 63.7653  2.6921   1
   6 -14   2 54.8094  3.4656   1
  -6  14   2 58.8864  3.7853   1
   6 -14   2 62.1402  3.9159   2
  -6  14   2 70.1559  4.1230   2
   6 -14  -2 72.5655  4.0101   2
   6 -14  -2 57.9235  3.3689   1
  -6 -14   2 62.7253  2.7074   1
  -6  14  -2 63.1343  3.8703   2
  -6  14  -2 63.8391  3.8701   1
   7 -14   2 52.5086  3.7627   2
   7 -14   2 49.6656  3.3080   1
  -7  14   2 48.4716  3.3936   1
  -7  14   2 50.6125  3.6814   2
  -7 -14  -2 49.9467  2.3910   1
   7 -14  -2 50.8245  3.3392   1
  -7  14  -2 52.1887  3.6775   2
   7 -14  -2 48.7055  3.6783   2
  -7 -14   2 49.9555  2.2982   1
  -7  14  -2 43.2203  3.3190   1
  -8 -14  -2 54.0764  2.3299   1
   8 -14   2 55.1966  3.7208   2
  -8  14   2 57.3633  3.8982   2
  -8  14   2 53.6089  3.5853   1
   8 -14   2 53.1847  3.3830   1
  -8 -14   2 55.5682  2.2208   1
   8 -14  -2 52.2663  3.6552   2
  -8  14  -2 53.8785  3.7243   2
  -8  14  -2 46.4878  3.5100   1
   8 -14  -2 48.0283  3.0939   1
  -9 -14  -2 3.09084 1.03840   1
  -9  14   2 1.56077 2.01828   1
  -9  14   2 1.19524 2.27765   2
   9 -14   2 3.13340 2.25314   2
   9 -14   2 3.58163 1.88575   1
  -9 -14   2 2.59773 0.93156   1
  -9  14  -2 3.66803 2.17218   1
   9 -14  -2 -0.9706  1.7870   1
   9 -14  -2 4.21530 2.34114   2
  -9  14  -2 0.88117 2.15168   2
  10 -14   2 5.05834 1.92543   1
  10 -14   2 5.16498 2.34301   2
 -10  14   2 5.36853 2.20792   1
 -10  14   2 6.51316 2.51242   2
  10 -14  -2 5.89972 2.59846   2
 -10  14  -2 6.29048 2.32731   1
 -10  14  -2 7.95805 2.56730   2
  10 -14  -2 7.37903 2.00521   1
 -11  14   2 2.72660 2.25880   1
  11 -14   2 5.38413 2.32671   2
 -11  14   2 1.62072 2.34147   2
  11 -14  -2 1.55602 2.40135   2
 -11  14  -2 6.49024 2.61192   2
 -11  14  -2 4.35720 2.45459   1
  12 -14   2 20.3359  3.0647   2
 -12  14   2 13.7865  2.7025   1
 -12  14   2 18.7845  3.2774   2
  12 -14  -2 19.3771  3.0727   2
 -12  14  -2 23.2218  3.2357   2
 -12  14  -2 18.7662  3.0311   1
  13 -14   2 2.95598 2.51525   2
 -13  14   2 -1.4644  2.3491   1
 -13  14   2 -1.8992  2.4559   2
 -13  14  -2 1.80042 2.66681   2
  13 -14  -2 3.38341 2.49024   2
 -13  14  -2 1.70440 2.52394   1
 -14  14   2 5.20777 2.64566   1
  14 -14   2 2.41348 2.52818   2
 -14  14  -2 7.46666 2.82950   1
  14 -14  -2 7.66625 2.66993   2
 -15  14   2 9.14505 2.71618   1
  15 -14   2 5.88592 2.64996   2
  15 -14  -2 11.5113  2.7700   2
 -15  14  -2 5.57928 2.79734   1
  16 -14   2 7.56495 2.66220   2
 -16  14   2 7.35206 2.93528   1
 -16  14  -2 7.10073 2.99155   1
  16 -14  -2 6.63225 2.70431   2
  17 -14   2 -0.3123  2.5159   2
 -17  14   2 -2.5086  2.6892   1
 -17  14  -2 4.04472 2.98745   1
  17 -14  -2 -0.8341  2.3414   2
   0 -15   2 -3.0780  1.5603   2
   0  15  -2 -0.6159  1.5157   2
   0 -15  -2 2.12748 1.73519   2
   0 -15   2 0.36729 1.57952   1
   0  15   2 0.50112 1.27243   1
   0 -15  -2 -2.3569  1.4842   1
   0  15   2 -1.6817  1.5358   2
  -1  15   2 18.0958  2.3614   2
   1 -15   2 20.1332  2.2716   2
   1  15  -2 16.0815  1.9785   2
  -1  15   2 19.9485  1.9866   1
  -1 -15  -2 16.3267  2.0601   1
   1 -15   2 17.1310  2.1447   1
  -1 -15  -2 16.0086  2.1145   2
  -1  15  -2 18.1298  2.0000   1
  -1 -15   2 22.0759  2.3905   2
  -1  15  -2 18.6622  2.2689   2
   1 -15  -2 19.5383  2.3251   2
   1 -15  -2 19.3582  2.0815   1
  -1 -15   2 18.2589  2.0414   1
   1  15   2 17.4609  2.1284   2
   2 -15   2 10.9320  2.1376   2
  -2  15   2 7.54662 2.04391   2
   2  15  -2 10.8945  1.8022   2
  -2  15   2 13.1523  1.9063   1
  -2 -15  -2 5.86247 1.68422   1
  -2 -15  -2 10.7684  1.9253   2
   2 -15   2 6.37981 1.97978   1
  -2 -15   2 8.91291 1.84146   2
  -2  15  -2 9.92466 2.20090   2
   2 -15  -2 10.8578  1.9381   1
   2  15   2 8.51211 1.79226   2
  -2 -15   2 9.36393 1.75093   1
  -2  15  -2 8.04197 1.84359   1
   2 -15  -2 7.80992 2.12664   2
   3 -15   2 -1.1455  1.7684   1
  -3  15   2 -0.1096  1.9440   2
   3  15  -2 -2.4311  1.3548   2
  -3 -15  -2 1.39860 1.50763   1
   3 -15   2 0.66401 1.90353   2
  -3  15   2 0.69778 1.73896   1
  -3 -15  -2 -0.5566  1.6498   2
  -3  15  -2 -1.3315  1.7474   2
   3 -15  -2 -1.7200  1.7569   1
  -3 -15   2 0.09497 1.65811   2
  -3  15  -2 0.15717 1.74309   1
  -3 -15   2 0.32235 1.43503   1
   3 -15  -2 -0.3818  1.9543   2
   3  15   2 -0.7084  1.5073   2
  -4  15   2 36.0980  2.7203   1
   4  15  -2 38.0158  2.3910   2
   4 -15   2 38.0091  3.1429   2
   4 -15   2 39.2898  2.9711   1
   4  15  -2 41.4474  2.3918   2
  -4 -15  -2 36.3645  2.6232   2
  -4  15   2 38.6662  3.0485   2
  -4 -15  -2 38.7434  2.4452   1
  -4  15  -2 38.9378  2.9061   1
   4  15   2 36.8711  2.4100   2
  -4 -15   2 37.0006  2.6165   2
  -4 -15   2 35.4713  2.3696   1
   4  15   2 36.8536  2.3749   2
  -4  15  -2 38.7549  3.1102   2
   4 -15  -2 42.5660  3.0209   1
   4 -15  -2 37.4802  3.1384   2
  -5  15   2 53.3867  3.5388   1
   5  15  -2 45.6619  2.2663   2
  -5 -15  -2 44.2000  2.5817   1
   5  15  -2 44.3445  2.2793   2
   5 -15   2 54.5888  3.6771   2
  -5  15   2 50.6048  3.5746   2
   5 -15   2 47.1634  3.2083   1
   5  15   2 44.2923  2.3023   2
   5  15   2 42.6496  2.2695   2
  -5  15  -2 40.8173  3.1228   1
  -5  15  -2 44.7206  3.3923   2
   5 -15  -2 47.4682  3.1792   1
  -5 -15   2 48.8497  2.5730   1
   5 -15  -2 46.8967  3.3986   2
   6 -15   2 96.8937  4.9096   2
   6  15  -2 101.202   2.952   2
  -6  15   2 106.097   4.998   2
  -6 -15  -2 95.3266  3.6728   1
  -6  15   2 95.4739  4.5185   1
   6 -15   2 100.538   4.418   1
   6  15   2 95.8520  2.9724   2
   6  15   2 97.2235  2.9956   2
  -6  15  -2 102.316   5.064   2
   6 -15  -2 100.068   4.921   2
   6 -15  -2 97.7573  4.4979   1
  -6 -15   2 93.9195  3.6043   1
  -6  15  -2 98.9872  4.5555   1
  -7  15   2 9.98871 2.30410   1
  -7  15   2 10.6126  2.4683   2
   7 -15   2 11.4409  2.5623   2
   7 -15   2 12.3727  2.3405   1
  -7 -15  -2 10.6885  1.5589   1
  -7  15  -2 10.2749  2.5471   1
  -7 -15   2 10.4769  1.5239   1
   7 -15  -2 12.1709  2.6496   2
  -7  15  -2 13.6285  2.5769   2
   7 -15  -2 12.7094  2.2889   1
  -8  15   2 26.0878  2.9468   1
  -8  15   2 20.9605  2.9785   2
  -8 -15  -2 23.3532  1.7611   1
   8 -15   2 18.8823  2.8319   2
   8 -15   2 21.5041  2.5566   1
  -8  15  -2 23.0606  2.9735   2
   8 -15  -2 17.5325  2.8256   2
   8 -15  -2 22.6012  2.5601   1
  -8  15  -2 14.7028  2.6197   1
  -8 -15   2 22.7338  1.6614   1
   9 -15   2 19.9510  2.4367   1
  -9 -15  -2 26.3608  1.6881   1
   9 -15   2 25.6938  3.0951   2
  -9  15   2 24.0622  2.9863   1
  -9  15   2 23.7208  3.0813   2
  -9  15  -2 23.0322  3.0486   2
  -9 -15   2 25.9072  1.7865   1
   9 -15  -2 26.5438  2.6043   1
  -9  15  -2 23.5058  3.0095   1
   9 -15  -2 18.9076  3.1263   2
 -10 -15  -2 14.0765  1.3487   1
  10 -15   2 11.5321  2.2156   1
 -10  15   2 12.8296  2.5909   1
  10 -15   2 13.3919  2.8832   2
 -10  15   2 14.6061  2.8405   2
  10 -15  -2 14.3069  2.2194   1
 -10 -15   2 13.0615  1.2654   1
  10 -15  -2 17.0063  2.8227   2
 -10  15  -2 14.2254  2.8658   2
 -10  15  -2 9.03267 2.51106   1
  11 -15   2 5.25182 2.63480   2
 -11  15   2 0.47289 2.24553   1
 -11  15   2 1.86832 2.46758   2
 -11  15  -2 4.52279 2.61678   2
  11 -15  -2 3.60892 2.41479   2
 -11  15  -2 1.98522 2.50399   1
 -12  15   2 22.7222  3.3327   2
 -12  15   2 24.5166  3.2961   1
  12 -15   2 22.6985  3.3090   2
 -12  15  -2 16.5056  3.2123   2
 -12  15  -2 16.8853  3.0299   1
  12 -15  -2 22.2842  3.1502   2
  13 -15   2 1.37467 2.41220   2
 -13  15   2 0.36789 2.62416   1
 -13  15   2 2.85134 2.74696   2
 -13  15  -2 -0.4330  2.5997   1
  13 -15  -2 6.99040 2.54577   2
 -13  15  -2 5.57315 3.04196   2
 -14  15   2 10.0172  2.9510   1
  14 -15   2 4.15767 2.65125   2
 -14  15  -2 4.86177 2.86924   1
  14 -15  -2 10.9207  2.9428   2
  15 -15   2 1.25595 2.52636   2
 -15  15   2 -0.7662  2.5520   1
  15 -15  -2 2.94604 2.62599   2
 -15  15  -2 4.03889 2.64207   1
  16 -15   2 -0.8994  2.5364   2
 -16  15   2 0.53917 2.84038   1
 -16  15  -2 -1.4606  2.6778   1
  16 -15  -2 -0.4007  2.5156   2
  17 -15   2 6.00295 2.77172   2
 -17  15   2 5.56477 3.02787   1
 -17  15  -2 2.00685 2.97667   1
  17 -15  -2 6.31418 2.73024   2
   0  16  -2 45.3340  3.1788   2
   0  16   2 47.8426  2.7021   1
   0 -16   2 54.2904  3.3623   2
   0 -16  -2 49.1642  3.2603   1
   0  16   2 44.6910  3.1708   2
   0 -16  -2 41.7653  3.1123   2
   0 -16   2 49.7535  3.2271   1
   1 -16   2 18.9103  2.4031   2
  -1  16   2 19.8645  2.4110   2
   1 -16   2 22.6035  2.2945   1
  -1  16   2 19.4212  2.0981   1
   1  16  -2 18.6003  2.3142   2
  -1 -16  -2 22.9764  2.2889   1
  -1 -16  -2 24.5320  2.4532   2
  -1 -16   2 23.2639  2.2838   1
   1 -16  -2 19.1537  2.5304   2
  -1  16  -2 26.3623  2.5898   2
  -1 -16   2 25.3475  2.4957   2
   1  16   2 24.7132  2.3117   2
   1 -16  -2 20.9178  2.4226   1
  -1  16  -2 23.1014  2.1146   1
   2 -16   2 14.1888  2.2717   1
  -2  16   2 15.7228  2.4999   2
   2  16  -2 16.6649  2.0768   2
  -2 -16  -2 18.9506  2.2453   2
  -2 -16  -2 16.3563  2.0954   1
  -2  16   2 13.8270  2.0036   1
   2 -16   2 10.2495  2.2773   2
   2 -16  -2 15.1368  2.3779   2
  -2 -16   2 14.3421  2.0134   1
   2 -16  -2 13.5671  2.1473   1
  -2  16  -2 13.5649  2.4382   2
   2  16   2 14.4498  2.0562   2
  -2 -16   2 16.6241  2.1736   2
  -2  16  -2 15.7543  2.1230   1
  -3  16   2 15.9016  2.4892   2
  -3 -16  -2 25.7639  2.3666   2
   3 -16   2 24.2762  2.7087   2
  -3 -16  -2 20.0246  2.1149   1
   3  16  -2 20.0442  2.0538   2
  -3  16   2 23.9320  2.4747   1
   3 -16   2 23.0147  2.4170   1
   3  16   2 20.8222  2.1076   2
   3 -16  -2 20.3132  2.6884   2
  -3 -16   2 19.1826  2.3571   2
  -3  16  -2 24.3822  2.4448   1
  -3 -16   2 20.4623  2.1235   1
  -3  16  -2 21.1532  2.6458   2
   3 -16  -2 23.2770  2.5824   1
  -4 -16  -2 37.3366  2.5728   1
   4 -16   2 38.0922  3.0269   1
  -4 -16  -2 38.8598  2.8153   2
  -4  16   2 35.5459  2.9520   1
   4  16  -2 37.2753  2.4651   2
   4 -16   2 36.7948  3.2057   2
  -4  16   2 31.1639  3.0447   2
   4 -16  -2 35.4082  2.9729   1
   4  16   2 41.3179  2.6243   2
  -4 -16   2 36.4152  2.4868   1
   4 -16  -2 42.6270  3.3031   2
  -4  16  -2 35.4668  2.9231   1
  -4 -16   2 36.8628  2.7405   2
   5 -16   2 38.8796  2.9637   1
   5  16  -2 37.5769  2.2846   2
   5  16  -2 44.6434  2.3074   2
   5 -16   2 36.4177  3.3018   2
  -5  16   2 39.1947  3.2894   2
  -5 -16  -2 39.2271  2.5979   1
  -5  16   2 40.5114  3.1877   1
  -5  16  -2 39.6719  3.3436   2
   5  16   2 42.4699  2.3283   2
  -5 -16   2 42.3301  2.6497   1
   5 -16  -2 42.2738  3.1548   1
   5 -16  -2 41.0949  3.4186   2
  -5  16  -2 36.3136  3.1026   1
   5  16   2 39.7011  2.2825   2
   6  16  -2 5.09046 0.94056   2
   6  16  -2 4.58669 0.98016   2
  -6  16   2 8.32977 2.25770   1
   6 -16   2 7.05817 2.03940   1
  -6 -16  -2 6.11677 1.58162   1
   6 -16   2 0.72940 2.35166   2
  -6  16   2 4.62690 2.36537   2
  -6  16  -2 2.48319 2.26286   2
  -6 -16   2 5.72498 1.61392   1
   6 -16  -2 -0.6362  2.2374   2
   6  16   2 5.33995 0.99580   2
  -6  16  -2 3.99462 2.14057   1
   6  16   2 5.02761 1.07084   2
   6 -16  -2 6.40793 2.03953   1
   7 -16   2 40.0801  3.4963   2
  -7  16   2 40.9908  3.4160   1
  -7  16   2 45.6954  3.6237   2
  -7 -16  -2 38.6957  2.5527   1
   7 -16   2 47.3909  3.2924   1
   7 -16  -2 44.9379  3.6976   2
  -7 -16   2 38.6714  2.4435   1
  -7  16  -2 42.5646  3.5726   2
   7 -16  -2 41.6735  3.1969   1
  -7  16  -2 41.0446  3.4521   1
  -8  16   2 24.6939  3.0965   1
  -8 -16  -2 27.0819  1.9928   1
   8 -16   2 23.3430  2.7482   1
  -8  16   2 18.3663  2.9980   2
   8 -16   2 24.1192  3.1082   2
  -8  16  -2 27.7866  3.1815   2
   8 -16  -2 20.5728  3.0241   2
   8 -16  -2 27.0222  2.6576   1
  -8 -16   2 26.3701  1.9195   1
  -8  16  -2 17.3305  2.7527   1
   9 -16   2 24.6699  2.6536   1
  -9 -16  -2 23.1441  1.8381   1
   9 -16   2 24.5600  3.3864   2
  -9  16   2 24.5229  3.1121   2
  -9  16   2 19.9934  3.0556   1
   9 -16  -2 25.3184  3.2157   2
  -9 -16   2 23.1711  1.8166   1
  -9  16  -2 19.9008  3.1171   1
   9 -16  -2 24.9723  2.6897   1
  -9  16  -2 25.2432  3.1492   2
 -10  16   2 -1.9165  2.3853   1
  10 -16   2 1.48516 1.90306   1
  10 -16   2 5.06497 2.53508   2
 -10 -16  -2 0.57991 1.29525   1
 -10  16   2 -0.3264  2.5674   2
 -10  16  -2 0.75596 2.52497   2
  10 -16  -2 2.75063 1.96420   1
 -10  16  -2 -0.4122  2.4296   1
  10 -16  -2 3.69625 2.49621   2
 -10 -16   2 1.54574 1.25798   1
 -11  16   2 20.7020  3.2837   2
 -11  16   2 19.0271  3.1382   1
  11 -16   2 17.7262  3.0056   2
 -11  16  -2 17.3393  3.1021   1
 -11  16  -2 23.6133  3.2581   2
  11 -16  -2 16.9842  3.0102   2
  12 -16   2 6.00846 2.79732   2
 -12  16   2 2.79646 2.65502   1
 -12  16   2 5.15461 2.97324   2
 -12  16  -2 3.19865 2.72569   1
 -12  16  -2 0.37825 2.59932   2
  12 -16  -2 6.82066 2.82324   2
  13 -16   2 1.84719 2.52410   2
 -13  16   2 -0.3519  2.5954   1
 -13  16   2 2.69443 2.70543   2
 -13  16  -2 0.64820 2.74404   2
  13 -16  -2 2.13218 2.64131   2
 -13  16  -2 -3.7366  2.5619   1
  14 -16   2 1.51780 2.75900   2
 -14  16   2 6.06040 2.96714   1
  14 -16  -2 5.31417 2.88740   2
 -14  16  -2 7.33464 2.96482   1
 -15  16   2 0.61517 2.83124   1
  15 -16   2 1.78796 2.73158   2
 -15  16  -2 6.84905 3.03117   1
  15 -16  -2 -2.9049  2.5569   2
  16 -16   2 0.32846 2.63528   2
 -16  16   2 -1.7092  2.9121   1
  16 -16  -2 -0.8415  2.6767   2
 -16  16  -2 0.87686 2.99102   1
   0 -17   2 73.1124  4.1145   2
   0  17   2 82.7319  4.2486   2
   0 -17   2 74.9000  3.9905   1
   0 -17  -2 74.7757  4.1725   2
   0 -17  -2 83.4145  4.0811   1
   0  17   2 81.7215  3.4114   1
   0  17  -2 73.3507  4.1880   2
  -1 -17  -2 45.1447  3.3925   2
  -1  17   2 42.9419  2.7559   1
  -1 -17  -2 46.6056  3.2147   1
   1  17  -2 45.9560  3.1023   2
  -1  17   2 45.4728  3.2230   2
   1 -17   2 40.4864  3.1202   1
   1 -17   2 40.9723  3.2398   2
  -1 -17   2 46.4381  3.2344   1
   1 -17  -2 41.3284  3.3505   2
   1  17   2 48.6305  3.3628   2
   1 -17  -2 48.3937  3.2835   1
  -1 -17   2 48.3386  3.2716   2
  -1  17  -2 52.2828  3.5232   2
  -2 -17  -2 7.79615 1.98976   1
   2 -17   2 15.8428  2.5518   2
   2  17  -2 10.5306  2.0478   2
  -2 -17  -2 12.2909  2.3807   2
  -2  17   2 8.38573 2.27168   2
  -2  17   2 10.1641  1.9818   1
   2 -17   2 10.8028  2.3486   1
   2 -17  -2 13.9890  2.6030   2
   2  17   2 8.14973 2.01012   2
  -2  17  -2 14.8644  2.6186   2
  -2 -17   2 11.3407  2.3223   2
  -2 -17   2 12.7810  2.0449   1
   2 -17  -2 10.5168  2.3162   1
  -2  17  -2 9.98138 2.05930   1
  -3 -17  -2 27.9315  2.4251   1
  -3  17   2 33.2611  2.7353   1
   3  17  -2 27.8090  2.3404   2
  -3  17   2 23.8516  2.8474   2
   3 -17   2 21.4167  2.6695   1
   3 -17   2 28.3474  2.9878   2
  -3 -17  -2 28.2160  2.7477   2
   3 -17  -2 25.5664  2.6590   1
  -3  17  -2 30.8827  2.9959   2
   3  17   2 27.0780  2.4524   2
  -3 -17   2 25.4916  2.3433   1
  -3  17  -2 30.0337  2.6852   1
  -3 -17   2 28.7231  2.7359   2
   3 -17  -2 25.7389  2.9770   2
  -4  17   2 53.2581  3.6760   1
   4 -17   2 61.0863  3.8278   1
  -4  17   2 52.8043  3.7320   2
  -4 -17  -2 54.5426  3.2430   1
   4 -17   2 53.8189  3.7599   2
   4  17  -2 55.2858  3.0550   2
   4 -17  -2 57.9571  4.0258   2
  -4  17  -2 57.0714  3.7423   1
   4 -17  -2 61.7658  3.7423   1
  -4  17  -2 58.7142  3.9691   2
  -4 -17   2 56.6825  3.1312   1
   4  17   2 59.4580  3.0659   2
  -5  17   2 16.9692  2.6651   1
  -5  17   2 19.7857  2.8114   2
   5 -17   2 16.4888  2.4547   1
  -5 -17  -2 18.8942  2.0963   1
   5 -17   2 20.6996  2.8821   2
   5  17  -2 18.8936  1.7716   2
   5 -17  -2 22.1002  2.5767   1
   5 -17  -2 21.1514  3.0848   2
  -5  17  -2 18.6392  2.7311   2
  -5 -17   2 16.9859  2.0539   1
  -5  17  -2 19.7573  2.7648   1
   5  17   2 17.8526  1.7961   2
   6 -17   2 11.1701  2.5059   1
   6 -17   2 9.65048 2.65211   2
   6  17  -2 14.4053  1.2762   2
   6  17  -2 12.6090  1.2892   2
  -6  17   2 10.6803  2.6550   2
  -6 -17  -2 12.6837  1.9100   1
  -6  17   2 13.3672  2.4534   1
   6  17   2 17.3405  1.3523   2
   6  17   2 12.5121  1.3316   2
  -6  17  -2 11.6866  2.6888   2
  -6  17  -2 16.7397  2.5431   1
   6 -17  -2 12.8003  2.5309   1
  -6 -17   2 11.7043  1.8765   1
   6 -17  -2 14.4389  2.9113   2
  -7  17   2 136.520   6.025   1
   7 -17   2 136.397   6.247   2
  -7 -17  -2 141.140   4.931   1
   7 -17   2 150.971   5.905   1
  -7  17   2 142.656   6.340   2
   7 -17  -2 151.060   6.483   2
  -7  17  -2 136.546   6.352   2
  -7 -17   2 144.023   4.968   1
  -7  17  -2 150.240   6.258   1
   7 -17  -2 148.522   5.982   1
  -8 -17  -2 36.2768  2.4765   1
  -8  17   2 39.2654  3.6031   1
   8 -17   2 43.0850  3.3829   1
   8 -17   2 46.0061  3.9948   2
   8 -17  -2 37.6865  3.6428   2
  -8  17  -2 35.6502  3.3299   1
   8 -17  -2 39.9679  3.3405   1
  -8 -17   2 35.8428  2.4829   1
  -8  17  -2 35.8158  3.7334   2
   9 -17   2 25.6411  2.8462   1
  -9  17   2 23.0097  3.0583   1
   9 -17   2 26.8847  3.5651   2
  -9  17   2 32.1356  3.4002   2
  -9 -17  -2 25.6687  2.0836   1
  -9  17  -2 32.6493  3.4963   1
  -9 -17   2 28.9425  2.1400   1
  -9  17  -2 30.2292  3.6440   2
   9 -17  -2 29.9404  2.9534   1
   9 -17  -2 30.5289  3.4601   2
  10 -17   2 12.7207  2.9194   2
  10 -17   2 11.4066  2.3316   1
 -10  17   2 9.81240 2.89081   2
 -10  17   2 15.2196  3.0702   1
 -10 -17  -2 13.6933  1.7094   1
  10 -17  -2 10.7907  3.1104   2
 -10  17  -2 13.8139  3.0911   2
 -10  17  -2 11.2775  2.9052   1
 -10 -17   2 12.8113  1.6154   1
  10 -17  -2 12.1544  2.3476   1
 -11  17   2 -0.0485  2.5804   1
  11 -17   2 -0.0718  2.6283   2
 -11 -17  -2 -2.0483  1.3237   1
 -11  17   2 0.56317 2.76968   2
 -11  17  -2 -2.5861  2.5933   1
 -11  17  -2 0.62776 2.77414   2
 -11 -17   2 -0.7972  1.3050   1
  11 -17  -2 5.72337 2.88422   2
  12 -17   2 -1.2522  2.5000   2
 -12  17   2 -0.4416  2.6497   1
 -12  17   2 -4.0902  2.5377   2
 -12  17  -2 2.22629 2.85572   1
 -12  17  -2 -1.3733  2.7562   2
  12 -17  -2 2.99710 2.59583   2
 -13  17   2 5.78279 2.94687   1
 -13  17   2 7.29847 3.06797   2
  13 -17   2 -3.5029  2.4240   2
 -13  17  -2 1.14280 2.65559   1
  13 -17  -2 -1.5233  2.7057   2
 -13  17  -2 -3.4070  2.7363   2
 -14  17   2 8.10174 3.11526   1
  14 -17   2 11.7328  3.2133   2
 -14  17  -2 14.2574  3.3632   1
  14 -17  -2 10.8779  2.9405   2
 -15  17   2 -1.2959  2.9150   1
  15 -17   2 -1.3881  2.7589   2
 -15  17  -2 -3.1941  2.6252   1
  15 -17  -2 -1.6903  2.6929   2
 -16  17   2 4.82015 3.26146   1
  16 -17   2 -0.7726  2.7719   2
 -16  17  -2 0.83572 3.09490   1
  16 -17  -2 5.59953 3.00345   2
   0 -18   2 59.8555  3.7700   1
   0  18  -2 62.0829  3.9544   2
   0 -18  -2 66.3806  3.6737   1
   0 -18   2 62.2495  3.9734   2
   0 -18  -2 60.5125  4.0332   2
   0  18   2 63.6917  3.7963   2
  -1  18   2 21.6516  2.2676   1
  -1 -18  -2 21.7811  2.7118   2
  -1  18   2 27.8670  2.9336   2
  -1 -18  -2 21.4954  2.4690   1
   1 -18   2 21.0008  2.4775   1
   1  18  -2 23.2380  2.6241   2
   1 -18   2 21.9302  2.9829   2
  -1 -18   2 25.2823  2.8806   2
   1 -18  -2 23.2570  3.0342   2
   1  18   2 22.7043  2.6236   2
  -1 -18   2 23.6912  2.5583   1
  -1  18  -2 24.9770  2.7727   2
   1 -18  -2 23.1853  2.6505   1
  -2  18   2 271.274   9.402   2
   2 -18   2 299.819   9.723   2
  -2  18   2 287.916   8.717   1
   2 -18   2 287.549   9.177   1
   2  18  -2 273.621   8.909   2
  -2 -18  -2 285.243   9.227   2
  -2 -18  -2 278.235   8.821   1
   2 -18  -2 282.750   9.139   1
  -2 -18   2 287.989   9.236   2
  -2  18  -2 284.091   8.661   1
  -2  18  -2 278.267   9.383   2
   2  18   2 273.433   8.868   2
   2 -18  -2 276.176   9.469   2
  -2 -18   2 277.247   8.711   1
  -3 -18  -2 17.0917  2.5558   2
  -3 -18  -2 15.5260  2.1899   1
  -3  18   2 19.4506  2.8625   2
   3 -18   2 13.8794  2.5390   1
  -3  18   2 19.0470  2.4448   1
   3 -18   2 13.0777  2.6974   2
   3  18  -2 16.4094  2.1168   2
  -3 -18   2 15.0248  2.1629   1
   3 -18  -2 16.5606  2.4490   1
   3  18   2 15.7966  2.1322   2
  -3  18  -2 16.6543  2.6717   2
   3 -18  -2 13.5013  2.6600   2
  -3  18  -2 15.8664  2.3756   1
  -4  18   2 -0.8885  2.3159   2
  -4  18   2 9.09950 2.36229   1
   4  18  -2 2.28018 1.68842   2
   4 -18   2 -0.8784  2.1582   2
  -4 -18  -2 3.66846 1.77375   1
   4 -18   2 4.19370 2.08233   1
  -4  18  -2 3.70149 2.16941   1
   4  18   2 1.12101 1.68196   2
   4 -18  -2 5.53394 2.38140   1
  -4 -18   2 6.52667 1.82247   1
  -4  18  -2 3.06061 2.26858   2
   4 -18  -2 -0.9708  2.2302   2
  -5  18   2 5.33769 2.50518   2
   5 -18   2 4.55890 2.66899   2
   5 -18   2 2.61722 2.25039   1
  -5  18   2 9.12296 2.46983   1
  -5 -18  -2 6.42355 1.93138   1
   5  18  -2 6.36813 1.56063   2
   5 -18  -2 1.42671 2.04805   1
   5 -18  -2 5.32462 2.51294   2
  -5  18  -2 6.94308 2.48738   1
  -5  18  -2 5.87850 2.43559   2
  -5 -18   2 4.66495 1.82309   1
   5  18   2 6.86410 1.58728   2
  -6  18   2 6.50542 2.33590   1
  -6 -18  -2 3.92273 1.77401   1
  -6  18   2 4.63236 2.51133   2
   6 -18   2 3.35228 2.42846   2
   6 -18   2 6.59310 2.45202   1
   6  18  -2 5.63464 1.25551   2
  -6  18  -2 5.40206 2.48672   1
   6  18   2 5.09392 1.29600   2
  -6 -18   2 4.68555 1.79057   1
   6 -18  -2 8.53192 2.29042   1
   6 -18  -2 4.36366 2.51850   2
  -6  18  -2 8.67816 2.67573   2
  -7 -18  -2 15.6188  2.1020   1
   7 -18   2 19.8514  2.6268   1
  -7  18   2 17.8359  2.9125   1
   7 -18   2 15.7026  3.0421   2
  -7  18   2 18.9611  3.0785   2
  -7  18  -2 13.5970  2.9141   2
  -7  18  -2 17.1749  2.9285   1
  -7 -18   2 17.1521  2.0063   1
   7 -18  -2 14.1235  2.5346   1
   7 -18  -2 10.2653  2.8535   2
  -8  18   2 12.7847  2.7265   1
  -8  18   2 9.23177 2.85052   2
   8 -18   2 13.6989  2.9595   2
  -8 -18  -2 10.0975  1.9053   1
   8 -18   2 10.6227  2.5281   1
  -8  18  -2 8.14602 2.76420   1
   8 -18  -2 9.19465 2.58170   1
  -8  18  -2 12.3825  2.8840   2
  -8 -18   2 9.66617 1.80700   1
   8 -18  -2 7.62951 2.79876   2
  -9 -18  -2 11.7492  1.9336   1
   9 -18   2 13.3865  2.5829   1
  -9  18   2 14.0339  3.1017   2
   9 -18   2 19.3040  3.1652   2
  -9  18   2 14.0098  3.0008   1
   9 -18  -2 17.4885  3.3177   2
  -9 -18   2 14.5573  1.9500   1
  -9  18  -2 18.9100  3.1815   1
   9 -18  -2 14.3489  2.6018   1
  -9  18  -2 14.0588  2.9782   2
  10 -18   2 9.44105 2.44060   1
 -10  18   2 8.23628 2.97332   2
 -10 -18  -2 9.51111 1.75966   1
 -10  18   2 15.0112  2.9320   1
  10 -18   2 6.68455 2.84638   2
 -10  18  -2 10.4306  3.0184   2
  10 -18  -2 6.77989 2.87572   2
 -10  18  -2 10.3050  2.7708   1
 -10 -18   2 14.2376  1.8472   1
  10 -18  -2 7.10901 2.38040   1
  11 -18   2 7.01180 2.91864   2
 -11 -18  -2 2.49031 1.58807   1
 -11  18   2 -0.4433  2.7950   2
 -11  18   2 0.69532 2.72994   1
  11 -18  -2 0.88175 2.74875   2
 -11  18  -2 1.41525 2.92246   2
 -11 -18   2 -1.0652  1.4748   1
 -11  18  -2 0.53260 2.78766   1
  12 -18   2 2.59094 2.65964   2
 -12  18   2 0.51674 2.73891   2
 -12  18   2 -1.4878  2.4874   1
 -12  18  -2 -4.5463  2.8724   2
  12 -18  -2 1.16645 2.65513   2
 -12  18  -2 1.18156 2.84504   1
 -13  18   2 4.26174 3.14184   2
 -13  18   2 0.32507 2.82217   1
  13 -18   2 3.44244 3.00171   2
 -13  18  -2 -0.2315  2.8677   1
  13 -18  -2 0.94313 2.87876   2
 -13  18  -2 5.55978 3.11849   2
 -14  18   2 4.57404 2.89173   1
  14 -18   2 -0.1912  2.6909   2
  14 -18  -2 -0.4007  2.6791   2
 -14  18  -2 -2.2241  2.9508   1
  15 -18   2 6.47833 3.12775   2
 -15  18   2 -5.3187  2.8808   1
 -15  18  -2 -0.5263  3.0529   1
  15 -18  -2 5.69314 3.08787   2
   0 -19  -2 5.74284 2.39818   2
   0 -19   2 4.82259 2.08693   1
   0 -19   2 7.49851 2.54224   2
   0 -19  -2 4.99348 2.19990   1
   0  19  -2 2.42044 2.23972   2
   0  19   2 1.05856 2.00482   2
   1  19  -2 3.19807 2.12708   2
  -1  19   2 5.48455 2.16506   2
  -1 -19  -2 1.07808 2.01706   1
   1 -19   2 1.45999 2.10358   1
   1 -19   2 0.28266 2.21029   2
  -1  19   2 0.01381 1.68461   1
  -1 -19  -2 0.79629 2.12158   2
  -1 -19   2 -2.3675  2.1711   2
   1 -19  -2 0.93120 1.91157   1
  -1  19  -2 1.00795 2.02751   2
   1 -19  -2 0.19691 2.29238   2
   1  19   2 2.49012 2.09871   2
  -1 -19   2 -1.1225  1.9002   1
  -2  19   2 33.8800  2.6453   1
   2  19  -2 23.4974  2.6019   2
   2 -19   2 23.5583  3.0595   2
  -2  19   2 34.7443  3.3435   2
   2 -19   2 27.2264  2.7916   1
  -2 -19  -2 24.9006  2.8506   2
  -2 -19  -2 28.8274  2.6630   1
  -2 -19   2 35.5132  2.8263   1
  -2  19  -2 29.0748  3.1119   2
   2  19   2 32.1962  2.8165   2
  -2 -19   2 30.4421  3.0948   2
   2 -19  -2 28.4903  2.8465   1
  -2  19  -2 34.7053  2.7292   1
   2 -19  -2 32.5309  3.2862   2
  -3 -19  -2 -3.3929  1.8116   1
   3  19  -2 2.12379 1.79157   2
  -3  19   2 -1.1119  2.1389   2
   3 -19   2 1.97005 2.17854   1
  -3  19   2 -3.8202  1.8993   1
   3 -19   2 -1.1687  2.2899   2
  -3 -19   2 -1.2025  1.8456   1
   3 -19  -2 -3.4220  1.9088   1
   3  19   2 -1.9927  1.7315   2
  -3  19  -2 -3.8433  1.9134   1
   3 -19  -2 -0.3438  2.4806   2
  -3  19  -2 3.27122 2.26907   2
   4 -19   2 7.65828 2.68034   2
   4 -19   2 14.6607  2.5163   1
  -4  19   2 19.7324  2.6710   1
  -4 -19  -2 16.3748  2.3596   1
  -4  19   2 11.9738  2.6702   2
   4  19  -2 11.6760  2.1018   2
   4  19   2 10.3019  1.9891   2
  -4  19  -2 13.2393  2.8175   2
  -4  19  -2 16.2467  2.5428   1
   4 -19  -2 13.7335  2.5009   1
   4 -19  -2 13.8609  2.8443   2
  -4 -19   2 14.1929  2.2821   1
   5 -19   2 12.1301  3.0033   2
  -5  19   2 8.42192 2.58105   1
  -5  19   2 10.1828  2.6999   2
   5 -19   2 9.86587 2.62846   1
   5  19  -2 11.4165  1.7689   2
  -5 -19  -2 10.8373  2.0579   1
   5  19   2 8.88280 1.70952   2
  -5 -19   2 9.26042 1.97240   1
  -5  19  -2 3.25769 2.57188   2
   5 -19  -2 4.55349 2.64595   2
   5 -19  -2 12.1838  2.6631   1
  -5  19  -2 8.05853 2.57699   1
   6 -19   2 46.7095  4.1038   2
  -6 -19  -2 41.4935  2.8981   1
   6  19  -2 44.5150  2.2298   2
  -6  19   2 48.2969  3.8971   2
   6 -19   2 45.8346  3.6631   1
  -6  19   2 45.8521  3.6421   1
  -6 -19   2 48.1814  3.0572   1
   6  19   2 38.0116  2.2090   2
  -6  19  -2 42.9386  3.6239   1
  -6  19  -2 43.9513  3.9868   2
   6 -19  -2 48.5423  3.8884   2
   6 -19  -2 41.4471  3.5000   1
  -7 -19  -2 38.7388  2.7077   1
  -7  19   2 36.9269  3.7615   2
   7 -19   2 40.2639  3.8837   2
   7 -19   2 40.5063  3.5062   1
  -7  19   2 35.0099  3.4055   1
  -7  19  -2 41.2837  3.6569   1
   7 -19  -2 38.1642  3.7329   2
  -7 -19   2 36.6691  2.6540   1
  -7  19  -2 36.0370  3.9019   2
   7 -19  -2 32.7014  3.4234   1
   8 -19   2 36.7246  3.7944   2
   8 -19   2 37.7713  3.4380   1
  -8  19   2 32.8198  3.4251   1
  -8 -19  -2 31.5116  2.5487   1
  -8  19   2 36.1447  3.7934   2
   8 -19  -2 36.1246  3.4991   1
  -8  19  -2 32.8567  3.7598   2
   8 -19  -2 32.9085  3.7009   2
  -8  19  -2 36.7720  3.6203   1
  -8 -19   2 32.5972  2.5483   1
  -9  19   2 5.70641 2.93776   1
  -9  19   2 9.21392 3.01584   2
  -9 -19  -2 7.59480 1.91857   1
   9 -19   2 10.1145  2.5940   1
   9 -19   2 9.91094 3.03275   2
   9 -19  -2 12.9130  2.6506   1
  -9 -19   2 13.4480  2.0066   1
   9 -19  -2 12.9122  3.3188   2
  -9  19  -2 8.64059 2.94464   2
  -9  19  -2 14.1406  3.1673   1
 -10  19   2 12.9799  3.2117   2
 -10 -19  -2 21.9964  2.1940   1
  10 -19   2 19.3563  2.8652   1
 -10  19   2 16.5674  3.3207   1
  10 -19   2 14.2547  3.2393   2
  10 -19  -2 18.4418  3.3747   2
 -10  19  -2 18.3256  3.1092   1
 -10 -19   2 17.2363  2.0866   1
  10 -19  -2 16.5280  2.8045   1
 -10  19  -2 23.2354  3.5763   2
 -11 -19  -2 0.49177 1.70644   1
  11 -19   2 2.57164 2.78698   2
 -11  19   2 -1.7825  2.7621   1
 -11  19   2 -4.5464  2.4405   2
 -11  19  -2 -1.8545  2.7712   1
 -11  19  -2 -0.2228  2.9931   2
  11 -19  -2 3.63890 3.03352   2
 -11 -19   2 -1.1109  1.6137   1
  12 -19   2 0.26715 2.89655   2
 -12  19   2 2.27365 3.05413   2
 -12  19   2 -1.7680  2.8741   1
  12 -19  -2 3.73329 3.09474   2
 -12  19  -2 1.09899 2.71654   1
 -12  19  -2 -0.2159  2.8377   2
 -13  19   2 6.67186 3.48084   2
  13 -19   2 12.1079  3.4115   2
 -13  19   2 7.01484 2.94782   1
 -13  19  -2 5.08857 3.44338   2
  13 -19  -2 4.96879 3.22683   2
 -13  19  -2 4.78569 3.19449   1
 -14  19   2 3.51474 3.16310   1
  14 -19   2 5.19858 3.32546   2
  14 -19  -2 10.8669  3.2099   2
 -14  19  -2 3.09615 2.97819   1
   0  20   2 -4.1045  2.1035   2
   0  20  -2 0.19405 2.22296   2
   0 -20   2 -0.9647  2.1330   2
   0 -20  -2 -1.7260  2.0588   1
   0 -20  -2 1.12127 2.48799   2
   0 -20   2 -1.0995  1.8295   1
  -1 -20  -2 9.49481 2.31918   1
   1  20  -2 11.6389  2.4292   2
  -1  20   2 12.1536  2.4499   2
   1 -20   2 10.1684  2.6231   2
   1 -20   2 8.01520 2.36453   1
  -1 -20  -2 8.86016 2.49438   2
  -1 -20   2 8.39616 2.26641   1
   1  20   2 7.85596 2.35846   2
   1 -20  -2 2.91605 2.45558   2
  -1 -20   2 13.3657  2.4797   2
  -1  20  -2 8.31686 2.62714   2
   1 -20  -2 7.29757 2.33791   1
  -2 -20  -2 28.2774  2.7415   1
   2 -20   2 27.7728  3.4151   2
  -2  20   2 30.3963  2.5863   1
   2 -20   2 29.6100  3.1077   1
   2  20  -2 23.8544  2.6677   2
  -2  20   2 24.1525  3.1637   2
   2 -20  -2 28.6707  3.0505   1
   2 -20  -2 19.9673  3.0698   2
   2  20   2 24.6279  2.6494   2
  -2  20  -2 31.4921  3.3330   2
  -2 -20   2 27.3537  2.7511   1
   3 -20   2 30.2613  3.3513   2
  -3  20   2 29.3322  2.8846   1
  -3  20   2 26.3608  3.2279   2
   3  20  -2 35.5017  2.8241   2
   3 -20   2 34.5181  3.3178   1
  -3 -20  -2 30.6717  2.9223   1
   3 -20  -2 30.4589  3.0829   1
   3 -20  -2 31.5873  3.5158   2
  -3  20  -2 30.0166  3.3216   2
   3  20   2 31.7642  2.6976   2
  -3 -20   2 32.1670  2.8279   1
  -3  20  -2 35.5642  3.0885   1
  -4  20   2 16.6861  2.9254   2
   4  20  -2 14.6862  2.1981   2
   4 -20   2 8.62953 2.57371   1
  -4  20   2 15.3282  2.6037   1
   4 -20   2 14.5740  2.9602   2
  -4 -20  -2 9.99192 2.27071   1
  -4  20  -2 11.6234  2.5053   1
   4  20   2 12.1688  2.0597   2
   4 -20  -2 13.6047  2.8707   2
   4 -20  -2 11.9366  2.7055   1
  -4  20  -2 4.87716 2.76769   2
  -4 -20   2 10.2901  2.1863   1
  -5  20   2 20.6620  3.2055   2
   5 -20   2 26.7123  3.1631   1
  -5  20   2 25.5343  3.1186   1
   5  20  -2 24.5377  2.1950   2
   5 -20   2 23.4433  3.2546   2
  -5 -20  -2 22.9086  2.5135   1
  -5  20  -2 23.0237  3.0799   1
   5  20   2 22.8073  2.1489   2
   5 -20  -2 21.5172  3.2959   2
  -5 -20   2 20.9295  2.5418   1
  -5  20  -2 24.7690  3.3310   2
   5 -20  -2 24.2119  3.1516   1
   6 -20   2 13.2829  3.1623   2
   6  20  -2 10.7269  1.4802   2
  -6  20   2 12.8741  2.9369   2
  -6 -20  -2 9.48772 2.15156   1
  -6  20   2 8.64439 2.75393   1
   6 -20   2 10.5257  2.5177   1
   6 -20  -2 7.60941 2.64497   1
   6 -20  -2 11.7867  2.9873   2
  -6  20  -2 15.1340  2.9513   1
  -6  20  -2 6.89840 2.77443   2
  -6 -20   2 6.77198 2.09749   1
   6  20   2 13.0058  1.5483   2
  -7  20   2 65.9305  4.7562   2
   7 -20   2 71.1001  4.9148   2
  -7 -20  -2 70.4714  3.7383   1
   7 -20   2 67.6245  4.5091   1
  -7  20   2 82.5813  4.9296   1
  -7  20  -2 68.4318  4.5105   1
  -7 -20   2 74.8660  3.7459   1
   7 -20  -2 81.8454  4.7496   1
   7 -20  -2 75.7358  5.0529   2
  -7  20  -2 68.3605  4.9493   2
  -8  20   2 17.7917  3.2353   1
   8 -20   2 10.8033  3.0884   2
  -8 -20  -2 9.49394 2.04993   1
  -8  20   2 4.40345 2.95379   2
   8 -20   2 9.27137 2.54286   1
   8 -20  -2 10.8657  2.7642   1
  -8 -20   2 8.62864 2.07524   1
  -8  20  -2 8.36989 2.97828   2
  -8  20  -2 6.57202 2.92197   1
   8 -20  -2 5.07000 2.81249   2
  -9 -20  -2 11.4367  2.1163   1
  -9  20   2 8.42770 2.86536   1
   9 -20   2 11.1646  3.2835   2
   9 -20   2 10.5843  2.7485   1
  -9  20   2 10.4369  3.1438   2
  -9  20  -2 12.9715  3.2458   2
   9 -20  -2 5.97240 2.53331   1
   9 -20  -2 14.0791  3.1463   2
  -9 -20   2 10.4169  2.0487   1
  -9  20  -2 11.5014  3.1441   1
  10 -20   2 7.13454 3.20387   2
 -10  20   2 3.78257 2.85571   2
 -10 -20  -2 5.00432 1.94314   1
 -10  20   2 0.16475 2.67252   1
  10 -20   2 5.75089 2.47719   1
 -10  20  -2 4.58257 2.85647   1
 -10 -20   2 7.14345 1.92488   1
 -10  20  -2 3.41081 2.99765   2
  10 -20  -2 3.33273 2.40292   1
  10 -20  -2 4.08425 2.99942   2
 -11 -20  -2 3.11556 1.90456   1
 -11  20   2 5.19082 3.17972   2
  11 -20   2 6.66085 3.31094   2
 -11  20   2 10.4061  3.2885   1
 -11 -20   2 4.12512 1.89031   1
  11 -20  -2 3.13788 3.10647   2
 -11  20  -2 4.22792 3.06513   1
 -11  20  -2 5.88904 3.39988   2
 -12  20   2 -0.0833  3.0389   1
  12 -20   2 4.54816 3.05724   2
 -12  20   2 4.26265 3.02727   2
 -12 -20  -2 5.46783 1.97954   1
 -12  20  -2 7.83098 3.22069   2
  12 -20  -2 -0.0122  3.0558   2
 -12  20  -2 10.4958  3.1808   1
  13 -20   2 3.25827 3.29411   2
 -13  20   2 1.21883 3.16469   1
 -13  20   2 -2.9552  3.0778   2
 -13  20  -2 1.53725 3.52529   2
 -13  20  -2 1.81871 2.95223   1
  13 -20  -2 -0.4715  2.9296   2
  14 -20   2 -0.2657  2.9552   2
 -14  20   2 7.34113 3.40500   1
 -14  20  -2 1.66939 3.20929   1
  14 -20  -2 -1.8645  2.9014   2
   0 -21  -2 -4.4018  1.9851   1
   0  21   2 -0.4210  2.2675   2
   0 -21   2 -1.2076  2.1213   1
   0 -21  -2 0.64847 2.52727   2
   0 -21   2 1.66659 2.33009   2
   0  21  -2 -1.1711  2.2493   2
   1 -21   2 27.6841  3.1416   1
   1  21  -2 29.4565  3.0915   2
  -1 -21  -2 30.1843  3.0275   1
  -1 -21  -2 29.3893  3.2165   2
  -1  21   2 26.8521  3.0380   2
   1 -21   2 37.4993  3.7196   2
  -1 -21   2 37.8602  3.3502   2
   1  21   2 27.8746  3.0512   2
  -1  21  -2 28.5517  3.2862   2
   1 -21  -2 27.6938  3.3133   2
  -1 -21   2 31.2368  2.8270   1
   1 -21  -2 34.8439  3.3185   1
   2  21  -2 28.0917  2.8270   2
  -2 -21  -2 26.1336  2.8463   1
  -2  21   2 30.8817  3.2233   2
   2 -21   2 29.3595  2.9928   1
   2 -21   2 34.5811  3.5206   2
  -2 -21   2 27.5271  2.8540   1
   2 -21  -2 35.7952  3.7751   2
   2 -21  -2 25.4483  3.0690   1
  -2  21  -2 35.6519  3.5264   2
   2  21   2 31.8181  2.9156   2
   3 -21   2 28.2575  3.4705   2
  -3  21   2 30.2807  3.4533   2
  -3  21   2 30.6355  2.9441   1
   3 -21   2 31.1035  3.1483   1
   3  21  -2 32.7770  2.7686   2
  -3 -21  -2 33.2682  3.0092   1
  -3  21  -2 25.7056  2.8286   1
  -3 -21   2 26.8976  2.7669   1
   3  21   2 28.8157  2.8144   2
  -3  21  -2 30.2842  3.5976   2
   3 -21  -2 25.7287  3.0808   1
   3 -21  -2 29.2615  3.4936   2
  -4  21   2 0.52833 2.21936   1
   4  21  -2 1.07363 1.82198   2
   4 -21   2 -3.1420  2.3600   2
   4 -21   2 0.10000 2.19460   1
  -4 -21  -2 -0.8840  2.0054   1
  -4  21   2 -0.3253  2.4953   2
   4 -21  -2 6.77958 2.66998   1
   4  21   2 3.08982 1.89478   2
  -4  21  -2 0.27138 2.43897   2
   4 -21  -2 1.79560 2.55336   2
  -4 -21   2 -0.1155  1.9611   1
  -4  21  -2 -2.6933  2.1492   1
   5  21  -2 47.0810  2.8246   2
  -5  21   2 47.0438  3.6647   1
  -5  21   2 41.5756  4.0800   2
  -5 -21  -2 44.2533  3.2353   1
   5 -21   2 44.7902  3.6320   1
   5 -21   2 39.8574  3.9628   2
   5  21   2 45.2602  2.8408   2
  -5  21  -2 46.4904  4.0919   2
  -5  21  -2 47.2975  3.6602   1
   5 -21  -2 39.1455  3.4869   1
  -5 -21   2 36.9574  3.1043   1
   5 -21  -2 42.9146  4.0198   2
  -6  21   2 7.56777 2.84764   2
  -6  21   2 9.18766 2.80180   1
   6 -21   2 13.0103  2.9261   1
   6  21  -2 7.32503 1.47038   2
   6 -21   2 9.87348 3.09970   2
  -6 -21  -2 10.4452  2.2933   1
   6 -21  -2 11.9801  3.0615   2
   6  21   2 6.63711 1.51477   2
  -6 -21   2 7.57868 2.20185   1
  -6  21  -2 7.69698 2.97261   2
  -6  21  -2 4.08605 2.72446   1
   6 -21  -2 6.09896 2.51514   1
  -7 -21  -2 4.36475 2.09123   1
  -7  21   2 4.57042 2.87077   2
  -7  21   2 15.0497  3.1391   1
   7 -21   2 11.6048  2.6803   1
   7 -21   2 5.54808 3.06174   2
  -7 -21   2 5.72041 2.11457   1
   7 -21  -2 8.50896 2.59016   1
   7 -21  -2 7.75677 2.85668   2
  -7  21  -2 6.21795 3.01867   2
  -7  21  -2 8.72377 2.72035   1
  -8  21   2 8.55065 2.99141   1
   8 -21   2 5.75040 3.03926   2
   8 -21   2 6.28490 2.49469   1
  -8  21   2 5.53251 3.14841   2
  -8 -21  -2 2.07559 1.94815   1
  -8 -21   2 5.59282 2.06754   1
  -8  21  -2 7.93456 3.04820   1
  -8  21  -2 7.85855 3.19844   2
   8 -21  -2 8.95193 2.86890   1
   8 -21  -2 1.65473 2.97516   2
   9 -21   2 10.5037  2.8712   1
  -9  21   2 5.84711 3.25023   2
   9 -21   2 8.25256 3.09170   2
  -9 -21  -2 1.88057 1.93565   1
  -9  21   2 0.67085 2.98472   1
  -9  21  -2 5.72752 3.11081   2
   9 -21  -2 7.19135 3.13990   2
   9 -21  -2 3.93793 2.57458   1
  -9 -21   2 7.82137 2.10918   1
  -9  21  -2 7.23849 3.08650   1
 -10 -21  -2 1.29885 2.00889   1
  10 -21   2 3.90723 3.03606   2
 -10  21   2 7.65720 3.18491   2
 -10  21   2 0.91401 3.05425   1
  10 -21   2 -4.8019  2.2423   1
 -10  21  -2 3.32944 3.01551   2
 -10 -21   2 1.71681 1.95633   1
  10 -21  -2 3.14272 3.06396   2
  10 -21  -2 2.21189 2.49651   1
 -10  21  -2 5.50805 2.89740   1
 -11 -21  -2 2.96095 1.94594   1
 -11  21   2 8.04676 3.29763   2
  11 -21   2 -0.7770  2.9777   2
 -11  21   2 5.88460 3.01589   1
 -11  21  -2 1.95784 3.04023   2
 -11 -21   2 0.34256 1.93492   1
  11 -21  -2 6.95250 3.15191   2
 -11  21  -2 3.64819 2.89727   1
 -12  21   2 -0.9978  3.1558   2
 -12  21   2 0.06991 3.00379   1
  12 -21   2 0.07010 3.07717   2
 -12 -21  -2 3.51150 2.00602   1
 -12  21  -2 4.23934 3.60164   2
  12 -21  -2 -3.4755  2.8492   2
 -12 -21   2 2.33998 2.06916   1
 -12  21  -2 -0.3284  3.1911   1
  13 -21   2 5.71761 3.48748   2
 -13  21   2 2.85012 3.33855   1
 -13  21   2 0.99045 3.34504   2
 -13  21  -2 3.86107 3.29183   1
  13 -21  -2 4.58683 3.40748   2
 -13  21  -2 1.76865 3.67534   2
   0 -22   2 35.6206  3.6589   2
   0  22  -2 29.4675  3.1318   2
   0 -22  -2 30.2679  3.5028   2
   0 -22  -2 30.8682  3.2430   1
   0 -22   2 36.6740  3.3709   1
   0  22   2 38.3393  3.4974   2
  -1 -22  -2 62.5690  4.1282   1
   1  22  -2 59.4487  4.0865   2
  -1  22   2 54.1810  4.1126   2
   1 -22   2 63.7617  4.4095   2
   1 -22   2 58.2368  4.0518   1
   1 -22  -2 64.3887  4.3458   1
   1 -22  -2 57.2670  4.2939   2
  -1  22  -2 62.6254  4.2330   2
  -1 -22   2 54.8191  3.8741   1
   1  22   2 57.1821  4.0546   2
   2 -22   2 0.85031 2.18572   1
  -2  22   2 2.29459 2.44330   2
   2 -22   2 3.24037 2.63015   2
  -2 -22  -2 2.34106 2.17478   1
   2  22  -2 3.97595 2.27882   2
   2 -22  -2 -0.1100  2.5684   2
   2 -22  -2 3.39698 2.44821   1
   2  22   2 5.04959 2.20455   2
  -2  22  -2 3.03558 2.47337   2
  -2 -22   2 2.85802 2.19209   1
  -3  22   2 14.5902  2.9592   2
  -3 -22  -2 18.0830  2.6684   1
   3  22  -2 19.6305  2.4846   2
   3 -22   2 17.3894  2.9791   1
   3 -22   2 21.0847  3.2592   2
  -3  22  -2 11.0759  2.9258   2
   3 -22  -2 12.9261  2.8599   1
   3  22   2 20.0060  2.6399   2
   3 -22  -2 14.0614  3.0687   2
  -3 -22   2 15.2523  2.6230   1
   4 -22   2 2.69271 2.43261   1
  -4  22   2 -0.6678  2.2283   1
  -4  22   2 4.76570 2.77129   2
   4  22  -2 3.55658 1.98531   2
  -4 -22  -2 3.78584 2.08569   1
   4 -22   2 4.03976 2.77481   2
   4 -22  -2 5.43276 2.81850   2
   4 -22  -2 2.81182 2.61633   1
  -4  22  -2 -1.2539  2.2484   1
  -4 -22   2 1.95264 2.06691   1
   4  22   2 0.80108 1.87649   2
  -4  22  -2 6.17693 2.80558   2
   5  22  -2 8.93447 1.92296   2
  -5  22   2 8.38303 2.63713   1
  -5  22   2 10.6260  3.2126   2
   5 -22   2 9.14636 2.59748   1
  -5 -22  -2 7.01509 2.34367   1
   5 -22   2 7.00639 2.91920   2
  -5 -22   2 10.0990  2.4170   1
  -5  22  -2 11.1224  2.7027   1
   5 -22  -2 8.90774 2.82841   1
   5 -22  -2 7.38863 2.91034   2
  -5  22  -2 6.01214 2.92512   2
   5  22   2 10.8354  1.8881   2
   6 -22   2 0.85941 2.36200   1
  -6  22   2 -2.1616  2.5149   2
   6 -22   2 -0.7520  2.6555   2
   6  22  -2 -0.3129  1.3506   2
  -6 -22  -2 -4.2166  1.8474   1
  -6  22   2 -2.1411  2.3967   1
  -6  22  -2 4.74849 3.03991   2
  -6  22  -2 5.01868 2.62521   1
  -6 -22   2 0.69177 1.95173   1
   6 -22  -2 4.19658 2.82060   2
   6 -22  -2 4.82439 2.71847   1
   6  22   2 3.08319 1.45746   2
  -7  22   2 7.41075 2.83779   1
  -7 -22  -2 7.03782 2.23102   1
   7 -22   2 4.18001 2.72188   1
  -7  22   2 4.92935 2.92508   2
   7 -22   2 6.81931 2.99713   2
   7 -22  -2 0.93358 2.86553   2
  -7  22  -2 3.88109 3.20855   2
  -7  22  -2 4.61084 2.85708   1
  -7 -22   2 4.27555 2.18337   1
   7 -22  -2 6.38384 2.76911   1
  -8  22   2 -2.4119  2.6705   2
   8 -22   2 3.42750 2.97724   2
  -8  22   2 -1.2352  2.7725   1
  -8 -22  -2 0.36594 2.04815   1
   8 -22   2 -2.0765  2.5342   1
  -8  22  -2 1.80722 2.97572   1
  -8 -22   2 -1.7150  1.9946   1
  -8  22  -2 -1.5886  2.8918   2
   8 -22  -2 1.49167 2.71522   1
   8 -22  -2 1.00242 3.10833   2
  -9 -22  -2 3.26415 2.19570   1
   9 -22   2 -0.2358  2.9496   2
  -9  22   2 0.97551 2.80558   1
  -9  22   2 -3.1493  2.7279   2
   9 -22   2 1.10051 2.69123   1
  -9  22  -2 -0.4623  3.1925   2
  -9  22  -2 -3.6102  2.9215   1
  -9 -22   2 3.81146 2.08417   1
   9 -22  -2 1.70945 2.69888   1
   9 -22  -2 5.32850 3.16408   2
 -10  22   2 3.65134 2.95233   1
 -10 -22  -2 -1.0481  1.9644   1
 -10  22   2 0.14560 3.03785   2
  10 -22   2 2.60586 2.62016   1
  10 -22   2 2.54020 3.23632   2
  10 -22  -2 1.15429 3.11345   2
  10 -22  -2 2.29403 2.63529   1
 -10  22  -2 0.96647 3.07858   1
 -10  22  -2 1.71332 3.40434   2
 -10 -22   2 2.23883 2.04600   1
 -11 -22  -2 3.37521 2.22272   1
 -11  22   2 -0.0818  3.3523   2
  11 -22   2 6.06742 3.60590   2
 -11  22   2 3.78146 3.36152   1
 -11 -22   2 4.32899 2.18286   1
  11 -22  -2 3.25960 3.20144   2
 -11  22  -2 8.37722 3.18640   1
 -11  22  -2 8.68949 3.60212   2
 -12 -22  -2 14.2267  2.4236   1
  12 -22   2 18.6986  4.0429   2
 -12  22   2 19.1607  4.2271   2
 -12  22   2 18.2509  3.8819   1
  12 -22  -2 17.1496  3.9876   2
 -12  22  -2 18.5558  4.2499   2
 -12 -22   2 14.6323  2.4637   1
 -12  22  -2 20.8020  3.9709   1
   0 -23  -2 1.31741 2.41968   1
   0  23  -2 0.34024 2.45966   2
   0  23   2 -0.0955  2.4441   2
   0 -23   2 1.71699 2.41184   1
  -1  23   2 1.18923 2.54526   2
  -1 -23  -2 2.31405 2.31951   1
   1 -23   2 4.20379 2.70645   2
   1 -23   2 0.35968 2.41167   1
   1  23  -2 2.08398 2.34157   2
   1 -23  -2 0.76159 2.76241   2
  -1 -23   2 1.41115 2.37318   1
  -1  23  -2 1.95282 2.53911   2
   1  23   2 0.77363 2.25587   2
   1 -23  -2 -0.9838  2.3009   1
   2 -23   2 7.26779 3.08710   2
  -2  23   2 12.9772  2.9351   2
  -2 -23  -2 15.4983  2.6762   1
   2  23  -2 15.4103  2.6874   2
   2 -23   2 15.3173  2.9102   1
  -2 -23   2 10.4962  2.5033   1
   2 -23  -2 16.0180  3.3462   2
   2  23   2 15.2184  2.5825   2
  -2  23  -2 13.1513  3.0933   2
   2 -23  -2 12.4710  2.8996   1
   3  23  -2 5.53208 2.11912   2
   3 -23   2 0.59987 2.67827   2
  -3  23   2 1.20770 2.76141   2
   3 -23   2 -0.0476  2.3154   1
  -3 -23  -2 -0.2909  2.1223   1
   3  23   2 2.25178 2.18635   2
  -3 -23   2 2.56168 2.28032   1
   3 -23  -2 5.04561 2.75371   1
  -3  23  -2 1.01233 2.79184   2
   3 -23  -2 5.43867 3.01313   2
  -4 -23  -2 2.21333 2.24843   1
  -4  23   2 2.74386 2.75637   2
   4 -23   2 4.99214 2.92066   2
   4  23  -2 7.34483 2.12229   2
   4 -23   2 5.97452 2.78715   1
   4 -23  -2 6.05586 2.75254   1
   4  23   2 6.01826 2.06870   2
  -4 -23   2 3.45755 2.23498   1
  -4  23  -2 4.24785 2.79651   2
   4 -23  -2 3.37936 2.90097   2
  -5  23   2 1.82629 2.92844   2
  -5  23   2 4.06106 2.68624   1
   5 -23   2 2.87800 3.00166   2
   5  23  -2 0.93224 1.71908   2
  -5 -23  -2 5.57831 2.39650   1
   5 -23   2 6.26472 2.59439   1
   5  23   2 1.63010 1.83532   2
  -5 -23   2 2.08981 2.24175   1
  -5  23  -2 3.89373 2.57309   1
  -5  23  -2 -0.1041  2.9345   2
   5 -23  -2 4.53036 2.90282   2
   5 -23  -2 8.79780 2.89470   1
   6  23  -2 1.51712 1.44157   2
  -6  23   2 2.86011 2.79498   2
  -6  23   2 -1.6954  2.6315   1
   6 -23   2 4.51341 3.08470   2
   6 -23   2 -0.3455  2.4334   1
  -6 -23  -2 4.20528 2.28719   1
   6  23   2 1.92345 1.49156   2
  -6  23  -2 -7.3347  2.4774   1
  -6 -23   2 3.29004 2.12974   1
   6 -23  -2 1.11496 3.01965   2
   6 -23  -2 -1.7857  2.5948   1
  -6  23  -2 -2.1855  2.7894   2
   7 -23   2 -3.1165  2.5475   1
  -7 -23  -2 -2.1874  2.1288   1
  -7  23   2 1.84249 3.07280   2
  -7  23   2 8.30506 2.94754   1
   7 -23   2 6.06556 3.15492   2
  -7 -23   2 -2.5435  1.9415   1
  -7  23  -2 -0.1853  2.9431   2
   7 -23  -2 1.25783 2.91761   2
   7 -23  -2 -5.7105  2.5551   1
  -7  23  -2 1.80910 2.81693   1
   8 -23   2 1.73635 3.08164   2
  -8 -23  -2 -0.6656  2.0815   1
  -8  23   2 1.07382 3.06327   2
   8 -23   2 0.28956 2.68436   1
  -8  23   2 2.40778 3.05701   1
   8 -23  -2 5.07816 2.83804   1
  -8  23  -2 1.77147 3.11275   2
   8 -23  -2 -1.3354  3.0802   2
  -8  23  -2 -3.4856  2.8580   1
  -8 -23   2 1.88719 2.20560   1
  -9 -23  -2 -0.5032  2.1260   1
   9 -23   2 6.28983 3.32956   2
  -9  23   2 7.24030 3.37624   2
  -9  23   2 5.82780 3.26718   1
   9 -23   2 4.62421 3.01642   1
   9 -23  -2 3.34508 3.31444   2
  -9  23  -2 3.96911 3.25077   2
  -9  23  -2 5.68444 3.32168   1
   9 -23  -2 2.84790 2.90921   1
  -9 -23   2 -0.9176  2.2008   1
 -10  23   2 4.92238 3.39718   1
 -10 -23  -2 4.09148 2.35704   1
  10 -23   2 -0.0100  3.3693   2
 -10  23   2 3.90645 3.53093   2
 -10  23  -2 7.62567 3.42549   1
 -10  23  -2 5.73292 3.34555   2
  10 -23  -2 6.38852 3.65156   2
 -10 -23   2 6.20585 2.36733   1
 -11  23   2 5.76907 3.57754   1
 -11 -23  -2 7.24787 2.38288   1
 -11  23   2 8.16237 3.65194   2
  11 -23   2 4.29054 3.43782   2
 -11 -23   2 11.8085  2.5089   1
 -11  23  -2 17.7689  3.8893   1
 -11  23  -2 13.3092  3.8727   2
  11 -23  -2 12.2809  3.9047   2
   0 -24  -2 2.69385 2.33029   1
   0 -24   2 1.70003 2.47878   1
   0  24   2 0.12755 2.31895   2
   0  24  -2 -1.9223  2.4034   2
   1 -24   2 3.37848 2.56673   1
   1 -24   2 -0.5910  2.7648   2
  -1 -24  -2 4.09321 2.43674   1
  -1  24   2 -0.4416  2.5344   2
   1  24  -2 4.12216 2.46044   2
   1 -24  -2 -0.2017  2.2634   1
   1  24   2 2.58376 2.39585   2
   1 -24  -2 2.33561 2.84389   2
  -1  24  -2 0.24744 2.39817   2
  -1 -24   2 -0.6394  2.2939   1
   2 -24   2 5.65533 3.13626   2
   2 -24   2 4.12727 2.71803   1
  -2 -24  -2 0.30749 2.38179   1
  -2  24   2 7.54174 2.97946   2
   2  24  -2 1.86670 2.24733   2
  -2 -24   2 3.76094 2.42671   1
   2 -24  -2 2.31865 2.62498   1
   2  24   2 5.49653 2.38926   2
   2 -24  -2 6.11314 2.91608   2
  -2  24  -2 8.37308 2.82043   2
  -3  24   2 7.66488 3.10620   2
   3 -24   2 7.34109 2.85771   1
   3  24  -2 5.12242 2.31563   2
  -3 -24  -2 4.55452 2.50906   1
   3 -24   2 6.67043 3.01800   2
   3 -24  -2 5.18774 2.74338   1
  -3  24  -2 3.27607 2.73591   2
  -3 -24   2 7.46784 2.44343   1
   3  24   2 5.18680 2.32447   2
   3 -24  -2 10.2755  3.1272   2
   4  24  -2 5.35419 2.18452   2
  -4  24   2 4.16176 2.83855   2
  -4 -24  -2 3.67104 2.32211   1
   4 -24   2 2.59494 2.58118   1
   4 -24   2 9.26064 3.20010   2
  -4 -24   2 4.81227 2.37086   1
   4 -24  -2 6.44958 2.88800   1
   4  24   2 1.80894 2.01805   2
   4 -24  -2 5.98885 3.04504   2
  -4  24  -2 8.16605 3.06855   2
   5 -24   2 8.29299 3.24786   2
   5  24  -2 5.92127 1.91116   2
   5 -24   2 3.27301 2.89075   1
  -5  24   2 8.22027 3.29132   2
  -5 -24  -2 3.82148 2.33948   1
   5 -24  -2 7.55887 3.06612   2
   5 -24  -2 2.69149 2.75126   1
  -5 -24   2 6.05557 2.37450   1
   5  24   2 6.32630 1.97222   2
  -5  24  -2 1.21857 3.01824   2
  -6  24   2 5.97555 3.02754   2
   6 -24   2 1.91206 3.18497   2
   6  24  -2 -0.1533  1.4267   2
   6 -24   2 3.63210 2.67380   1
  -6 -24  -2 -0.4951  2.2535   1
   6  24   2 4.25866 1.57006   2
   6 -24  -2 0.36026 2.77261   1
   6 -24  -2 0.94669 3.18000   2
  -6  24  -2 2.49486 3.25063   2
  -6 -24   2 0.22535 2.13958   1
   7 -24   2 10.8350  2.9522   1
  -7 -24  -2 5.19316 2.31636   1
  -7  24   2 7.62103 3.10164   1
   7 -24   2 8.19102 3.37874   2
  -7  24   2 10.5730  3.5644   2
   7 -24  -2 0.96904 2.92680   1
   7 -24  -2 8.81334 3.51636   2
  -7  24  -2 7.64545 3.21803   2
  -7  24  -2 5.40624 3.06712   1
  -7 -24   2 5.91035 2.44723   1
  -8  24   2 11.9398  3.3307   1
  -8  24   2 3.45296 3.21474   2
  -8 -24  -2 0.12513 2.26919   1
   8 -24   2 0.17410 2.87404   1
   8 -24   2 -0.8357  3.1727   2
  -8  24  -2 2.58444 3.45100   2
  -8 -24   2 0.97652 2.18315   1
   8 -24  -2 -0.2121  3.0807   2
  -8  24  -2 8.63121 3.32319   1
   8 -24  -2 3.43687 2.99320   1
   9 -24   2 3.41430 2.95794   1
  -9  24   2 1.45081 3.16421   1
  -9  24   2 -0.7987  3.1898   2
  -9 -24  -2 1.51495 2.34690   1
   9 -24   2 3.42376 3.27524   2
   9 -24  -2 -2.9200  2.7404   1
   9 -24  -2 2.64875 3.27546   2
  -9 -24   2 1.60350 2.36381   1
  -9  24  -2 0.59042 3.28953   2
  -9  24  -2 -3.7271  3.1456   1
  10 -24   2 23.3063  4.1884   2
 -10 -24  -2 13.9070  2.6498   1
 -10  24   2 9.83653 3.68666   2
 -10  24   2 10.1994  3.6367   1
 -10  24  -2 14.2037  3.9698   2
 -10 -24   2 14.2027  2.6596   1
  10 -24  -2 13.6202  3.6608   2
 -10  24  -2 15.9592  3.8163   1
   0  25  -2 -3.5797  2.4547   2
   0 -25   2 3.32072 2.63274   1
   0 -25  -2 6.55354 2.48169   1
   0  25   2 -2.3402  2.4572   2
  -1 -25  -2 2.42756 2.51372   1
  -1  25   2 4.44203 2.66273   2
   1 -25   2 2.32492 2.47716   1
   1  25  -2 0.11914 2.35880   2
   1 -25  -2 3.85982 2.72373   1
  -1 -25   2 4.20028 2.60027   1
   1  25   2 2.50811 2.53412   2
  -1  25  -2 -1.1663  2.6208   2
  -2 -25  -2 -0.7705  2.3956   1
   2 -25   2 -1.3477  2.7929   2
  -2  25   2 2.45209 2.99430   2
   2  25  -2 -0.4641  2.3479   2
   2 -25   2 -1.1556  2.5508   1
  -2  25  -2 3.42008 2.94714   2
   2 -25  -2 -3.0685  2.5039   1
   2 -25  -2 -0.1219  2.7704   2
   2  25   2 6.21808 2.47119   2
  -2 -25   2 -1.0629  2.4014   1
  -3  25   2 14.1676  3.4235   2
   3 -25   2 16.0735  3.2605   1
  -3 -25  -2 7.44220 2.60306   1
   3 -25   2 10.8903  3.3105   2
   3  25  -2 9.69566 2.51444   2
  -3 -25   2 6.07778 2.54384   1
   3 -25  -2 16.7227  3.0512   1
   3 -25  -2 6.41200 3.13003   2
  -3  25  -2 7.43142 3.28542   2
   3  25   2 11.9133  2.5721   2
  -4 -25  -2 0.11666 2.49184   1
   4 -25   2 -2.0051  3.0373   2
  -4  25   2 5.07370 3.22510   2
   4 -25   2 0.69468 2.76403   1
   4  25  -2 -1.0178  1.9314   2
   4 -25  -2 2.67260 2.91362   2
  -4 -25   2 6.53535 2.55865   1
  -4  25  -2 1.95913 2.89631   2
   4  25   2 0.04328 2.00253   2
   4 -25  -2 -2.3263  2.6759   1
   5 -25   2 6.43864 2.98413   1
  -5  25   2 1.69359 3.18101   2
  -5 -25  -2 3.96397 2.46390   1
   5  25  -2 5.51430 1.96178   2
   5 -25   2 8.59039 3.21337   2
  -5  25  -2 4.77329 3.06727   2
   5 -25  -2 8.33176 3.30198   2
   5 -25  -2 2.66032 2.65874   1
   5  25   2 4.44586 1.98480   2
  -5 -25   2 6.35008 2.57020   1
  -6  25   2 -3.4891  3.0296   2
   6 -25   2 -2.0223  3.0185   2
   6 -25   2 1.73053 2.87830   1
  -6 -25  -2 0.37279 2.44300   1
   6  25  -2 1.66879 1.50706   2
   6 -25  -2 3.26719 3.40492   2
  -6 -25   2 3.74920 2.40408   1
   6 -25  -2 6.73092 2.86464   1
   6  25   2 1.10310 1.56510   2
  -6  25  -2 2.66496 3.20112   2
   7 -25   2 1.40162 3.47980   2
  -7  25   2 7.32881 3.64324   2
  -7 -25  -2 6.13177 2.67721   1
   7 -25   2 10.3982  3.0598   1
   7 -25  -2 10.9743  3.0883   1
  -7  25  -2 7.23750 3.50150   2
  -7 -25   2 9.25561 2.75931   1
   7 -25  -2 10.4371  3.5834   2
  -8 -25  -2 2.13548 2.47647   1
   8 -25   2 -0.0825  3.2334   2
  -8  25   2 2.96815 3.17238   1
   8 -25   2 -0.3173  2.9075   1
  -8  25   2 1.48238 3.30161   2
  -8  25  -2 2.10772 3.09101   1
  -8 -25   2 1.67778 2.44610   1
   8 -25  -2 4.90286 3.34775   2
  -8  25  -2 4.28048 3.43216   2
   8 -25  -2 -0.0068  3.0604   1
   9 -25   2 5.78254 3.22529   1
  -9  25   2 3.80615 3.43038   2
   9 -25   2 1.08384 3.27814   2
  -9 -25  -2 3.71821 2.43918   1
  -9  25   2 4.22722 3.46493   1
  -9  25  -2 9.34650 3.63064   1
  -9  25  -2 6.26857 3.89388   2
  -9 -25   2 6.86395 2.50436   1
   9 -25  -2 4.02033 3.16449   1
   9 -25  -2 8.16488 3.54576   2
   0 -26   2 1.27851 2.64824   1
   0  26  -2 0.64322 2.64567   2
   0 -26  -2 1.21364 2.60782   1
   0  26   2 1.58613 2.77022   2
  -1 -26  -2 1.79894 2.69925   1
   1  26  -2 5.46112 2.69468   2
   1 -26   2 5.00794 2.81282   1
  -1  26   2 5.00730 2.92474   2
  -1  26  -2 3.31547 2.92812   2
  -1 -26   2 -0.6419  2.4908   1
   1 -26  -2 2.38184 2.80158   1
   1  26   2 4.81653 2.64301   2
  -2 -26  -2 0.99360 2.59589   1
   2 -26   2 -1.1536  2.6779   1
   2  26  -2 0.66345 2.34664   2
  -2  26   2 0.06338 2.91480   2
  -2 -26   2 -1.2602  2.5140   1
  -2  26  -2 -0.8331  2.8590   2
   2  26   2 4.32706 2.54419   2
   2 -26  -2 1.85954 2.80014   1
   3 -26   2 10.9245  3.6877   2
   3 -26   2 6.18392 3.01104   1
   3  26  -2 6.99417 2.47254   2
  -3  26   2 9.02752 3.09176   2
  -3 -26  -2 10.1107  2.7614   1
   3 -26  -2 8.03869 3.09642   1
   3 -26  -2 7.80783 3.56692   2
   3  26   2 12.8078  2.6440   2
  -3  26  -2 8.37213 3.15218   2
  -3 -26   2 7.01740 2.75925   1
   4 -26   2 4.17012 3.20826   2
[truncated: 3,082,100 more chars]
